# Supplementary material for: Pulmonary transcriptomic responses indicate a dual role of inflammation in pneumonia development and viral clearance during 2009 pandemic influenza infection
Source: PeerJ. 2017 Oct 11;5:e3915. doi: 10.7717/peerj.3915 (PMC5640978; doi:10.7717/peerj.3915)
Supplement: Supplemental Information 3 — FC: fold change. Highlighted genes in colour represent genes involved in the top 20 canonical pathways identified by IPA. Orange: represent cytokines or chemokines genes and blue represent interferon stimulated genes. Red represents granzyme molecules. [file peerj-05-3915-s003.xls]

## Sheet: day 5 p.i.
ProbeName	p (Corr)	p	FC (CAT09-infected mice/mock)	Regulation	GeneSymbol	Description
A_55_P1997756	0.00652738	2.77142e-06	86.5932	up	Il6	Mus musculus interleukin 6 (Il6), mRNA [NM_031168]
A_51_P144180	0.0234217	0.000256095	62.5825	up	Ifnb1	Mus musculus interferon beta 1, fibroblast (Ifnb1), mRNA [NM_010510]
A_55_P2016462	0.0199694	8.9198e-05	43.3056	up	Cxcl10	Mus musculus chemokine (C-X-C motif) ligand 10 (Cxcl10), mRNA [NM_021274]
A_55_P1953169	0.0315001	0.00120399	39.3255	up	Saa3	Mus musculus serum amyloid A 3 (Saa3), mRNA [NM_011315]
A_55_P2169247	0.0232693	0.000165954	30.2988	up	Gm15056	Mus musculus predicted gene 15056 (Gm15056), mRNA [NM_001177471]
A_55_P2022629	0.020751	0.000114537	27.0264	up	Oxct2b	Mus musculus 3-oxoacid CoA transferase 2B (Oxct2b), nuclear gene encoding mitochondrial protein, mRNA [NM_181859]
A_52_P108502	0.032639	0.00151421	23.486	up	Slc4a7	Mus musculus solute carrier family 4, sodium bicarbonate cotransporter, member 7 (Slc4a7), mRNA [NM_001033270]
A_51_P183812	0.0282688	0.000821192	23.1583	up	Slfn4	Mus musculus schlafen 4 (Slfn4), mRNA [NM_011410]
A_51_P286737	0.0199694	0.000105344	22.7667	up	Ccl2	Mus musculus chemokine (C-C motif) ligand 2 (Ccl2), mRNA [NM_011333]
A_51_P461665	0.0282688	0.000828169	21.4899	up	Cxcl9	Mus musculus chemokine (C-X-C motif) ligand 9 (Cxcl9), mRNA [NM_008599]
A_51_P123625	0.0276352	0.000692772	21.4105	up	Irg1	Mus musculus immunoresponsive gene 1 (Irg1), mRNA [NM_008392]
A_55_P2050169	0.0232693	0.000174985	20.6226	up	Vmn1r197	Mus musculus vomeronasal 1 receptor 197 (Vmn1r197), mRNA [NM_134244]
A_55_P2147956	0.0199694	5.53815e-05	19.5362	up	Fam71a	Mus musculus family with sequence similarity 71, member A (Fam71a), mRNA [NM_001109759]
A_55_P1977038	0.0305539	0.0010969	18.2141	up	Cxcl9	Mus musculus chemokine (C-X-C motif) ligand 9 (Cxcl9), mRNA [NM_008599]
A_51_P436652	0.0239491	0.000382591	17.5825	up	Ccl7	Mus musculus chemokine (C-C motif) ligand 7 (Ccl7), mRNA [NM_013654]
A_51_P363187	0.0103329	8.93646e-06	17.1503	up	Cxcl1	Mus musculus chemokine (C-X-C motif) ligand 1 (Cxcl1), mRNA [NM_008176]
A_52_P221776	0.0232693	0.000200308	17.021	up	Kif12	Mus musculus kinesin family member 12 (Kif12), mRNA [NM_010616]
A_66_P113141	0.0199694	6.48777e-05	16.9731	up	Gm9878	Mus musculus 3 days neonate thymus cDNA, RIKEN full-length enriched library, clone:A630091L03 product:hypothetical protein, full insert sequence. [AK042438]
A_55_P2240919	0.0199694	8.80689e-05	16.3525	up		RIKEN cDNA A730032A03 gene [Source:MGI Symbol;Acc:MGI:2444311] [ENSMUST00000135739]
A_55_P2249379	0.0237817	0.000322273	15.2051	up	LOC100036523	Mus musculus hypothetical LOC100036523 (LOC100036523), non-coding RNA [NR_040337]
A_55_P2147712	0.0199694	9.05512e-05	14.9637	up	Ctla4	Mus musculus cytotoxic T-lymphocyte-associated protein 4 (Ctla4), mRNA [NM_009843]
A_55_P2020726	0.032639	0.00155913	14.7151	up
A_51_P260683	0.00652738	2.11184e-06	14.3763	up	Rgs1	Mus musculus regulator of G-protein signaling 1 (Rgs1), mRNA [NM_015811]
A_55_P2421835	0.0239491	0.000392018	14.0989	up	4930517G19Rik	Mus musculus adult male testis cDNA, RIKEN full-length enriched library, clone:4930517G19 product:unclassifiable, full insert sequence. [AK015812]
A_66_P126323	0.0239491	0.000368069	13.8254	up		RIKEN cDNA 9230102O04 gene [Source:MGI Symbol;Acc:MGI:1924932] [ENSMUST00000114915]
A_55_P2115567	0.0232693	0.000217355	13.6665	up	Slc26a1	Mus musculus solute carrier family 26 (sulfate transporter), member 1 (Slc26a1), mRNA [NM_174870]
A_55_P2165249	0.0234217	0.000284093	13.6159	up	Papln	Mus musculus papilin, proteoglycan-like sulfated glycoprotein (Papln), transcript variant 1, mRNA [NM_001205343]
A_55_P2118441	0.032639	0.00163793	13.3858	up	Mx1	Mus musculus myxovirus (influenza virus) resistance 1 (Mx1), mRNA [NM_010846]
A_55_P1990032	0.0239491	0.000372462	13.0173	up	Cxcl5	Mus musculus chemokine (C-X-C motif) ligand 5 (Cxcl5), mRNA [NM_009141]
A_55_P2216976	0.00754438	4.00402e-06	12.5175	up	D13Ertd608e	Mus musculus 2 days pregnant adult female oviduct cDNA, RIKEN full-length enriched library, clone:E230022M20 product:hypothetical protein, full insert sequence. [AK143258]
A_52_P68893	0.0234217	0.000236608	12.2864	up	Ifng	Mus musculus interferon gamma (Ifng), mRNA [NM_008337]
A_55_P2071526	0.0199694	6.01072e-05	11.9501	up	Papln	Mus musculus papilin, proteoglycan-like sulfated glycoprotein (Papln), transcript variant 1, mRNA [NM_001205343]
A_55_P1981595	0.0103329	1.02643e-05	11.9362	up	Olfr470	Mus musculus olfactory receptor 470 (Olfr470), mRNA [NM_146425]
A_51_P368394	0.0283952	0.000865536	11.8649	up	Dnajb8	Mus musculus DnaJ (Hsp40) homolog, subfamily B, member 8 (Dnajb8), mRNA [NM_019964]
A_55_P1974685	0.0199694	0.000105701	11.6029	up	2011-03-01	Mus musculus membrane-associated ring finger (C3HC4) 11 (March11), mRNA [NM_177597]
A_55_P1962918	0.0239491	0.000384438	11.5029	up	Mnda	Mus musculus myeloid cell nuclear differentiation antigen (Mnda), mRNA [NM_001033450]
A_55_P1955183	0.0276704	0.000750748	11.3047	up	Crxos1	Mus musculus Crx opposite strand transcript 1 (Crxos1), transcript variant 1, mRNA [NM_001033638]
A_55_P2002220	0.0217328	0.000128677	10.976	up	Dzip1	DAZ interacting protein 1 [Source:MGI Symbol;Acc:MGI:1914311] [ENSMUST00000110728]
A_55_P1981455	0.0308663	0.00112378	10.8102	up
A_55_P1954970	0.032639	0.00158142	10.7963	up
A_51_P270904	0.0315001	0.00120363	10.7206	up	9930023K05Rik	Mus musculus RIKEN cDNA 9930023K05 gene (9930023K05Rik), transcript variant 1, mRNA [NM_172641]
A_55_P1984556	0.0237817	0.00034222	10.7161	up	Ccl12	Mus musculus chemokine (C-C motif) ligand 12 (Ccl12), mRNA [NM_011331]
A_55_P2073024	0.0368925	0.00248274	10.6718	up	Gm4841	Mus musculus predicted gene 4841 (Gm4841), mRNA [NM_001034859]
A_55_P2098398	0.0318491	0.00139098	10.4693	up	Trim30c	PREDICTED: Mus musculus tripartite motif-containing 30-2 (Trim30-2), mRNA [XM_485980]
A_55_P2066578	0.0234217	0.000280454	10.377	up	Ifi204	Mus musculus interferon activated gene 204, mRNA (cDNA clone MGC:18551 IMAGE:4018506), complete cds. [BC010546]
A_55_P1976913	0.0358964	0.00228234	10.1746	up	Tnp2	Mus musculus transition protein 2 (Tnp2), mRNA [NM_013694]
A_55_P2042709	0.0199694	5.35763e-05	10.0566	up
A_55_P2200234	0.0199694	0.000101954	9.96892	up	F630201L12Rik	Mus musculus NOD-derived CD11c +ve dendritic cells cDNA, RIKEN full-length enriched library, clone:F630201L12 product:hypothetical protein, full insert sequence. [AK155102]
A_51_P378789	0.0281941	0.000811019	9.94562	up	Cxcl13	Mus musculus chemokine (C-X-C motif) ligand 13 (Cxcl13), mRNA [NM_018866]
A_55_P2179599	0.0428166	0.0041903	9.57912	up	Gbp8	Mus musculus guanylate-binding protein 8 (Gbp8), mRNA [NM_029509]
A_55_P2137049	0.0199694	9.66487e-05	9.4677	up	AA467197	Mus musculus expressed sequence AA467197 (AA467197), mRNA [NM_001004174]
A_55_P2115906	0.0277775	0.000788552	9.42505	up	Dsg1c	Mus musculus desmoglein 1 gamma (Dsg1c), mRNA [NM_181680]
A_55_P2181191	0.00497141	5.92757e-07	9.40524	up	Btg1	Mus musculus B-cell translocation gene 1, anti-proliferative (Btg1), mRNA [NM_007569]
A_55_P2155853	0.0315001	0.00120704	9.37216	up
A_55_P2136895	0.0356746	0.00220772	9.1732	up	Gm1082	Mus musculus predicted gene 1082 (Gm1082), non-coding RNA [NR_036630]
A_52_P533280	0.0239491	0.000387287	8.83843	up	Prm1	Mus musculus protamine 1 (Prm1), mRNA [NM_013637]
A_55_P2086433	0.0276704	0.000726837	8.80969	up	Oasl1	Mus musculus 2'-5' oligoadenylate synthetase-like 1 (Oasl1), mRNA [NM_145209]
A_51_P327751	0.0277775	0.000785843	8.80496	up	Ifit1	Mus musculus interferon-induced protein with tetratricopeptide repeats 1 (Ifit1), mRNA [NM_008331]
A_55_P2160691	0.0234217	0.000227789	8.6791	up		AGENCOURT_16650705 NIH_MGC_203 Mus musculus cDNA clone IMAGE:30789569 5', mRNA sequence [CK031974]
A_55_P2073739	0.0318491	0.00140903	8.47584	up	Gm5	Mus musculus predicted gene 5 (Gm5), non-coding RNA [NR_024513]
A_55_P2042331	0.0428998	0.00421533	8.35459	up	Gzmk	granzyme K [Source:MGI Symbol;Acc:MGI:1298232] [ENSMUST00000122399]
A_55_P1975874	0.0439647	0.0046795	8.11221	up	Bcl2l15	Mus musculus BCLl2-like 15 (Bcl2l15), transcript variant 1, mRNA [NM_001142959]
A_55_P2313367	0.0232693	0.000196313	8.10835	up	2810410D24Rik	AGENCOURT_11259907 NIH_MGC_135 Mus musculus cDNA clone IMAGE:30135997 5', mRNA sequence [CB194565]
A_55_P1980550	0.0248182	0.000434539	8.09579	up	Kifc5c-ps	PREDICTED: Mus musculus kinesin family member C5C, pseudogene (Kifc5c-ps), mRNA [XM_001000571]
A_52_P195135	0.0347374	0.00199145	8.01142	up	Oosp1	Mus musculus oocyte secreted protein 1 (Oosp1), mRNA [NM_133353]
A_55_P2123012	0.0265503	0.000558005	8.00841	up	AA667203	PREDICTED: Mus musculus hypothetical protein LOC100503467 (LOC100503467), mRNA [XM_003085206]
A_55_P1990633	0.0302608	0.00103428	8.00255	up	Iigp1	Mus musculus interferon inducible GTPase 1 (Iigp1), transcript variant 2, mRNA [NM_001146275]
A_55_P2026238	0.0436393	0.00456063	7.99008	up
A_55_P2042813	0.0433927	0.00447568	7.95922	up	Gbp11	Mus musculus guanylate binding protein 11 (Gbp11), mRNA [NM_001039647]
A_51_P257419	0.0413708	0.00367694	7.95802	up	Lhx2	Mus musculus LIM homeobox protein 2 (Lhx2), mRNA [NM_010710]
A_51_P474053	0.0234217	0.000285904	7.93831	up	Erv3	Mus musculus endogenous retroviral sequence 3 (Erv3), mRNA [NM_001166206]
A_51_P140710	0.0147689	2.4318e-05	7.92954	up	Ccl3	Mus musculus chemokine (C-C motif) ligand 3 (Ccl3), mRNA [NM_011337]
A_55_P2372228	0.0419932	0.00392584	7.92893	up	A430104N18Rik	BMSB11367 Hematopoietic stem cells Mus musculus cDNA, mRNA sequence [DT902180]
A_55_P1975560	0.0298565	0.00098978	7.88251	up	Ifi204	Mus musculus interferon activated gene 204 (Ifi204), mRNA [NM_008329]
A_51_P509573	0.0251977	0.000461338	7.85439	up	Ccl4	Mus musculus chemokine (C-C motif) ligand 4 (Ccl4), mRNA [NM_013652]
A_55_P2133195	0.0298565	0.000972711	7.82299	up	Gm4951	Mus musculus predicted gene 4951 (Gm4951), mRNA [NM_001033767]
A_51_P181286	0.0232693	0.000210624	7.81414	up	Cd69	Mus musculus CD69 antigen (Cd69), mRNA [NM_001033122]
A_51_P492456	0.0199694	4.35831e-05	7.78802	up	Has1	Mus musculus hyaluronan synthase1 (Has1), mRNA [NM_008215]
A_55_P2052385	0.0234217	0.000270558	7.78186	up	Gbp6	Mus musculus guanylate binding protein 6 (Gbp6), mRNA [NM_194336]
A_55_P2142858	0.00497141	1.05539e-06	7.75329	up	Parp9	poly (ADP-ribose) polymerase family, member 9 [Source:MGI Symbol;Acc:MGI:1933117] [ENSMUST00000114877]
A_51_P333274	0.0411709	0.00353542	7.67746	up	Gzmb	Mus musculus granzyme B (Gzmb), mRNA [NM_013542]
A_55_P1991773	0.0348239	0.002021	7.63692	up	Icos	Mus musculus inducible T-cell co-stimulator (Icos), mRNA [NM_017480]
A_55_P2169371	0.032639	0.00163496	7.58044	up		predicted gene 10935 [Source:MGI Symbol;Acc:MGI:3809041] [ENSMUST00000098634]
A_55_P1960738	0.0199694	6.96423e-05	7.51468	up	Gm4470	602334681F2 NCI_CGAP_Mam1 Mus musculus cDNA clone IMAGE:4457756 5'. [BG175686]
A_52_P679860	0.0384989	0.00301967	7.50502	up	Herc6	Mus musculus hect domain and RLD 6 (Herc6), mRNA [NM_025992]
A_55_P2154480	0.0276352	0.000699731	7.49584	up	Ctxn2	Mus musculus cortexin 2 (Ctxn2), mRNA [NM_001162934]
A_55_P2116608	0.0251977	0.000464376	7.48159	up		predicted gene 11158 [Source:MGI Symbol;Acc:MGI:3779410] [ENSMUST00000115092]
A_51_P164014	0.0460887	0.00532263	7.46078	up	Cenpe	Mus musculus centromere protein E (Cenpe), mRNA [NM_173762]
A_55_P2180176	0.0382326	0.00289389	7.24371	up	Ms4a6b	Mus musculus membrane-spanning 4-domains, subfamily A, member 6B (Ms4a6b), mRNA [NM_027209]
A_65_P20433	0.0366011	0.00239427	7.21536	up	4930547N16Rik	Mus musculus RIKEN cDNA 4930547N16 gene (4930547N16Rik), mRNA [NM_029249]
A_55_P2092717	0.0419932	0.00393588	7.2153	up	Trim43b	Mus musculus tripartite motif-containing 43B (Trim43b), mRNA [NM_001170884]
A_52_P423810	0.0114857	1.34107e-05	7.21339	up	Mt1	metallothionein 1 [Source:MGI Symbol;Acc:MGI:97171] [ENSMUST00000062980]
A_66_P136132	0.0332073	0.00177965	7.15405	up
A_55_P2127243	0.0199694	6.22887e-05	7.11276	up	Tpsb2	Mus musculus tryptase beta 2 (Tpsb2), mRNA [NM_010781]
A_51_P234956	0.0311956	0.00115473	7.08068	up	Xcl1	Mus musculus chemokine (C motif) ligand 1 (Xcl1), mRNA [NM_008510]
A_55_P2045216	0.0268755	0.000594908	7.0112	up	4921531P14Rik	Mus musculus adult male testis cDNA, RIKEN full-length enriched library, clone:1700108N05 product:inferred: RIKEN cDNA 4921531P14 gene, full insert sequence. [AK007141]
A_55_P1972582	0.0277775	0.000788579	6.91448	up		predicted gene 4955 [Source:MGI Symbol;Acc:MGI:3646410] [ENSMUST00000037976]
A_51_P473498	0.0305539	0.00110025	6.86943	up	Gpr171	Mus musculus G protein-coupled receptor 171 (Gpr171), mRNA [NM_173398]
A_55_P2025790	0.0416018	0.00381805	6.86649	up	Fanci	Mus musculus Fanconi anemia, complementation group I (Fanci), mRNA [NM_145946]
A_55_P2327440	0.0234217	0.000284161	6.85431	up	5031425F14Rik	Mus musculus melanocyte cDNA, RIKEN full-length enriched library, clone:G270128K17 product:unclassifiable, full insert sequence. [AK147988]
A_55_P2109922	0.0232693	0.000213229	6.8312	up	Gm2921	PREDICTED: Mus musculus predicted gene 2921 (Gm2921), partial miscRNA [XR_105218]
A_55_P2044627	0.0247258	0.000419926	6.77403	up	Rnase10	Mus musculus ribonuclease, RNase A family, 10 (non-active) (Rnase10), transcript variant 1, mRNA [NM_029145]
A_55_P2159555	0.0276352	0.000721186	6.70972	up	Adamts4	a disintegrin-like and metallopeptidase (reprolysin type) with thrombospondin type 1 motif, 4 [Source:MGI Symbol;Acc:MGI:1339949] [ENSMUST00000111315]
A_66_P138585	0.0199694	3.65429e-05	6.65866	up	4833419G08Rik	Mus musculus 0 day neonate head cDNA, RIKEN full-length enriched library, clone:4833419G08 product:unclassifiable, full insert sequence. [AK014727]
A_55_P1985850	0.0413708	0.00361005	6.59238	up	Timp1	Mus musculus tissue inhibitor of metalloproteinase 1 (Timp1), transcript variant 1, mRNA [NM_001044384]
A_66_P106388	0.0376852	0.00262443	6.57593	up	Ms4a4c	Mus musculus membrane-spanning 4-domains, subfamily A, member 4C (Ms4a4c), mRNA [NM_029499]
A_55_P2039230	0.0401343	0.00329363	6.56717	up	Pydc4	Mus musculus lung RCB-0558 LLC cDNA, RIKEN full-length enriched library, clone:G730009L22 product:unclassifiable, full insert sequence. [AK165868]
A_52_P452689	0.0251977	0.000453966	6.51858	up	Atf3	Mus musculus activating transcription factor 3 (Atf3), mRNA [NM_007498]
A_51_P476209	0.0240313	0.000400479	6.45092	up	Fscn3	Mus musculus fascin homolog 3, actin-bundling protein, testicular (Strongylocentrotus purpuratus) (Fscn3), mRNA [NM_019569]
A_55_P1998943	0.0255612	0.000504299	6.44723	up	Oas1a	Mus musculus 2'-5' oligoadenylate synthetase 1A (Oas1a), mRNA [NM_145211]
A_51_P279606	0.0318491	0.00135717	6.44554	up	Socs1	Mus musculus suppressor of cytokine signaling 1 (Socs1), mRNA [NM_009896]
A_55_P2062246	0.0281993	0.00081416	6.3387	up	Tgtp2	Mus musculus T-cell specific GTPase 2 (Tgtp2), mRNA [NM_001145164]
A_51_P150710	0.0380178	0.00282077	6.33467	up	Igj	Mus musculus immunoglobulin joining chain (Igj), mRNA [NM_152839]
A_55_P2019719	0.0301235	0.00100401	6.31656	up	Oas2	Mus musculus 2'-5' oligoadenylate synthetase 2 (Oas2), mRNA [NM_145227]
A_55_P2291796	0.0294803	0.000930557	6.29388	up	2810403G07Rik	Mus musculus 10, 11 days embryo whole body cDNA, RIKEN full-length enriched library, clone:2810403G07 product:unclassifiable, full insert sequence. [AK012974]
A_55_P2103698	0.042994	0.00429478	6.28383	up	Isg15	Mus musculus ISG15 ubiquitin-like modifier (Isg15), mRNA [NM_015783]
A_55_P2019601	0.025229	0.000481867	6.26928	up	Csprs	Mus musculus component of Sp100-rs (Csprs), mRNA [NM_033616]
A_55_P1973417	0.025229	0.000481575	6.22971	up		Mus musculus, clone IMAGE:3495001, mRNA. [BC048373]
A_51_P217463	0.0235361	0.000289798	6.18319	up	Cxcl2	Mus musculus chemokine (C-X-C motif) ligand 2 (Cxcl2), mRNA [NM_009140]
A_55_P2016114	0.0234217	0.000270438	6.13367	up	Fasl	Mus musculus Fas ligand (TNF superfamily, member 6) (Fasl), transcript variant 1, mRNA [NM_010177]
A_55_P2020538	0.0318491	0.00137994	6.1257	up
A_55_P2472435	0.0283952	0.000849972	6.06926	up	Gbp3	Mus musculus guanylate binding protein 3 (Gbp3), mRNA [NM_018734]
A_51_P112355	0.0272462	0.000641848	6.0246	up	Igtp	Mus musculus interferon gamma induced GTPase (Igtp), mRNA [NM_018738]
A_55_P2127100	0.0298565	0.000991942	6.02079	up	Olfr432	Mus musculus olfactory receptor 432 (Olfr432), mRNA [NM_146716]
A_51_P398766	0.0272607	0.000647268	6.00709	up	Gbp1	Mus musculus guanylate binding protein 1 (Gbp1), mRNA [NM_010259]
A_55_P2025483	0.0429046	0.00424207	5.97116	up	Rfesd	Mus musculus Rieske (Fe-S) domain containing (Rfesd), transcript variant 1, mRNA [NM_178916]
A_55_P2004007	0.0348775	0.00206444	5.93168	up		predicted gene 4955 [Source:MGI Symbol;Acc:MGI:3646410] [ENSMUST00000037976]
A_51_P519632	0.0315548	0.00123115	5.93104	up	Olfr661	Mus musculus olfactory receptor 661 (Olfr661), mRNA [NM_146748]
A_52_P614777	0.0347374	0.00197644	5.91171	up	Sucnr1	Mus musculus succinate receptor 1 (Sucnr1), mRNA [NM_032400]
A_55_P2021187	0.0103329	7.9639e-06	5.90568	up	Malat1	Mus musculus metastasis associated lung adenocarcinoma transcript 1 (non-coding RNA) (Malat1), non-coding RNA [NR_002847]
A_51_P187491	0.0237817	0.000307627	5.90445	up	Epgn	Mus musculus epithelial mitogen (Epgn), mRNA [NM_053087]
A_51_P459108	0.0356746	0.00218581	5.89599	up	Insl6	Mus musculus insulin-like 6 (Insl6), mRNA [NM_013754]
A_55_P1987406	0.0320837	0.00143714	5.88639	up		immunoglobulin lambda variable 1 [Source:MGI Symbol;Acc:MGI:96530] [ENSMUST00000103746]
A_55_P2035509	0.0497148	0.00661308	5.86899	up	Pyhin1	Mus musculus pyrin and HIN domain family, member 1 (Pyhin1), mRNA [NM_175026]
A_55_P2104975	0.0303738	0.00104137	5.81412	up	Serpina3f	Mus musculus serine (or cysteine) peptidase inhibitor, clade A, member 3F (Serpina3f), transcript variant 1, mRNA [NM_001168294]
A_55_P1993180	0.0277775	0.000775409	5.76831	up	Speer4d	Mus musculus spermatogenesis associated glutamate (E)-rich protein 4d (Speer4d), mRNA [NM_025759]
A_51_P359570	0.0348775	0.00206208	5.744	up	Ifit3	Mus musculus interferon-induced protein with tetratricopeptide repeats 3 (Ifit3), mRNA [NM_010501]
A_52_P399934	0.0199694	8.79118e-05	5.73438	up	Dusp2	Mus musculus dual specificity phosphatase 2 (Dusp2), mRNA [NM_010090]
A_65_P17218	0.0232693	0.000215831	5.71328	up	Mndal	Mus musculus myeloid nuclear differentiation antigen like (Mndal), mRNA [NM_001170853]
A_52_P358720	0.0347374	0.00198759	5.68916	up	Olfr266	Mus musculus olfactory receptor 266 (Olfr266), mRNA [NM_146489]
A_55_P1975140	0.0331749	0.00176773	5.64031	up	Acvr1c	Mus musculus activin A receptor, type IC (Acvr1c), transcript variant 1, mRNA [NM_001111030]
A_55_P2276224	0.0275514	0.000670873	5.63064	up	9330175E14Rik	Mus musculus adult male diencephalon cDNA, RIKEN full-length enriched library, clone:9330175E14 product:HYPOTHETICAL 4.5 KDA PROTEIN homolog [Homo sapiens], full insert sequence. [AK034303]
A_51_P419656	0.0358598	0.00225944	5.58182	up	Klk1b27	Mus musculus kallikrein 1-related peptidase b27 (Klk1b27), mRNA [NM_020268]
A_55_P2081432	0.0401343	0.00329661	5.55795	up
A_55_P1974080	0.0407303	0.00341769	5.52198	up	Mup19	Mus musculus major urinary protein 19 (Mup19), mRNA [NM_001135127]
A_55_P2085779	0.0272462	0.000640027	5.52062	up	Ifi27l2b	Mus musculus interferon, alpha-inducible protein 27 like 2B (Ifi27l2b), mRNA [NM_145449]
A_55_P2365902	0.031558	0.00128557	5.51107	up	LOC402769	Mus musculus 16 days embryo head cDNA, RIKEN full-length enriched library, clone:C130033P17 product:unclassifiable, full insert sequence. [AK048087]
A_55_P2113310	0.0469899	0.00567269	5.5101	up		predicted gene 9747 [Source:MGI Symbol;Acc:MGI:3710571] [ENSMUST00000023262]
A_51_P150302	0.032639	0.00154994	5.49679	up	Crtam	Mus musculus cytotoxic and regulatory T cell molecule (Crtam), mRNA [NM_019465]
A_55_P2105963	0.0413708	0.00367144	5.49455	up	P2ry10	Mus musculus purinergic receptor P2Y, G-protein coupled 10 (P2ry10), mRNA [NM_172435]
A_55_P2100103	0.044474	0.00483419	5.46873	up	Htr7	Mus musculus 5-hydroxytryptamine (serotonin) receptor 7 (Htr7), mRNA [NM_008315]
A_52_P380369	0.0318491	0.00138682	5.44552	up	D14Ertd668e	Mus musculus DNA segment, Chr 14, ERATO Doi 668, expressed, mRNA (cDNA clone MGC:29273 IMAGE:5067268), complete cds. [BC030186]
A_55_P2087944	0.0490017	0.0063191	5.43243	up
A_55_P2015687	0.0268755	0.000577974	5.41596	up	D14Ertd668e	Mus musculus DNA segment, Chr 14, ERATO Doi 668, expressed (D14Ertd668e), mRNA [NM_199015]
A_55_P1976127	0.0437449	0.00459691	5.34521	up	Ect2	Mus musculus ect2 oncogene (Ect2), transcript variant 1, mRNA [NM_007900]
A_51_P108459	0.0302608	0.00102015	5.30393	up	Gpr65	Mus musculus G-protein coupled receptor 65 (Gpr65), mRNA [NM_008152]
A_55_P2103837	0.0234217	0.000278306	5.24011	up	Gbp4	Mus musculus guanylate binding protein 4 (Gbp4), mRNA [NM_008620]
A_55_P1957353	0.0423428	0.00403109	5.23441	up
A_55_P1991812	0.0337016	0.00184506	5.23368	up	Gm5431	Mus musculus predicted gene 5431 (Gm5431), mRNA [NM_001024230]
A_55_P2097219	0.0394066	0.00312877	5.22037	up	Gbp1	Mus musculus guanylate binding protein 1 (Gbp1), mRNA [NM_010259]
A_51_P154842	0.0413708	0.00363975	5.20174	up	Oas1f	Mus musculus 2'-5' oligoadenylate synthetase 1F (Oas1f), mRNA [NM_145153]
A_55_P1983668	0.0265503	0.000550392	5.17417	up	Gm6377	Mus musculus predicted gene 6377 (Gm6377), mRNA [NM_001037917]
A_51_P157081	0.0483681	0.00610442	5.1352	up	C630050I24Rik	RIKEN cDNA C630050I24 gene [Source:MGI Symbol;Acc:MGI:1925821] [ENSMUST00000046116]
A_55_P2114188	0.0315368	0.00121624	5.13429	up	Gm5105	Mus musculus predicted gene 5105 (Gm5105), non-coding RNA [NR_037975]
A_55_P2038262	0.032639	0.00162069	5.12281	up	Gm4902	Mus musculus predicted gene 4902 (Gm4902), mRNA [NM_001164327]
A_51_P477229	0.0413708	0.00363842	5.10683	up	Olfr780	Mus musculus olfactory receptor 780 (Olfr780), mRNA [NM_146284]
A_51_P213359	0.0302608	0.00101641	5.06616	up	Has2	Mus musculus hyaluronan synthase 2 (Has2), mRNA [NM_008216]
A_55_P2180459	0.0255612	0.000504697	5.0533	up	LOC100502776	predicted gene 7735 [Source:MGI Symbol;Acc:MGI:3649168] [ENSMUST00000089098]
A_51_P262515	0.0356746	0.00218999	5.01027	up	Phf11	Mus musculus PHD finger protein 11 (Phf11), mRNA [NM_172603]
A_55_P1965050	0.0367898	0.00246631	4.93879	up	Cks2	Mus musculus CDC28 protein kinase regulatory subunit 2 (Cks2), mRNA [NM_025415]
A_55_P2178378	0.032639	0.00155023	4.93252	up	Gas5	Mus musculus growth arrest specific 5 (Gas5), non-coding RNA [NR_002840]
A_55_P2370410	0.033345	0.00179819	4.92822	up	C79246	C79246 Mouse 3.5-dpc blastocyst cDNA Mus musculus cDNA clone J0063B08 3' similar to Genomic sequence from Mouse 4; HTGS phase 3. [C79246]
A_55_P1984168	0.0275514	0.000669642	4.91997	up	Casp4	Mus musculus caspase 4, apoptosis-related cysteine peptidase (Casp4), mRNA [NM_007609]
A_51_P326191	0.0329162	0.00170907	4.88981	up	Serpina3g	Mus musculus serine (or cysteine) peptidase inhibitor, clade A, member 3G (Serpina3g), mRNA [NM_009251]
A_55_P2091461	0.0304715	0.00105121	4.85709	up	Casp4	Mus musculus caspase 4, apoptosis-related cysteine peptidase (Casp4), mRNA [NM_007609]
A_55_P2004867	0.0370993	0.00251513	4.83252	up	Serpinb2	Mus musculus serine (or cysteine) peptidase inhibitor, clade B, member 2 (Serpinb2), transcript variant 1, mRNA [NM_011111]
A_51_P385099	0.0315001	0.00119427	4.81984	up	Tnf	Mus musculus tumor necrosis factor (Tnf), mRNA [NM_013693]
A_55_P2166833	0.0315548	0.00122786	4.80272	up	Ms4a14	membrane-spanning 4-domains, subfamily A, member 14 [Source:MGI Symbol;Acc:MGI:2686122] [ENSMUST00000067600]
A_55_P1958400	0.0458453	0.00525144	4.80093	up	LOC236220	PREDICTED: Mus musculus hypothetical protein LOC236220 (LOC236220), mRNA [XM_135559]
A_55_P1990810	0.0264691	0.00054225	4.78024	up	Gm10809	Mus musculus adult male testis cDNA, RIKEN full-length enriched library, clone:1700126K09 product:hypothetical protein, full insert sequence. [AK131804]
A_51_P203955	0.0348952	0.00209151	4.77145	up	Gbp2	Mus musculus guanylate binding protein 2 (Gbp2), mRNA [NM_010260]
A_55_P1987403	0.0490017	0.00632481	4.72668	up	LOC100048884	Mus musculus novel member of the major urinary protein (Mup) gene family (LOC100048884), mRNA [NM_001199333]
A_52_P483799	0.0276704	0.000754833	4.72342	up	Pydc4	Mus musculus pyrin domain containing 4 (Pydc4), transcript variant 1, mRNA [NM_001177349]
A_51_P464703	0.049391	0.00647111	4.70738	up	Ccl8	Mus musculus chemokine (C-C motif) ligand 8 (Ccl8), mRNA [NM_021443]
A_51_P485756	0.0498494	0.00671467	4.69945	up	Nts	Mus musculus neurotensin (Nts), mRNA [NM_024435]
A_52_P607128	0.0336975	0.00183135	4.6983	up	Msr1	Mus musculus macrophage scavenger receptor 1 (Msr1), transcript variant 1, mRNA [NM_031195]
A_51_P500090	0.031558	0.0012997	4.61824	up	Klra7	Mus musculus killer cell lectin-like receptor, subfamily A, member 7 (Klra7), transcript variant 2, mRNA [NM_014194]
A_55_P1998416	0.0234217	0.00027683	4.60061	up	Ifi47	Mus musculus interferon gamma inducible protein 47 (Ifi47), mRNA [NM_008330]
A_51_P470079	0.0265503	0.000555376	4.59463	up	Il1r2	Mus musculus interleukin 1 receptor, type II (Il1r2), mRNA [NM_010555]
A_55_P2093286	0.0438835	0.00462545	4.58045	up	Apod	Mus musculus apolipoprotein D (Apod), mRNA [NM_007470]
A_55_P1962756	0.0318491	0.00135783	4.57505	up	Ttll2	Mus musculus tubulin tyrosine ligase-like family, member 2 (Ttll2), mRNA [NM_001098267]
A_66_P125925	0.0208474	0.000119042	4.55724	up	Cntn2	Mus musculus contactin 2 (Cntn2), mRNA [NM_177129]
A_55_P2004761	0.0329162	0.0016973	4.55155	up	H2-Eb2	Mus musculus histocompatibility 2, class II antigen E beta2 (H2-Eb2), mRNA [NM_001033978]
A_51_P483324	0.0366011	0.00242054	4.55055	up	Ptpn22	Mus musculus protein tyrosine phosphatase, non-receptor type 22 (lymphoid) (Ptpn22), mRNA [NM_008979]
A_55_P2212968	0.0269473	0.000600673	4.53504	up	Cd247	Mus musculus CD247 antigen (Cd247), transcript variant kappa, mRNA [NM_001113394]
A_52_P332788	0.0332073	0.00178003	4.52624	up	C130026I21Rik	Mus musculus adult male testis cDNA, RIKEN full-length enriched library, clone:4930565N07 product:Mus musculus, clone MGC:8305 IMAGE:3593825, mRNA, complete cds, full insert sequence. [AK016231]
A_51_P336325	0.0428998	0.00422474	4.52565	up	Orm1	Mus musculus orosomucoid 1 (Orm1), mRNA [NM_008768]
A_55_P2100194	0.0305539	0.00108309	4.50286	up		RIKEN cDNA A530040E14 gene [Source:MGI Symbol;Acc:MGI:3612703] [ENSMUST00000162453]
A_55_P2078735	0.0383424	0.00297385	4.44935	up	AI662270	Mus musculus expressed sequence AI662270 (AI662270), non-coding RNA [NR_015519]
A_51_P487690	0.0433927	0.00447699	4.43747	up	Ifi44	Mus musculus interferon-induced protein 44 (Ifi44), mRNA [NM_133871]
A_51_P136294	0.0461576	0.00544237	4.43362	up	Ms4a4b	Mus musculus membrane-spanning 4-domains, subfamily A, member 4B (Ms4a4b), mRNA [NM_021718]
A_52_P199633	0.0419491	0.00390059	4.43155	up	Trim30d	Mus musculus tripartite motif-containing 30D (Trim30d), transcript variant 1, mRNA [NM_199146]
A_55_P1997997	0.0315001	0.00119428	4.42151	up	Klra23	Mus musculus killer cell lectin-like receptor subfamily A, member 23 (Klra23), mRNA [NM_024470]
A_51_P212782	0.0237817	0.000333853	4.41898	up	Il1b	Mus musculus interleukin 1 beta (Il1b), mRNA [NM_008361]
A_51_P161021	0.044474	0.00481106	4.41021	up	Ifit2	Mus musculus interferon-induced protein with tetratricopeptide repeats 2 (Ifit2), mRNA [NM_008332]
A_52_P578732	0.0382362	0.00295061	4.40581	up	Ccr5	Mus musculus chemokine (C-C motif) receptor 5 (Ccr5), mRNA [NM_009917]
A_55_P2034033	0.0466876	0.00560063	4.39601	up	Il12rb1	Mus musculus interleukin 12 receptor, beta 1 (Il12rb1), mRNA [NM_008353]
A_51_P448147	0.0428998	0.00423033	4.38147	up	Gimap7	Mus musculus GTPase, IMAP family member 7 (Gimap7), mRNA [NM_146167]
A_51_P275454	0.0269679	0.000612046	4.37476	up	Trim30a	Mus musculus tripartite motif-containing 30A (Trim30a), mRNA [NM_009099]
A_55_P2002933	0.0277775	0.000779949	4.35628	up	Klk1b5	Mus musculus kallikrein 1-related peptidase b5 (Klk1b5), mRNA [NM_008456]
A_55_P1972872	0.044674	0.00489844	4.35358	up	I830012O16Rik	Mus musculus RIKEN cDNA I830012O16 gene (I830012O16Rik), mRNA [NM_001005858]
A_55_P2004541	0.032639	0.00157215	4.33532	up	Klra7	Mus musculus killer cell lectin-like receptor, subfamily A, member 7 (Klra7), transcript variant 1, mRNA [NM_001110323]
A_52_P615247	0.0346245	0.0019442	4.33338	up		Putative uncharacterized protein [Source:UniProtKB/TrEMBL;Acc:Q3TR44] [ENSMUST00000096862]
A_55_P2034928	0.0439647	0.00467793	4.33064	up	BC147527	Mus musculus cDNA sequence BC147527 (BC147527), mRNA [NM_001037925]
A_55_P2081105	0.0376852	0.00265583	4.31128	up	AI607873	Mus musculus expressed sequence AI607873 (AI607873), mRNA [NM_001204910]
A_55_P2170349	0.0280462	0.000803786	4.29832	up	Klra22	Mus musculus killer cell lectin-like receptor subfamily A, member 22 (Klra22), mRNA [NM_053152]
A_55_P2023637	0.0366011	0.00240574	4.26252	up	Prg4	Mus musculus proteoglycan 4 (megakaryocyte stimulating factor, articular superficial zone protein) (Prg4), transcript variant 1, mRNA [NM_021400]
A_55_P1979904	0.0497947	0.00665973	4.25182	up	Mup9	Mus musculus major urinary protein 9 (Mup9), mRNA [NM_001126319]
A_51_P246317	0.0251977	0.000465527	4.24234	up	Mt2	Mus musculus metallothionein 2 (Mt2), mRNA [NM_008630]
A_55_P1963017	0.0325409	0.00147184	4.22188	up	Stfa1	Mus musculus stefin A1 (Stfa1), mRNA [NM_001082543]
A_55_P1958039	0.0437947	0.00460679	4.21912	up	Klra16	Mus musculus killer cell lectin-like receptor, subfamily A, member 16 (Klra16), mRNA [NM_013794]
A_55_P2173210	0.0382362	0.0029361	4.2129	up	LOC100504287	PREDICTED: Mus musculus interferon-activable protein 203-like (LOC100504287), mRNA [XM_003084464]
A_55_P2119764	0.0458453	0.00525389	4.20236	up	Krtap6-1	Mus musculus keratin associated protein 6-1 (Krtap6-1), mRNA [NM_010672]
A_52_P64514	0.031558	0.00129224	4.18252	up	Herc6	Mus musculus hect domain and RLD 6 (Herc6), mRNA [NM_025992]
A_51_P392546	0.0490017	0.00629624	4.15551	up	Haus3	Mus musculus HAUS augmin-like complex, subunit 3 (Haus3), mRNA [NM_146159]
A_55_P1998843	0.0474666	0.00585199	4.14452	up	Ifi203	Mus musculus interferon activated gene 203 (Ifi203), transcript variant 1, mRNA [NM_001045481]
A_55_P2135986	0.0485623	0.00615311	4.10633	up	Ms4a4c	Mus musculus membrane-spanning 4-domains, subfamily A, member 4C (Ms4a4c), mRNA [NM_029499]
A_55_P2142226	0.0268755	0.000596218	4.10015	up	Serpina3f	Mus musculus serine (or cysteine) peptidase inhibitor, clade A, member 3F (Serpina3f), transcript variant 1, mRNA [NM_001168294]
A_51_P385812	0.0348775	0.00208058	4.08044	up	Il12b	Mus musculus interleukin 12b (Il12b), mRNA [NM_008352]
A_55_P2028734	0.0276704	0.000748224	4.07094	up	Klra16	Mus musculus killer cell lectin-like receptor, subfamily A, member 16 (Klra16), mRNA [NM_013794]
A_52_P670766	0.0438356	0.00461574	4.06451	up	2210415F13Rik	Mus musculus RIKEN cDNA 2210415F13 gene (2210415F13Rik), transcript variant 2, mRNA [NM_027339]
A_55_P1998011	0.0349493	0.00211083	4.06189	up	Klra23	Mus musculus killer cell lectin-like receptor subfamily A, member 23 (Klra23), mRNA [NM_024470]
A_55_P2014274	0.0356746	0.00220398	4.04915	up
A_55_P2382105	0.0298565	0.000967938	4.03686	up	BC035044	Mus musculus 2 days neonate thymus thymic cells cDNA, RIKEN full-length enriched library, clone:E430008K23 product:unclassifiable, full insert sequence. [AK088258]
A_55_P1966731	0.0433927	0.00446209	4.02687	up	Ifi203	Mus musculus interferon activated gene 203 (Ifi203), transcript variant 1, mRNA [NM_001045481]
A_51_P141546	0.0418761	0.00388935	4.02253	up	Orm2	Mus musculus orosomucoid 2 (Orm2), mRNA [NM_011016]
A_55_P2266679	0.032639	0.00159306	4.01469	up	A530098C11Rik	Mus musculus RIKEN cDNA A530098C11 gene (A530098C11Rik), mRNA [NM_001013799]
A_55_P1963154	0.0282688	0.000823956	4.00874	up	Folh1	Mus musculus folate hydrolase (Folh1), transcript variant 1, mRNA [NM_016770]
A_51_P461429	0.032639	0.0016072	4.0053	up	Cyp7b1	Mus musculus cytochrome P450, family 7, subfamily b, polypeptide 1 (Cyp7b1), mRNA [NM_007825]
A_55_P2025006	0.0382362	0.00294923	4.00416	up	Klk1b26	Mus musculus kallikrein 1-related petidase b26 (Klk1b26), mRNA [NM_010644]
A_55_P2179296	0.0490017	0.00630384	3.99847	up	Mad2l1	Mus musculus MAD2 mitotic arrest deficient-like 1 (yeast) (Mad2l1), mRNA [NM_019499]
A_51_P239654	0.0234217	0.000244807	3.97769	up	Nr4a1	Mus musculus nuclear receptor subfamily 4, group A, member 1 (Nr4a1), mRNA [NM_010444]
A_55_P2005956	0.0348775	0.00206593	3.96992	up	Egfbp2	Mus musculus epidermal growth factor binding protein type B (Egfbp2), mRNA [NM_010115]
A_55_P2039541	0.0461576	0.00544846	3.94447	up	Arhgap15	Mus musculus Rho GTPase activating protein 15 (Arhgap15), transcript variant 1, mRNA [NM_153820]
A_66_P121086	0.0199694	8.63699e-05	3.91829	up	Map3k8	Mus musculus mitogen-activated protein kinase kinase kinase 8 (Map3k8), mRNA [NM_007746]
A_55_P1989225	0.049391	0.00648318	3.90574	up	Tgtp2	Mus musculus T-cell specific GTPase 2 (Tgtp2), mRNA [NM_001145164]
A_51_P518621	0.0487585	0.00622615	3.89171	up	Hist1h3a	Mus musculus histone cluster 1, H3a (Hist1h3a), mRNA [NM_013550]
A_52_P604629	0.0232693	0.000171035	3.89109	up	Csrnp1	Mus musculus cysteine-serine-rich nuclear protein 1 (Csrnp1), mRNA [NM_153287]
A_52_P223809	0.0413708	0.00370678	3.86301	up	Dhx58	Mus musculus DEXH (Asp-Glu-X-His) box polypeptide 58 (Dhx58), mRNA [NM_030150]
A_55_P2091191	0.0451009	0.00505559	3.85384	up	Slc28a2	Mus musculus solute carrier family 28 (sodium-coupled nucleoside transporter), member 2 (Slc28a2), mRNA [NM_172980]
A_55_P2048448	0.0410964	0.00350722	3.84779	up	Klra23	Mus musculus killer cell lectin-like receptor subfamily A, member 23 (Klra23), mRNA [NM_024470]
A_55_P2147081	0.0234217	0.000280953	3.84342	up	Tnfaip6	Mus musculus tumor necrosis factor alpha induced protein 6 (Tnfaip6), mRNA [NM_009398]
A_55_P2163729	0.0237817	0.000337838	3.82735	up	Fam18a	Mus musculus family with sequence similarity 18, member A (Fam18a), mRNA [NM_001013778]
A_51_P336833	0.0475927	0.00592441	3.82734	up	Fabp4	Mus musculus fatty acid binding protein 4, adipocyte (Fabp4), mRNA [NM_024406]
A_55_P2156937	0.0453757	0.00513265	3.82348	up	Sytl3	Mus musculus synaptotagmin-like 3 (Sytl3), transcript variant 1, mRNA [NM_031395]
A_55_P2130525	0.0456681	0.00520619	3.81924	up	2700007P21Rik	RIKEN cDNA 2700007P21 gene [Source:MGI Symbol;Acc:MGI:1926020] [ENSMUST00000111061]
A_55_P2078433	0.0433927	0.00445122	3.79746	up	Mcoln2	Mus musculus mucolipin 2 (Mcoln2), transcript variant 1, mRNA [NM_026656]
A_55_P2006494	0.0356746	0.00220337	3.79174	up	Apol10b	Mus musculus apolipoprotein L 10b (Apol10b), mRNA [NM_177820]
A_52_P356093	0.044474	0.00482542	3.78013	up	B3galt2	Mus musculus UDP-Gal:betaGlcNAc beta 1,3-galactosyltransferase, polypeptide 2 (B3galt2), mRNA [NM_020025]
A_52_P670026	0.0407303	0.00342707	3.76343	up	Rsad2	Mus musculus radical S-adenosyl methionine domain containing 2 (Rsad2), mRNA [NM_021384]
A_55_P1962304	0.0318491	0.00137098	3.7599	up	Plac8	Mus musculus placenta-specific 8 (Plac8), mRNA [NM_139198]
A_52_P100926	0.0430504	0.0043183	3.75466	up	Il1a	Mus musculus interleukin 1 alpha (Il1a), mRNA [NM_010554]
A_66_P113868	0.0304715	0.00105594	3.74988	up	Cdh3	Mus musculus cadherin 3 (Cdh3), transcript variant 2, mRNA [NM_007665]
A_55_P1957459	0.0366011	0.002417	3.73106	up	Lilrb4	Mus musculus leukocyte immunoglobulin-like receptor, subfamily B, member 4 (Lilrb4), mRNA [NM_013532]
A_51_P132013	0.0383424	0.00297508	3.72581	up	Cysltr2	Mus musculus cysteinyl leukotriene receptor 2 (Cysltr2), transcript variant 1, mRNA [NM_133720]
A_66_P139618	0.02943	0.000924668	3.71849	up	Stfa2	Mus musculus stefin A2 (Stfa2), mRNA [NM_001082545]
A_51_P323180	0.0239491	0.00037536	3.68162	up	Gbp9	Mus musculus guanylate-binding protein 9 (Gbp9), mRNA [NM_172777]
A_51_P375187	0.0374782	0.00258182	3.67625	up	Rpf2	Mus musculus ribosome production factor 2 homolog (S. cerevisiae) (Rpf2), transcript variant 2, mRNA [NM_001042556]
A_55_P1960202	0.0433927	0.0044612	3.6739	up	Vcan	Mus musculus versican (Vcan), transcript variant 1, mRNA [NM_001081249]
A_66_P113556	0.0315001	0.00118108	3.6641	up	Wnt16	Mus musculus wingless-related MMTV integration site 16 (Wnt16), mRNA [NM_053116]
A_51_P272563	0.0232693	0.000177164	3.64148	up	Naa25	Mus musculus N(alpha)-acetyltransferase 25, NatB auxiliary subunit (Naa25), mRNA [NM_172722]
A_55_P2062108	0.025229	0.000483544	3.63975	up	Apold1	Mus musculus apolipoprotein L domain containing 1 (Apold1), mRNA [NM_001109914]
A_55_P2010271	0.0407303	0.00341436	3.61182	up	Samsn1	Mus musculus SAM domain, SH3 domain and nuclear localization signals, 1 (Samsn1), mRNA [NM_023380]
A_55_P1971951	0.0337774	0.00185901	3.57878	up	Cd86	Mus musculus CD86 antigen (Cd86), mRNA [NM_019388]
A_51_P497724	0.0455004	0.0051581	3.55751	up	Apol7a	Mus musculus apolipoprotein L 7a (Apol7a), transcript variant 1, mRNA [NM_029419]
A_51_P367866	0.0296132	0.000949282	3.55356	up	Egr1	Mus musculus early growth response 1 (Egr1), mRNA [NM_007913]
A_55_P2031631	0.0232693	0.00016933	3.53544	up	Igf1	Mus musculus insulin-like growth factor 1 (Igf1), transcript variant 1, mRNA [NM_010512]
A_55_P2041828	0.0466876	0.00557099	3.52838	up	Tubb3	Mus musculus tubulin, beta 3 (Tubb3), mRNA [NM_023279]
A_55_P2048937	0.0447686	0.00492308	3.51884	up	Kif5c	Mus musculus kinesin family member 5C (Kif5c), mRNA [NM_008449]
A_55_P2111322	0.0413708	0.00368859	3.51035	up	LOC100505358	PREDICTED: Mus musculus hypothetical LOC100505358 (LOC100505358), partial miscRNA [XR_105809]
A_52_P161488	0.0376852	0.00261957	3.46915	up	Clec4e	Mus musculus C-type lectin domain family 4, member e (Clec4e), mRNA [NM_019948]
A_51_P444290	0.0399394	0.00324738	3.46047	up	Slamf8	Mus musculus SLAM family member 8 (Slamf8), mRNA [NM_029084]
A_51_P254855	0.0397773	0.0032099	3.454	up	Ptgs2	Mus musculus prostaglandin-endoperoxide synthase 2 (Ptgs2), mRNA [NM_011198]
A_55_P2113498	0.0346245	0.00194401	3.45114	up	Klrd1	Mus musculus killer cell lectin-like receptor, subfamily D, member 1 (Klrd1), mRNA [NM_010654]
A_66_P128761	0.0347374	0.00199171	3.44135	up	Pydc3	Mus musculus pyrin domain containing 3 (Pydc3), mRNA [NM_001162938]
A_55_P1988202	0.0451009	0.00498542	3.4405	up	Ifi203	Mus musculus interferon activated gene 203 (Ifi203), transcript variant 1, mRNA [NM_001045481]
A_55_P2181222	0.032639	0.00161172	3.40506	up	Pydc3	Mus musculus pyrin domain containing 3 (Pydc3), mRNA [NM_001162938]
A_66_P117679	0.0232693	0.000153512	3.3686	up	Kat2b-ps	PREDICTED: Mus musculus histone acetyltransferase KAT2B-like (LOC100504388), mRNA [XM_003085445]
A_55_P2115225	0.0493698	0.00642473	3.35825	up	Fap	Mus musculus fibroblast activation protein (Fap), mRNA [NM_007986]
A_55_P1982291	0.038021	0.00284215	3.33028	up	Clca1	Mus musculus chloride channel calcium activated 1 (Clca1), mRNA [NM_009899]
A_52_P267391	0.0354433	0.00215165	3.32175	up	Trim12a	Mus musculus tripartite motif-containing 12A (Trim12a), mRNA [NM_023835]
A_52_P445387	0.0294803	0.000939317	3.31491	up	Clk4	Mus musculus CDC like kinase 4 (Clk4), mRNA [NM_007714]
A_66_P121965	0.0377316	0.00273407	3.30814	up	1110032F04Rik	Mus musculus RIKEN cDNA 1110032F04 gene (1110032F04Rik), mRNA [NM_001167996]
A_52_P646979	0.0397773	0.00321732	3.30402	up	D16Ertd472e	Mus musculus DNA segment, Chr 16, ERATO Doi 472, expressed (D16Ertd472e), mRNA [NM_025967]
A_52_P80944	0.0331533	0.00175358	3.29243	up	Zfp36	Mus musculus zinc finger protein 36 (Zfp36), mRNA [NM_011756]
A_55_P2037072	0.0439647	0.00465195	3.28723	up	Zfp600	Mus musculus zinc finger protein 600 (Zfp600), transcript variant 1, mRNA [NM_001177546]
A_55_P2085984	0.0265503	0.00055054	3.2833	up	Igf1	Mus musculus insulin-like growth factor 1 (Igf1), transcript variant 1, mRNA [NM_010512]
A_55_P2004526	0.0380178	0.00281585	3.28321	up	Klra8	Mus musculus killer cell lectin-like receptor, subfamily A, member 8 (Klra8), transcript variant 2, mRNA [NM_010650]
A_51_P130544	0.044474	0.00483712	3.26987	up	Gas5	Mus musculus growth arrest specific 5 (Gas5), non-coding RNA [NR_002840]
A_55_P1953306	0.0345804	0.00193132	3.25626	up
A_55_P2146389	0.0199694	8.91268e-05	3.24817	up		RIKEN cDNA 6530403G13 gene [Source:MGI Symbol;Acc:MGI:1923477] [ENSMUST00000065124]
A_55_P2156855	0.0453503	0.00512183	3.24303	up	Car13	Mus musculus carbonic anhydrase 13 (Car13), mRNA [NM_024495]
A_55_P2011341	0.0348775	0.00207894	3.24275	up
A_55_P2094060	0.032639	0.00155225	3.24259	up	Gzma	Mus musculus granzyme A (Gzma), mRNA [NM_010370]
A_55_P2107542	0.038021	0.00285509	3.23817	up	Pde4b	phosphodiesterase 4B, cAMP specific [Source:MGI Symbol;Acc:MGI:99557] [ENSMUST00000106901]
A_51_P381618	0.0405743	0.00336361	3.23387	up	Pla1a	Mus musculus phospholipase A1 member A (Pla1a), mRNA [NM_134102]
A_51_P430900	0.0376852	0.00267936	3.22696	up	Dusp1	Mus musculus dual specificity phosphatase 1 (Dusp1), mRNA [NM_013642]
A_66_P109183	0.0269679	0.00061662	3.22077	up	Apold1	Mus musculus apolipoprotein L domain containing 1 (Apold1), mRNA [NM_001109914]
A_55_P2184013	0.0339023	0.00187889	3.21612	up	C130026I21Rik	Mus musculus RIKEN cDNA C130026I21 gene (C130026I21Rik), transcript variant 1, mRNA [NM_175219]
A_51_P288026	0.0442894	0.00477165	3.21507	up	Haus6	Mus musculus HAUS augmin-like complex, subunit 6 (Haus6), mRNA [NM_173400]
A_55_P2037697	0.0397376	0.0031888	3.21271	up	Gm9733	Mus musculus predicted gene 9733 (Gm9733), mRNA [NM_001076679]
A_51_P413147	0.0488904	0.00625336	3.17057	up	Klk1b3	Mus musculus kallikrein 1-related peptidase b3 (Klk1b3), mRNA [NM_008693]
A_51_P336721	0.042994	0.00427861	3.16839	up	Tipin	Mus musculus timeless interacting protein (Tipin), mRNA [NM_025372]
A_55_P2001233	0.0269679	0.000614346	3.16129	up	Pydc3	Mus musculus pyrin domain containing 3 (Pydc3), mRNA [NM_001162938]
A_51_P184484	0.0436393	0.00456551	3.12767	up	Mmp13	Mus musculus matrix metallopeptidase 13 (Mmp13), mRNA [NM_008607]
A_51_P214197	0.0474383	0.00582593	3.10344	up	Stk17b	Mus musculus serine/threonine kinase 17b (apoptosis-inducing) (Stk17b), mRNA [NM_133810]
A_55_P2243431	0.0469957	0.00568178	3.10289	up	Gdap10	Mus musculus ganglioside-induced differentiation-associated-protein 10, mRNA (cDNA clone MGC:60602 IMAGE:30067675), complete cds. [BC052902]
A_55_P1969392	0.032639	0.00157083	3.08356	up	Rpl39l	Mus musculus ribosomal protein L39-like (Rpl39l), mRNA [NM_026594]
A_55_P1968895	0.0401343	0.00329396	3.07104	up	Prph	Mus musculus peripherin (Prph), transcript variant 1, mRNA [NM_013639]
A_55_P2050268	0.031558	0.0012725	3.01555	up	Nfkbid	Mus musculus nuclear factor of kappa light polypeptide gene enhancer in B-cells inhibitor, delta (Nfkbid), mRNA [NM_172142]
A_55_P2076777	0.0329162	0.00167091	3.01128	up	Mdfi	Mus musculus MyoD family inhibitor (Mdfi), transcript variant 2, mRNA [NM_001109973]
A_55_P2171008	0.0397773	0.00320642	3.00635	up	Clk4	Mus musculus CDC like kinase 4 (Clk4), mRNA [NM_007714]
A_55_P2150876	0.0318491	0.0014195	3.00524	up	Als2cr12	Mus musculus amyotrophic lateral sclerosis 2 (juvenile) chromosome region, candidate 12 (human) (Als2cr12), mRNA [NM_175370]
A_51_P383032	0.0376852	0.00271306	2.99864	up	Clec4d	Mus musculus C-type lectin domain family 4, member d (Clec4d), transcript variant 1, mRNA [NM_010819]
A_55_P2151601	0.049391	0.00649339	2.98363	up	Samd9l	Mus musculus sterile alpha motif domain containing 9-like (Samd9l), mRNA [NM_010156]
A_55_P2156016	0.0474666	0.00585253	2.97922	up	Recql4	Mus musculus RecQ protein-like 4 (Recql4), mRNA [NM_058214]
A_51_P130095	0.0358598	0.00224112	2.97402	up	Fcgr2b	Mus musculus Fc receptor, IgG, low affinity IIb (Fcgr2b), transcript variant 1, mRNA [NM_001077189]
A_55_P1990944	0.0433927	0.00446057	2.96833	up	Casp1	Mus musculus caspase 1 (Casp1), mRNA [NM_009807]
A_55_P2033278	0.0466876	0.00558096	2.96492	up	Speer5-ps1	Mus musculus spermatogenesis associated glutamate (E)-rich protein 5, pseudogene 1 (Speer5-ps1), transcript variant 1, non-coding RNA [NR_001582]
A_51_P514712	0.0356746	0.00219936	2.96404	up	Parp14	Mus musculus poly (ADP-ribose) polymerase family, member 14 (Parp14), mRNA [NM_001039530]
A_55_P2303868	0.0348775	0.00204587	2.91437	up	5033421B08Rik	Mus musculus adult pancreas islet cells cDNA, RIKEN full-length enriched library, clone:C820006M04 product:unclassifiable, full insert sequence. [AK050516]
A_55_P2156638	0.0439647	0.00468822	2.91027	up	Gpr114	Mus musculus G protein-coupled receptor 114 (Gpr114), transcript variant 1, mRNA [NM_001145972]
A_55_P2401403	0.0283952	0.000862012	2.90613	up	C030046G05	Mus musculus adult male corpus striatum cDNA, RIKEN full-length enriched library, clone:C030046G05 product:unclassifiable, full insert sequence. [AK081287]
A_55_P2094925	0.0347374	0.00199589	2.90438	up	Srgn	Mus musculus serglycin (Srgn), mRNA [NM_011157]
A_55_P2032718	0.0461576	0.00540079	2.89881	up	Klra9	Mus musculus killer cell lectin-like receptor subfamily A, member 9 (Klra9), mRNA [NM_010651]
A_55_P2016105	0.0380178	0.00279303	2.89114	up	Errfi1	Mus musculus ERBB receptor feedback inhibitor 1 (Errfi1), mRNA [NM_133753]
A_55_P1999162	0.0461576	0.00536913	2.88449	up		PREDICTED: Mus musculus similar to Sp110 nuclear body protein (LOC664787), miscRNA [XR_030524]
A_66_P121787	0.0497148	0.0066344	2.87996	up	Samd9l	Mus musculus sterile alpha motif domain containing 9-like (Samd9l), mRNA [NM_010156]
A_51_P495171	0.0472002	0.00577665	2.87982	up	2610029G23Rik	Mus musculus RIKEN cDNA 2610029G23 gene (2610029G23Rik), mRNA [NM_026312]
A_66_P130432	0.0401343	0.00328603	2.87791	up	Cd80	Mus musculus CD80 antigen (Cd80), mRNA [NM_009855]
A_55_P2142863	0.0427879	0.00413401	2.86945	up	Parp9	Mus musculus poly (ADP-ribose) polymerase family, member 9 (Parp9), mRNA [NM_030253]
A_55_P2034705	0.0347374	0.00197305	2.86743	up	Nmi	Mus musculus N-myc (and STAT) interactor (Nmi), transcript variant 1, mRNA [NM_001141949]
A_51_P421538	0.031558	0.00128415	2.86181	up	Nhedc2	Mus musculus Na+/H+ exchanger domain containing 2 (Nhedc2), nuclear gene encoding mitochondrial protein, mRNA [NM_178877]
A_55_P2097259	0.0377418	0.0027442	2.85528	up	Zufsp	zinc finger with UFM1-specific peptidase domain [Source:MGI Symbol;Acc:MGI:1919830] [ENSMUST00000065640]
A_51_P444447	0.0277775	0.000773297	2.84738	up	Cebpd	Mus musculus CCAAT/enhancer binding protein (C/EBP), delta (Cebpd), mRNA [NM_007679]
A_55_P2130895	0.0423428	0.00403913	2.84335	up	Runx3	Mus musculus runt related transcription factor 3 (Runx3), mRNA [NM_019732]
A_55_P2045622	0.031558	0.00127554	2.82994	up	Setdb2	Mus musculus SET domain, bifurcated 2 (Setdb2), mRNA [NM_001081024]
A_66_P119034	0.032639	0.0015995	2.81695	up	Pla2g7	Mus musculus phospholipase A2, group VII (platelet-activating factor acetylhydrolase, plasma) (Pla2g7), mRNA [NM_013737]
A_55_P2408355	0.0411522	0.00352072	2.81222	up	BB166591	Mus musculus 16 days neonate thymus cDNA, RIKEN full-length enriched library, clone:A130042K21 product:unclassifiable, full insert sequence. [AK037728]
A_51_P199135	0.0472866	0.00579224	2.79467	up	Cd83	Mus musculus CD83 antigen (Cd83), mRNA [NM_009856]
A_55_P2017636	0.0232693	0.000147536	2.79023	up	Thbs1	Mus musculus thrombospondin 1 (Thbs1), mRNA [NM_011580]
A_55_P2037428	0.0276704	0.00075335	2.7809	up	Mogat1	Mus musculus monoacylglycerol O-acyltransferase 1 (Mogat1), mRNA [NM_026713]
A_55_P2111790	0.0268755	0.000588573	2.77075	up	Gem	Mus musculus GTP binding protein (gene overexpressed in skeletal muscle) (Gem), mRNA [NM_010276]
A_55_P2098539	0.0488662	0.00624509	2.75143	up	Itgb3bp	Mus musculus integrin beta 3 binding protein (beta3-endonexin) (Itgb3bp), mRNA [NM_026348]
A_55_P2043028	0.0466178	0.00553231	2.70114	up	2610020H08Rik	Mus musculus RIKEN cDNA 2610020H08 gene (2610020H08Rik), transcript variant 2, mRNA [NM_028129]
A_55_P2032633	0.0272462	0.000632742	2.68505	up	BC022960	PREDICTED: Mus musculus cDNA sequence BC022960 (BC022960), mRNA [XM_001477798]
A_55_P1980020	0.0498494	0.0066991	2.6848	up	Rsl1d1	Mus musculus ribosomal L1 domain containing 1 (Rsl1d1), mRNA [NM_025546]
A_55_P2002205	0.0433927	0.00443087	2.68284	up	Bre	brain and reproductive organ-expressed protein [Source:MGI Symbol;Acc:MGI:1333875] [ENSMUST00000114514]
A_66_P103993	0.0475927	0.00591754	2.67238	up		predicted gene 13199 [Source:MGI Symbol;Acc:MGI:3649231] [ENSMUST00000071016]
A_55_P2107357	0.0451009	0.00501419	2.66524	up	LOC100042049	Mus musculus ribosomal protein L22 like 1 pseudogene (LOC100042049), non-coding RNA [NR_004442]
A_55_P2026734	0.043707	0.004579	2.65542	up	Rgs4	Mus musculus regulator of G-protein signaling 4 (Rgs4), mRNA [NM_009062]
A_55_P2139341	0.0356746	0.00220474	2.65373	up	Gm5595	Mus musculus predicted gene 5595 (Gm5595), mRNA [NM_001008427]
A_55_P1979330	0.0289295	0.000899727	2.65216	up	Dapp1	Mus musculus dual adaptor for phosphotyrosine and 3-phosphoinositides 1 (Dapp1), mRNA [NM_011932]
A_55_P2005783	0.0442894	0.00477005	2.6245	up	Ifih1	Mus musculus interferon induced with helicase C domain 1 (Ifih1), transcript variant 1, mRNA [NM_027835]
A_51_P284946	0.0427879	0.00412759	2.62422	up	Rnd3	Mus musculus Rho family GTPase 3 (Rnd3), mRNA [NM_028810]
A_55_P2019714	0.0305539	0.00110268	2.62092	up	Tagap1	Mus musculus T-cell activation GTPase activating protein 1 (Tagap1), mRNA [NM_147155]
A_55_P2159026	0.0461576	0.00544263	2.61619	up	Rpl22l1	Mus musculus ribosomal protein L22 like 1 (Rpl22l1), mRNA [NM_026517]
A_52_P343627	0.0464546	0.00549802	2.60899	up	Rbp7	Mus musculus retinol binding protein 7, cellular (Rbp7), mRNA [NM_022020]
A_55_P2138366	0.033345	0.00180423	2.6014	up	Xpo4	Mus musculus exportin 4 (Xpo4), mRNA [NM_020506]
A_55_P1962344	0.0383424	0.00297023	2.59573	up	Trim21	Mus musculus tripartite motif-containing 21 (Trim21), transcript variant 1, mRNA [NM_009277]
A_55_P1972104	0.0498494	0.00670708	2.59407	up	Acsm3	Mus musculus acyl-CoA synthetase medium-chain family member 3 (Acsm3), transcript variant 2, mRNA [NM_212441]
A_55_P2105820	0.0461576	0.0054055	2.58327	up	Wdr67	Mus musculus WD repeat domain 67 (Wdr67), transcript variant 1, mRNA [NM_001081396]
A_55_P1958480	0.0471228	0.0057226	2.5824	up	LOC545005	Mus musculus hypothetical protein LOC545005, mRNA (cDNA clone IMAGE:30361141), with apparent retained intron. [BC089308]
A_55_P2048279	0.0439647	0.00466384	2.57126	up	Tlr13	Mus musculus toll-like receptor 13 (Tlr13), mRNA [NM_205820]
A_55_P1967928	0.0461576	0.00542419	2.55662	up	Srfbp1	Mus musculus serum response factor binding protein 1 (Srfbp1), mRNA [NM_026040]
A_55_P2017759	0.0347333	0.00196017	2.51641	up	Evi2a	Mus musculus ecotropic viral integration site 2a (Evi2a), transcript variant 1, mRNA [NM_001033711]
A_55_P2083619	0.0498007	0.00666582	2.51355	up	Rab8b	Mus musculus RAB8B, member RAS oncogene family (Rab8b), mRNA [NM_173413]
A_55_P1976152	0.0409063	0.00346105	2.50077	up	Vrk2	Mus musculus vaccinia related kinase 2 (Vrk2), mRNA [NM_027260]
A_55_P1983468	0.0302608	0.00102941	2.49964	up	Cflar	Mus musculus CASP8 and FADD-like apoptosis regulator (Cflar), transcript variant 2, mRNA [NM_009805]
A_55_P1992592	0.0416018	0.00381972	2.49845	up	Il5ra	Mus musculus interleukin 5 receptor, alpha (Il5ra), mRNA [NM_008370]
A_55_P2141088	0.0298565	0.00097334	2.48734	up	Odz4	odd Oz/ten-m homolog 4 (Drosophila) [Source:MGI Symbol;Acc:MGI:2447063] [ENSMUST00000107162]
A_52_P118706	0.044109	0.00473349	2.48717	up	9630013D21Rik	PREDICTED: Mus musculus RIKEN cDNA 9630013D21 gene (9630013D21Rik), miscRNA [XR_104877]
A_55_P1960087	0.0358598	0.00226335	2.4745	up	1700026J04Rik	Mus musculus RIKEN cDNA 1700026J04 gene (1700026J04Rik), mRNA [NM_027967]
A_51_P312310	0.038021	0.00285379	2.47321	up	Mtbp	Mus musculus Mdm2, transformed 3T3 cell double minute p53 binding protein (Mtbp), transcript variant 1, mRNA [NM_134092]
A_55_P2022332	0.0485623	0.00615893	2.46937	up
A_55_P2165790	0.0380178	0.00279671	2.44694	up	Siglech	Mus musculus sialic acid binding Ig-like lectin H (Siglech), mRNA [NM_178706]
A_51_P129012	0.0285473	0.000878751	2.44173	up	B2m	Mus musculus beta-2 microglobulin (B2m), mRNA [NM_009735]
A_55_P1966719	0.0487585	0.0062169	2.43459	up
A_55_P2111603	0.0316608	0.00131984	2.42914	up	Gabpb1	GA repeat binding protein, beta 1 [Source:MGI Symbol;Acc:MGI:95611] [ENSMUST00000110425]
A_55_P2032311	0.0429654	0.0042596	2.38766	up		predicted gene 9631 [Source:MGI Symbol;Acc:MGI:3800296] [ENSMUST00000130783]
A_55_P2122648	0.0498494	0.00668414	2.38512	up	Dtymk	Mus musculus deoxythymidylate kinase (Dtymk), transcript variant 2, mRNA [NM_023136]
A_55_P1984745	0.0411655	0.0035306	2.35651	up	Pappa2	Mus musculus pappalysin 2 (Pappa2), mRNA [NM_001085376]
A_55_P2063970	0.0498494	0.0067064	2.35133	up	Ube2l3	Mus musculus ubiquitin-conjugating enzyme E2L 3 (Ube2l3), mRNA [NM_009456]
A_55_P2192819	0.0318491	0.00140603	2.34374	up	BB157357	CJ239155 RIKEN full-length enriched mouse cDNA library, C57BL [CJ239155]
A_55_P2186621	0.0423428	0.00403068	2.32772	up	Rbmxrt	Mus musculus RNA binding motif protein, X chromosome retrogene (Rbmxrt), mRNA [NM_009033]
A_55_P2020153	0.0376852	0.00270472	2.32742	up	Cycs	Mus musculus cytochrome c, somatic (Cycs), nuclear gene encoding mitochondrial protein, mRNA [NM_007808]
A_55_P2129319	0.049262	0.00638978	2.32654	up	Mre11a	Mus musculus meiotic recombination 11 homolog A (S. cerevisiae) (Mre11a), mRNA [NM_018736]
A_55_P2192729	0.0451009	0.00503034	2.31846	up	5830469G19Rik	Mus musculus adult male thymus cDNA, RIKEN full-length enriched library, clone:5830469G19 product:unclassifiable, full insert sequence. [AK018045]
A_52_P489202	0.0413967	0.0037277	2.31061	up		RIKEN cDNA 4732465J04 gene [Source:MGI Symbol;Acc:MGI:3041208] [ENSMUST00000084674]
A_55_P2059556	0.0354433	0.00215196	2.30889	up	Rpl24	Mus musculus ribosomal protein L24, mRNA (cDNA clone MGC:69589 IMAGE:6817726), complete cds. [BC058114]
A_55_P2054989	0.0451009	0.00501022	2.30313	up	Fam70b	Mus musculus family with sequence similarity 70, member B (Fam70b), transcript variant 1, mRNA [NM_001143671]
A_55_P1982628	0.0413708	0.00366724	2.29227	up	1810029B16Rik	Mus musculus RIKEN cDNA 1810029B16 gene (1810029B16Rik), mRNA [NM_025465]
A_55_P1965620	0.0433927	0.00445446	2.28892	up	Bud31	Mus musculus BUD31 homolog (yeast) (Bud31), mRNA [NM_001008705]
A_55_P2080850	0.0318491	0.0013794	2.2829	up	Ptpn2	Mus musculus protein tyrosine phosphatase, non-receptor type 2 (Ptpn2), transcript variant 2, mRNA [NM_001127177]
A_51_P176377	0.0458453	0.00525559	2.26868	up	Usp25	Mus musculus ubiquitin specific peptidase 25 (Usp25), mRNA [NM_013918]
A_55_P2117689	0.0329162	0.00170934	2.24468	up	Rmnd1	Mus musculus required for meiotic nuclear division 1 homolog (S. cerevisiae) (Rmnd1), mRNA [NM_025343]
A_55_P1956938	0.0382362	0.00291735	2.23656	up	Rpl24	Mus musculus ribosomal protein L24 (Rpl24), mRNA [NM_024218]
A_55_P2036514	0.0474666	0.00586443	2.22592	up	Dis3	Mus musculus DIS3 mitotic control homolog (S. cerevisiae) (Dis3), mRNA [NM_028315]
A_55_P2144055	0.0490017	0.0063008	2.21763	up
A_55_P2015989	0.0490017	0.00628739	2.20077	up	Rpl22	Mus musculus ribosomal protein L22 (Rpl22), mRNA [NM_009079]
A_55_P2109943	0.0480949	0.00604441	2.18793	up	Rps15a	Mus musculus ribosomal protein S15A (Rps15a), mRNA [NM_170669]
A_55_P2116993	0.0420015	0.00394112	2.18615	up	Hnrpdl	Mus musculus heterogeneous nuclear ribonucleoprotein D-like (Hnrpdl), mRNA [NM_016690]
A_55_P2107987	0.0497148	0.00664333	2.16501	up	Slc22a13b	Mus musculus RIKEN cDNA 9330176C04 gene (9330176C04Rik), non-coding RNA [NR_033303]
A_55_P1976898	0.0413708	0.00370908	2.15528	up	Pnp2	Mus musculus purine-nucleoside phosphorylase 2 (Pnp2), mRNA [NM_001123371]
A_55_P1996374	0.0420296	0.00394822	2.15503	up	Prmt10	Mus musculus protein arginine methyltransferase 10 (putative) (Prmt10), mRNA [NM_001081240]
A_55_P2071251	0.0423986	0.00405489	2.08395	up	D030016E14Rik	Mus musculus 7 days neonate cerebellum cDNA, RIKEN full-length enriched library, clone:A730026P21 product:OVARC1001768 protein homolog, full insert sequence. [AK042816]
A_55_P1975650	0.0469134	0.00564419	2.08089	up	Fbxo33	Mus musculus F-box protein 33 (Fbxo33), mRNA [NM_001033156]
A_55_P2008755	0.0490017	0.00631648	2.061	up	Mrpl30	Mus musculus mitochondrial ribosomal protein L30, mRNA (cDNA clone MGC:7981 IMAGE:3585410), complete cds. [BC004614]
A_55_P2086746	0.0451009	0.00505265	-2.02006	down	Fam3a	Mus musculus family with sequence similarity 3, member A (Fam3a), mRNA [NM_025473]
A_55_P2108850	0.0461576	0.00545798	-2.02797	down	2002-03-01	Mus musculus membrane-associated ring finger (C3HC4) 2 (March2), mRNA [NM_145486]
A_51_P343851	0.0434982	0.0045166	-2.03821	down	Tgfbrap1	Mus musculus transforming growth factor, beta receptor associated protein 1 (Tgfbrap1), mRNA [NM_001013025]
A_52_P523480	0.0475927	0.00589802	-2.0424	down	Rfx1	Mus musculus regulatory factor X, 1 (influences HLA class II expression) (Rfx1), mRNA [NM_009055]
A_66_P130469	0.0471228	0.00574189	-2.0562	down	Rce1	Mus musculus RCE1 homolog, prenyl protein peptidase (S. cerevisiae) (Rce1), mRNA [NM_023131]
A_51_P487278	0.0466876	0.00557579	-2.05851	down	Yipf3	Mus musculus Yip1 domain family, member 3 (Yipf3), mRNA [NM_145353]
A_55_P2112403	0.049391	0.0064429	-2.07349	down	Olfr1008	Mus musculus olfactory receptor 1008 (Olfr1008), mRNA [NM_146866]
A_51_P507974	0.0451009	0.00501736	-2.07945	down	Brf2	Mus musculus BRF2, subunit of RNA polymerase III transcription initiation factor, BRF1-like (Brf2), mRNA [NM_025686]
A_55_P2167898	0.0453503	0.00512174	-2.07946	down	Nat9	Mus musculus N-acetyltransferase 9 (GCN5-related, putative) (Nat9), mRNA [NM_025400]
A_66_P118368	0.0452728	0.00508773	-2.08276	down	Gm216	Mus musculus predicted gene 216 (Gm216), mRNA [NM_001033345]
A_55_P2037919	0.0433927	0.00445808	-2.09993	down	AA684185	Mus musculus 2 cells egg cDNA, RIKEN full-length enriched library, clone:B020010F15 product:unclassifiable, full insert sequence. [AK139675]
A_55_P2085186	0.0407303	0.00342841	-2.10768	down		UI-M-EM0-bvg-h-05-0-UI.r1 NIH_BMAP_EM0 Mus musculus cDNA clone IMAGE:5691700 5', mRNA sequence [BQ042754]
A_51_P174415	0.0417599	0.0038544	-2.11073	down	Fam134a	Mus musculus family with sequence similarity 134, member A (Fam134a), mRNA [NM_170755]
A_52_P350664	0.0497148	0.00658524	-2.11439	down	Pygb	Mus musculus brain glycogen phosphorylase (Pygb), mRNA [NM_153781]
A_55_P2041082	0.0384989	0.00300699	-2.1152	down
A_51_P486610	0.0376852	0.00270436	-2.12146	down	Afg3l1	Mus musculus AFG3(ATPase family gene 3)-like 1 (yeast) (Afg3l1), transcript variant 1, mRNA [NM_054070]
A_52_P515282	0.0474436	0.00583162	-2.12152	down	1110051M20Rik	Mus musculus RIKEN cDNA 1110051M20 gene (1110051M20Rik), transcript variant 2, mRNA [NM_175123]
A_52_P584415	0.0468659	0.00563127	-2.12261	down	Cars2	Mus musculus cysteinyl-tRNA synthetase 2 (mitochondrial)(putative) (Cars2), nuclear gene encoding mitochondrial protein, mRNA [NM_024248]
A_51_P345792	0.0417599	0.00386303	-2.13502	down	Tmem180	Mus musculus transmembrane protein 180 (Tmem180), mRNA [NM_029186]
A_55_P2145982	0.0343876	0.0019163	-2.14691	down	D1Ertd448e	PREDICTED: Mus musculus DNA segment, Chr 1, ERATO Doi 448, expressed (D1Ertd448e), miscRNA [XR_104542]
A_52_P49378	0.0394244	0.00313436	-2.15512	down	Kif1a	Mus musculus kinesin family member 1A (Kif1a), transcript variant 1, mRNA [NM_008440]
A_55_P1976903	0.049391	0.00648778	-2.15606	down
A_51_P242603	0.0358964	0.00227953	-2.15809	down	E430018J23Rik	Mus musculus RIKEN cDNA E430018J23 gene (E430018J23Rik), mRNA [NM_198011]
A_55_P2035159	0.0493892	0.00643249	-2.16038	down	Pcdh1	Mus musculus protocadherin 1 (Pcdh1), mRNA [NM_029357]
A_51_P337918	0.0434982	0.00449958	-2.16705	down	Aldh4a1	Mus musculus aldehyde dehydrogenase 4 family, member A1 (Aldh4a1), nuclear gene encoding mitochondrial protein, mRNA [NM_175438]
A_51_P220162	0.0490017	0.00631842	-2.17465	down	Notch3	Mus musculus Notch gene homolog 3 (Drosophila) (Notch3), mRNA [NM_008716]
A_51_P439612	0.0461576	0.00538223	-2.1754	down	Dnajb2	Mus musculus DnaJ (Hsp40) homolog, subfamily B, member 2 (Dnajb2), transcript variant 1, mRNA [NM_020266]
A_51_P327934	0.0493698	0.00641107	-2.18031	down	Rfx2	Mus musculus regulatory factor X, 2 (influences HLA class II expression) (Rfx2), transcript variant 2, mRNA [NM_009056]
A_51_P405227	0.0417599	0.00385096	-2.18965	down	Nradd	Mus musculus neurotrophin receptor associated death domain (Nradd), mRNA [NM_026012]
A_55_P2055217	0.0475927	0.005925	-2.19133	down
A_55_P2012874	0.0409063	0.00347347	-2.19173	down	Gm101	Mus musculus predicted gene 101 (Gm101), mRNA [NM_001115074]
A_55_P1954346	0.0497148	0.00659248	-2.19709	down	Ttc25	Mus musculus tetratricopeptide repeat domain 25 (Ttc25), mRNA [NM_028918]
A_55_P2026761	0.0497148	0.00658818	-2.19879	down
A_52_P436628	0.0448838	0.0049548	-2.20475	down	Vegfb	Mus musculus vascular endothelial growth factor B (Vegfb), transcript variant 1, mRNA [NM_011697]
A_66_P111401	0.0448192	0.00493417	-2.21077	down	Fbxw8	Mus musculus F-box and WD-40 domain protein 8 (Fbxw8), mRNA [NM_172721]
A_55_P2448065	0.0432744	0.00435454	-2.21369	down	Sfxn2	Mus musculus sideroflexin 2 (Sfxn2), mRNA [NM_053196]
A_55_P2116898	0.0451009	0.00504371	-2.2174	down	Gm10371	PREDICTED: Mus musculus predicted gene 10371 (Gm10371), miscRNA [XR_106851]
A_66_P112394	0.0452752	0.00509893	-2.21824	down		Mus musculus adult male thymus cDNA, RIKEN full-length enriched library, clone:5830484L21 product:unclassifiable, full insert sequence. [AK134220]
A_55_P2093301	0.0433927	0.00438141	-2.2205	down		predicted gene 10596 [Source:MGI Symbol;Acc:MGI:3836443] [ENSMUST00000098125]
A_55_P2087671	0.044474	0.00481571	-2.2207	down	Abhd12	Mus musculus abhydrolase domain containing 12 (Abhd12), mRNA [NM_024465]
A_55_P2247789	0.0427879	0.00412696	-2.22107	down	4930414L22Rik	Mus musculus mammary gland RCB-0527 Jyg-MC(B) cDNA, RIKEN full-length enriched library, clone:G930015H03 product:unclassifiable, full insert sequence. [AK145188]
A_51_P296487	0.0348239	0.00202843	-2.22567	down	Lss	Mus musculus lanosterol synthase (Lss), mRNA [NM_146006]
A_51_P471362	0.0376852	0.0026779	-2.23195	down	Ccdc64b	Mus musculus coiled-coil domain containing 64B (Ccdc64b), mRNA [NM_153784]
A_52_P634447	0.0366011	0.0024156	-2.2343	down	Hs1bp3	Mus musculus HCLS1 binding protein 3 (Hs1bp3), mRNA [NM_021429]
A_55_P2054280	0.0481982	0.00607274	-2.24002	down	Fam178b	Mus musculus family with sequence similarity 178, member B (Fam178b), transcript variant A, mRNA [NM_001126046]
A_52_P49042	0.0466876	0.00560129	-2.24595	down	D10Bwg1379e	Mus musculus DNA segment, Chr 10, Brigham & Women's Genetics 1379 expressed (D10Bwg1379e), mRNA [NM_001033258]
A_55_P2007646	0.0386342	0.00305104	-2.25513	down	Cryaa	Mus musculus crystallin, alpha A (Cryaa), mRNA [NM_013501]
A_52_P485007	0.0466876	0.00560323	-2.25548	down	Abca2	Mus musculus ATP-binding cassette, sub-family A (ABC1), member 2 (Abca2), mRNA [NM_007379]
A_66_P101514	0.0497148	0.00664376	-2.25735	down	Lin52	Mus musculus lin-52 homolog (C. elegans) (Lin52), mRNA [NM_173756]
A_51_P286826	0.0413708	0.00361998	-2.2609	down	2010-03-01	Mus musculus membrane-associated ring finger (C3HC4) 10 (March10), transcript variant 1, mRNA [NM_172568]
A_52_P436700	0.0366145	0.00244633	-2.26268	down	Gltp	Mus musculus glycolipid transfer protein (Gltp), mRNA [NM_019821]
A_55_P2149575	0.0376852	0.00272357	-2.2629	down	Sdr39u1	Mus musculus short chain dehydrogenase/reductase family 39U, member 1 (Sdr39u1), mRNA [NM_001082975]
A_51_P416825	0.0376852	0.00268662	-2.26724	down	Tspan15	Mus musculus tetraspanin 15, mRNA (cDNA clone MGC:6632 IMAGE:3492667), complete cds. [BC003872]
A_55_P2075627	0.0409063	0.00346912	-2.26832	down	Apc2	Mus musculus adenomatosis polyposis coli 2 (Apc2), mRNA [NM_011789]
A_51_P455266	0.0392026	0.00310841	-2.27116	down	Ring1	Mus musculus ring finger protein 1 (Ring1), mRNA [NM_009066]
A_52_P480544	0.0434982	0.00452019	-2.27153	down	Tnpo2	Mus musculus transportin 2 (importin 3, karyopherin beta 2b) (Tnpo2), transcript variant 1, mRNA [NM_145390]
A_51_P436469	0.0401928	0.00330638	-2.27522	down	AI317395	Mus musculus expressed sequence AI317395 (AI317395), mRNA [NM_144821]
A_55_P2066523	0.0480762	0.00603185	-2.27926	down	Akt2	Mus musculus thymoma viral proto-oncogene 2 (Akt2), transcript variant 1, mRNA [NM_001110208]
A_52_P163939	0.0414415	0.00378741	-2.28449	down	Cln6	Mus musculus ceroid-lipofuscinosis, neuronal 6 (Cln6), mRNA [NM_001033175]
A_52_P149835	0.0413708	0.00361641	-2.28552	down	Irak1	Mus musculus interleukin-1 receptor-associated kinase 1 (Irak1), transcript variant 4, mRNA [NM_008363]
A_51_P497692	0.042994	0.0042965	-2.28658	down	Mageh1	Mus musculus melanoma antigen, family H, 1 (Mageh1), mRNA [NM_023788]
A_55_P2099750	0.0413708	0.00361623	-2.28711	down
A_55_P1994733	0.0460436	0.00529964	-2.28817	down	Tmem14a	transmembrane protein 14A [Source:MGI Symbol;Acc:MGI:1922962] [ENSMUST00000165595]
A_51_P338397	0.0461576	0.00534255	-2.28873	down	Kctd10	Mus musculus potassium channel tetramerisation domain containing 10 (Kctd10), transcript variant 2, mRNA [NM_026145]
A_55_P2046411	0.0422687	0.00399311	-2.28876	down
A_55_P2055369	0.0345804	0.00193439	-2.30167	down		BC069877 electron transferring flavoprotein, beta polypeptide {Mus musculus} (exp=-1; wgp=0; cg=0), partial (69%) [TC1780673]
A_55_P2089955	0.0466876	0.0056049	-2.30587	down	Rhox7	Mus musculus reproductive homeobox 7 (Rhox7), mRNA [NM_001025086]
A_51_P461475	0.0490017	0.00632402	-2.30604	down	Atn1	Mus musculus atrophin 1 (Atn1), mRNA [NM_007881]
A_51_P326043	0.0451009	0.00506014	-2.31398	down	Hydin	Mus musculus hydrocephalus inducing (Hydin), mRNA [NM_172916]
A_55_P1986665	0.0493698	0.00641522	-2.3224	down	Olfr319	Mus musculus olfactory receptor 319 (Olfr319), mRNA [NM_146500]
A_55_P1966804	0.0401343	0.00329731	-2.32315	down	Fdps	Mus musculus farnesyl diphosphate synthetase (Fdps), mRNA [NM_134469]
A_52_P241508	0.0480949	0.00603971	-2.32394	down	Zbtb46	Mus musculus zinc finger and BTB domain containing 46 (Zbtb46), transcript variant 2, mRNA [NM_028125]
A_52_P390114	0.0433927	0.00445404	-2.3244	down	Eif4b	Mus musculus eukaryotic translation initiation factor 4B (Eif4b), mRNA [NM_145625]
A_51_P415475	0.0497148	0.0066226	-2.32782	down	Dok4	Mus musculus docking protein 4 (Dok4), mRNA [NM_053246]
A_55_P2062418	0.0461576	0.00537709	-2.32882	down	Atp6v0a1	Mus musculus ATPase, H+ transporting, lysosomal V0 subunit A1 (Atp6v0a1), mRNA [NM_016920]
A_55_P2112627	0.0476978	0.005954	-2.33045	down	Sepn1	Mus musculus selenoprotein N, 1 (Sepn1), mRNA [NM_029100]
A_51_P185939	0.0402921	0.00332275	-2.34072	down	Gpr30	Mus musculus G protein-coupled receptor 30 (Gpr30), mRNA [NM_029771]
A_55_P2185940	0.0403628	0.0033375	-2.34216	down	Meis3	Mus musculus Meis homeobox 3 (Meis3), mRNA [NM_008627]
A_55_P2033997	0.0419932	0.00392348	-2.34458	down	Ddo	Mus musculus D-aspartate oxidase (Ddo), mRNA [NM_027442]
A_52_P426503	0.032639	0.00155432	-2.34502	down	Abhd14a	Mus musculus abhydrolase domain containing 14A (Abhd14a), transcript variant 2, mRNA [NM_145919]
A_55_P1968285	0.0382362	0.00293994	-2.34711	down	Aes	Mus musculus amino-terminal enhancer of split (Aes), mRNA [NM_010347]
A_55_P2022049	0.0451009	0.00505528	-2.3486	down	Klf15	Mus musculus Kruppel-like factor 15 (Klf15), mRNA [NM_023184]
A_55_P2146515	0.0411522	0.00351871	-2.35179	down	Tmem102	Mus musculus transmembrane protein 102 (Tmem102), mRNA [NM_001033433]
A_52_P16563	0.0305869	0.00110712	-2.35186	down	Lsm14b	Mus musculus LSM14 homolog B (SCD6, S. cerevisiae) (Lsm14b), mRNA [NM_177727]
A_55_P2083368	0.0302608	0.00103118	-2.35252	down		predicted gene 2044 [Source:MGI Symbol;Acc:MGI:3780212] [ENSMUST00000130771]
A_55_P2059015	0.0461576	0.00544308	-2.35382	down	Mapk8ip3	Mus musculus JNK interacting protein-3b (Jip3) mRNA, complete cds. [AF178637]
A_55_P1992329	0.0413708	0.00358121	-2.3539	down	Gmpr	Mus musculus guanosine monophosphate reductase (Gmpr), mRNA [NM_025508]
A_55_P1984118	0.0486225	0.00618297	-2.35548	down	Gfra4	Mus musculus glial cell line derived neurotrophic factor family receptor alpha 4 (Gfra4), transcript variant 2, mRNA [NM_020014]
A_52_P85892	0.0428998	0.00422474	-2.35658	down	Cant1	Mus musculus calcium activated nucleotidase 1 (Cant1), transcript variant 1, mRNA [NM_029502]
A_51_P499020	0.0497148	0.00660211	-2.35724	down	Fbp2	Mus musculus fructose bisphosphatase 2 (Fbp2), mRNA [NM_007994]
A_51_P217382	0.0347739	0.00200427	-2.35751	down	Kif1c	Mus musculus kinesin family member 1C (Kif1c), mRNA [NM_153103]
A_55_P2025518	0.0475927	0.00589373	-2.35752	down	Arhgap6	Mus musculus NOD-derived CD11c +ve dendritic cells cDNA, RIKEN full-length enriched library, clone:F630109A15 product:Rho GTPase activating protein 6, full insert sequence. [AK170575]
A_55_P1957255	0.0429046	0.00423786	-2.3639	down
A_52_P497534	0.0376852	0.00267421	-2.36694	down	Wipi1	Mus musculus WD repeat domain, phosphoinositide interacting 1 (Wipi1), mRNA [NM_145940]
A_52_P351418	0.0474289	0.00581609	-2.36888	down	Sgsm3	Mus musculus small G protein signaling modulator 3 (Sgsm3), mRNA [NM_134091]
A_55_P1959891	0.0406828	0.00337797	-2.3734	down		Q8R4C3_CRIGR (Q8R4C3) Csr1, partial (39%) [TC1618616]
A_51_P165504	0.0471181	0.00571159	-2.37811	down	Twist2	Mus musculus twist homolog 2 (Drosophila) (Twist2), mRNA [NM_007855]
A_55_P2088355	0.0427879	0.00412995	-2.37975	down
A_51_P273203	0.0414415	0.00378287	-2.38165	down	Gpaa1	Mus musculus GPI anchor attachment protein 1 (Gpaa1), mRNA [NM_010331]
A_55_P1994694	0.0471228	0.00573592	-2.38388	down	Serinc2	Mus musculus serine incorporator 2 (Serinc2), mRNA [NM_172702]
A_55_P1980061	0.0466876	0.00557019	-2.38395	down	Tmem189	Mus musculus transmembrane protein 189 (Tmem189), mRNA [NM_145538]
A_55_P1958220	0.0370993	0.00252421	-2.38619	down	Crebl2	Mus musculus cAMP responsive element binding protein-like 2 (Crebl2), mRNA [NM_177687]
A_55_P2035812	0.0445325	0.00486082	-2.38936	down	Rnf208	Mus musculus ring finger protein 208 (Rnf208), mRNA [NM_176834]
A_52_P237792	0.0436393	0.0045639	-2.38949	down	Slc19a1	Mus musculus solute carrier family 19 (sodium/hydrogen exchanger), member 1 (Slc19a1), transcript variant 1, mRNA [NM_031196]
A_51_P141190	0.0412604	0.00354762	-2.39206	down	Dffa	Mus musculus DNA fragmentation factor, alpha subunit (Dffa), transcript variant 2, mRNA [NM_010044]
A_51_P263100	0.0382362	0.00294685	-2.39474	down	Actr1b	Mus musculus ARP1 actin-related protein 1 homolog B, centractin beta (yeast) (Actr1b), mRNA [NM_146107]
A_55_P2153862	0.032639	0.0016491	-2.39717	down	Irak1	Mus musculus interleukin-1 receptor-associated kinase 1 (Irak1), transcript variant 5, mRNA [NM_001177974]
A_52_P138895	0.0461576	0.00540971	-2.4051	down	Qsox2	Mus musculus quiescin Q6 sulfhydryl oxidase 2 (Qsox2), mRNA [NM_153559]
A_55_P2006708	0.0459265	0.00526978	-2.41386	down	Bmp1	Mus musculus bone morphogenetic protein 1 (Bmp1), transcript variant 1, mRNA [NM_009755]
A_55_P2420948	0.0480462	0.00602058	-2.41393	down		RIKEN cDNA 2210416O15 gene [Source:MGI Symbol;Acc:MGI:1917643] [ENSMUST00000131964]
A_52_P238523	0.0497148	0.00663021	-2.41628	down	Sprn	Mus musculus shadow of prion protein (Sprn), mRNA [NM_183147]
A_51_P346272	0.0318491	0.00134649	-2.41656	down	Arhgap33	Mus musculus Rho GTPase activating protein 33 (Arhgap33), mRNA [NM_178252]
A_51_P358462	0.0384989	0.00300832	-2.4168	down	4930579J09Rik	Mus musculus RIKEN cDNA 4930579J09 gene (4930579J09Rik), mRNA [NM_133689]
A_55_P2178553	0.032639	0.00153361	-2.4198	down	Apoa2	Mus musculus apolipoprotein A-II (Apoa2), mRNA [NM_013474]
A_52_P623058	0.0413708	0.00359557	-2.42319	down	C030046I01Rik	Mus musculus RIKEN cDNA C030046I01 gene (C030046I01Rik), mRNA [NM_177994]
A_51_P309184	0.0329162	0.0016817	-2.42425	down	Pxmp2	Mus musculus peroxisomal membrane protein 2 (Pxmp2), mRNA [NM_008993]
A_55_P2057686	0.0390662	0.00309016	-2.42812	down	Cdc42ep5	Mus musculus CDC42 effector protein (Rho GTPase binding) 5 (Cdc42ep5), mRNA [NM_021454]
A_55_P2011647	0.0305539	0.00109364	-2.42845	down		RIKEN cDNA 5031425E22 gene [Source:MGI Symbol;Acc:MGI:1923227] [ENSMUST00000101522]
A_55_P1953986	0.0460436	0.00530313	-2.42979	down	Txndc6	Mus musculus thioredoxin domain containing 6 (Txndc6), mRNA [NM_001165957]
A_55_P1996802	0.0370993	0.0025092	-2.43068	down	Gm6569	PREDICTED: Mus musculus predicted gene 6569 (Gm6569), mRNA [XM_003085973]
A_55_P2138120	0.0439647	0.00469934	-2.43218	down	Atxn7l3	Mus musculus ataxin 7-like 3 (Atxn7l3), transcript variant 1, mRNA [NM_001098836]
A_55_P2111741	0.032639	0.00164704	-2.43286	down	Cbx6	Mus musculus chromobox homolog 6 (Cbx6), mRNA [NM_028763]
A_51_P255271	0.0446476	0.00488607	-2.43292	down	Gltp	Mus musculus glycolipid transfer protein (Gltp), mRNA [NM_019821]
A_51_P483658	0.0339023	0.00188206	-2.43388	down	Trim3	Mus musculus tripartite motif-containing 3 (Trim3), mRNA [NM_018880]
A_55_P2029533	0.0376852	0.00265563	-2.43535	down	Zfp57	Mus musculus zinc finger protein 57 (Zfp57), transcript variant 3, mRNA [NM_001168502]
A_55_P1979508	0.0318491	0.00134991	-2.43763	down	Clic3	Mus musculus chloride intracellular channel 3 (Clic3), mRNA [NM_027085]
A_52_P308465	0.0455732	0.00517119	-2.43884	down	Plxnb1	Mus musculus plexin B1 (Plxnb1), mRNA [NM_172775]
A_55_P1985313	0.0321423	0.00144432	-2.44073	down
A_55_P2094731	0.0356746	0.00219836	-2.44378	down	Sox13	Mus musculus SRY-box containing gene 13 (Sox13), mRNA [NM_011439]
A_51_P292527	0.0425385	0.0040773	-2.45013	down	P4htm	Mus musculus prolyl 4-hydroxylase, transmembrane (endoplasmic reticulum) (P4htm), mRNA [NM_028944]
A_66_P140658	0.0498494	0.0066968	-2.45261	down	Olfr787	Mus musculus olfactory receptor 787 (Olfr787), mRNA [NM_001011822]
A_55_P2181176	0.0376852	0.00269798	-2.45542	down	Nipal3	Mus musculus NIPA-like domain containing 3 (Nipal3), mRNA [NM_028995]
A_52_P640922	0.0413708	0.00363206	-2.45867	down	Dcdc2a	Mus musculus doublecortin domain containing 2a (Dcdc2a), transcript variant 1, mRNA [NM_177577]
A_51_P365859	0.0460436	0.00530764	-2.4613	down	Ankrd43	Mus musculus ankyrin repeat domain 43 (Ankrd43), mRNA [NM_183173]
A_51_P404077	0.044474	0.00483794	-2.46263	down	Fzd2	Mus musculus frizzled homolog 2 (Drosophila) (Fzd2), mRNA [NM_020510]
A_55_P2371301	0.0466876	0.00556396	-2.46295	down	4930413E15Rik	Mus musculus adult male testis cDNA, RIKEN full-length enriched library, clone:4930413E15 product:unclassifiable, full insert sequence. [AK015127]
A_52_P175679	0.0410678	0.00349809	-2.46299	down	Gm13023	Mus musculus predicted gene 13023 (Gm13023), mRNA [NM_001007077]
A_51_P390715	0.0466577	0.00555177	-2.4633	down	Tgfb1	Mus musculus transforming growth factor, beta 1 (Tgfb1), mRNA [NM_011577]
A_52_P128068	0.0466178	0.00553713	-2.46545	down	9030409G11Rik	Mus musculus RIKEN cDNA 9030409G11 gene (9030409G11Rik), transcript variant 1, mRNA [NM_144531]
A_55_P2041060	0.0492088	0.00637766	-2.46932	down	Rbp3	Mus musculus retinol binding protein 3, interstitial (Rbp3), mRNA [NM_015745]
A_55_P1990735	0.0330208	0.00173578	-2.47007	down	Ift122	Mus musculus intraflagellar transport 122 homolog (Chlamydomonas) (Ift122), transcript variant 1, mRNA [NM_031177]
A_51_P468505	0.0316608	0.00131662	-2.47247	down	2810408M09Rik	Mus musculus RIKEN cDNA 2810408M09 gene (2810408M09Rik), mRNA [NM_001007581]
A_55_P2088785	0.0481979	0.00606392	-2.47315	down	Tceal7	transcription elongation factor A (SII)-like 7 [Source:MGI Symbol;Acc:MGI:1915746] [ENSMUST00000126811]
A_55_P2126188	0.0356777	0.00221542	-2.47496	down	Mamstr	MEF2 activating motif and SAP domain containing transcriptional regulator [Source:MGI Symbol;Acc:MGI:1921740] [ENSMUST00000098455]
A_55_P2081571	0.0407303	0.00341404	-2.47538	down	Raver1	Mus musculus ribonucleoprotein, PTB-binding 1 (Raver1), mRNA [NM_027911]
A_55_P2101862	0.0329162	0.0017225	-2.47659	down	Spryd3	Mus musculus SPRY domain containing 3 (Spryd3), mRNA [NM_001033277]
A_55_P2026119	0.0469134	0.00565689	-2.47717	down	Dlec1	deleted in lung and esophageal cancer 1 [Source:MGI Symbol;Acc:MGI:2443671] [ENSMUST00000055775]
A_55_P2103367	0.047034	0.0056924	-2.47965	down	Cox15	Mus musculus COX15 homolog, cytochrome c oxidase assembly protein (yeast) (Cox15), nuclear gene encoding mitochondrial protein, mRNA [NM_144874]
A_55_P2077681	0.032639	0.00163902	-2.48033	down	Prkag3	Mus musculus protein kinase, AMP-activated, gamma 3 non-catatlytic subunit (Prkag3), mRNA [NM_153744]
A_55_P2168643	0.0318491	0.00139572	-2.48411	down	Khk	ketohexokinase [Source:MGI Symbol;Acc:MGI:1096353] [ENSMUST00000117435]
A_51_P430082	0.033345	0.00180458	-2.48537	down	Tst	Mus musculus thiosulfate sulfurtransferase, mitochondrial (Tst), nuclear gene encoding mitochondrial protein, mRNA [NM_009437]
A_55_P2046109	0.0461576	0.00536956	-2.48549	down
A_55_P1953030	0.0413708	0.00365246	-2.49079	down	Tnfsf12	Mus musculus tumor necrosis factor (ligand) superfamily, member 12 (Tnfsf12), mRNA [NM_011614]
A_55_P1996319	0.0471228	0.00571934	-2.49419	down	Wdr38	Mus musculus WD repeat domain 38 (Wdr38), mRNA [NM_029687]
A_51_P360435	0.033345	0.00180353	-2.49705	down	Kcnk7	Mus musculus potassium channel, subfamily K, member 7 (Kcnk7), mRNA [NM_010609]
A_55_P2057031	0.0237817	0.000343032	-2.49928	down	Slmo1	Mus musculus slowmo homolog 1 (Drosophila) (Slmo1), mRNA [NM_144867]
A_55_P1992762	0.0413708	0.00357141	-2.49948	down	Kdelr1	Mus musculus KDEL (Lys-Asp-Glu-Leu) endoplasmic reticulum protein retention receptor 1 (Kdelr1), mRNA [NM_133950]
A_55_P2099338	0.0374782	0.00257806	-2.50108	down	Akt1s1	Mus musculus AKT1 substrate 1 (proline-rich) (Akt1s1), mRNA [NM_026270]
A_55_P2101939	0.032639	0.00164589	-2.50138	down	Zfp112	Mus musculus zinc finger protein 112 (Zfp112), mRNA [NM_021307]
A_52_P79639	0.0460436	0.00529035	-2.50323	down	Vat1	Mus musculus vesicle amine transport protein 1 homolog (T californica) (Vat1), mRNA [NM_012037]
A_55_P2015292	0.0366145	0.00243419	-2.50363	down	Ltc4s	Mus musculus leukotriene C4 synthase (Ltc4s), mRNA [NM_008521]
A_51_P133097	0.0329162	0.00168712	-2.50491	down	Gm4013	Mus musculus predicted gene 4013 (Gm4013), non-coding RNA [NR_033452]
A_55_P2087322	0.0481979	0.00606759	-2.50506	down	Rapsn	Mus musculus receptor-associated protein of the synapse (Rapsn), mRNA [NM_009023]
A_55_P2159289	0.044109	0.00472512	-2.50539	down	2310035K24Rik	RIKEN cDNA 2310035K24 gene [Source:MGI Symbol;Acc:MGI:1916846] [ENSMUST00000134086]
A_55_P1998995	0.0315001	0.00118544	-2.50564	down	Speg	Mus musculus SPEG complex locus (Speg), transcript variant 3, mRNA [NM_001085371]
A_55_P2087647	0.0305539	0.00109426	-2.50736	down	Grhpr	Mus musculus glyoxylate reductase/hydroxypyruvate reductase (Grhpr), mRNA [NM_080289]
A_55_P1982245	0.0413708	0.00362679	-2.50832	down	Phactr2	Mus musculus phosphatase and actin regulator 2 (Phactr2), transcript variant A, mRNA [NM_001195065]
A_55_P2113275	0.0398691	0.00323096	-2.51006	down		fetal and adult testis expressed 1 [Source:MGI Symbol;Acc:MGI:1925155] [ENSMUST00000137031]
A_55_P2077751	0.0434982	0.0045117	-2.51037	down		olfactory receptor 573, pseudogene 1 [Source:MGI Symbol;Acc:MGI:3030407] [ENSMUST00000064830]
A_52_P198019	0.044674	0.00489508	-2.51042	down	Fuz	Mus musculus fuzzy homolog (Drosophila) (Fuz), mRNA [NM_027376]
A_52_P508089	0.0318491	0.00137509	-2.51162	down	Psap	Mus musculus prosaposin (Psap), transcript variant 2, mRNA [NM_011179]
A_51_P476018	0.0439647	0.00467281	-2.51519	down	Sox7	Mus musculus SRY-box containing gene 7 (Sox7), mRNA [NM_011446]
A_55_P1979126	0.0382362	0.00293966	-2.52236	down	Tuba3a	Mus musculus tubulin, alpha 3A (Tuba3a), mRNA [NM_009446]
A_55_P2125536	0.038021	0.00285139	-2.52337	down	Tmem210	Mus musculus transmembrane protein 210 (Tmem210), mRNA [NM_030055]
A_51_P373901	0.0366011	0.00239366	-2.5234	down	Rsph1	Mus musculus radial spoke head 1 homolog (Chlamydomonas) (Rsph1), mRNA [NM_025290]
A_51_P511250	0.044474	0.0048482	-2.52799	down	Fam46b	Mus musculus family with sequence similarity 46, member B (Fam46b), mRNA [NM_175307]
A_55_P2080151	0.0385135	0.00303321	-2.52924	down	Hspa2	Mus musculus heat shock protein 2 (Hspa2), transcript variant 1, mRNA [NM_008301]
A_55_P2000668	0.0366011	0.00237594	-2.53713	down	Stxbp2	Mus musculus syntaxin binding protein 2 (Stxbp2), mRNA [NM_011503]
A_51_P505907	0.0439647	0.00464013	-2.53857	down	Tcl1b2	Mus musculus T-cell leukemia/lymphoma 1B, 2 (Tcl1b2), mRNA [NM_013775]
A_55_P2052281	0.0329162	0.00171975	-2.5396	down	Rnf208	Mus musculus ring finger protein 208 (Rnf208), mRNA [NM_176834]
A_55_P2169198	0.0461576	0.00540641	-2.54	down		XM_820705 kinesin {Trypanosoma brucei} (exp=0; wgp=1; cg=0), partial (3%) [TC1647349]
A_51_P106259	0.0339023	0.00188009	-2.54473	down	Camk1	Mus musculus calcium/calmodulin-dependent protein kinase I (Camk1), mRNA [NM_133926]
A_55_P2048813	0.0487585	0.00622213	-2.54516	down
A_55_P2021177	0.0382362	0.00293628	-2.54608	down	Abca2	Mus musculus ATP-binding cassette, sub-family A (ABC1), member 2 (Abca2), mRNA [NM_007379]
A_55_P2043287	0.0356746	0.00218774	-2.5484	down	Aes	Mus musculus amino-terminal enhancer of split (Aes), mRNA [NM_010347]
A_55_P1963031	0.0413708	0.00366476	-2.54926	down	Ampd2	Mus musculus adenosine monophosphate deaminase 2 (Ampd2), mRNA [NM_028779]
A_55_P2064257	0.044109	0.00473119	-2.55202	down	Dnaic2	Mus musculus dynein, axonemal, intermediate chain 2 (Dnaic2), mRNA [NM_001034878]
A_55_P2177013	0.0366145	0.00242958	-2.55253	down	Cldn23	Mus musculus claudin 23 (Cldn23), mRNA [NM_027998]
A_55_P1952714	0.0320837	0.00143616	-2.55295	down	Kctd2	Mus musculus potassium channel tetramerisation domain containing 2 (Kctd2), mRNA [NM_183285]
A_51_P456870	0.0475944	0.00593099	-2.55424	down	Foxj1	Mus musculus forkhead box J1 (Foxj1), mRNA [NM_008240]
A_51_P120785	0.0380178	0.00281346	-2.5551	down		melanoma antigen, family A, 7, pseudogene [Source:MGI Symbol;Acc:MGI:1333836] [ENSMUST00000101420]
A_52_P509965	0.044474	0.00482076	-2.55717	down	Ager	Mus musculus advanced glycosylation end product-specific receptor (Ager), mRNA [NM_007425]
A_55_P2047626	0.0474666	0.00584082	-2.55752	down	D730039F16Rik	Mus musculus RIKEN cDNA D730039F16 gene (D730039F16Rik), mRNA [NM_030021]
A_52_P375546	0.0465332	0.00551226	-2.56186	down	Lrrc46	Mus musculus leucine rich repeat containing 46 (Lrrc46), mRNA [NM_027026]
A_51_P384441	0.0428166	0.00418693	-2.5674	down	Tmem201	Mus musculus transmembrane protein 201 (Tmem201), transcript variant 2, mRNA [NM_177672]
A_51_P191726	0.0377316	0.00273946	-2.5685	down	Efcab6	Mus musculus EF-hand calcium binding domain 6 (Efcab6), transcript variant 1, mRNA [NM_029946]
A_55_P1964307	0.0348775	0.00205757	-2.5686	down	Mlf2	Mus musculus NOD-derived CD11c +ve dendritic cells cDNA, RIKEN full-length enriched library, clone:F630310D06 product:myeloid leukemia factor 2, full insert sequence. [AK171220]
A_51_P472518	0.042994	0.0042842	-2.5687	down	Capn1	Mus musculus calpain 1 (Capn1), transcript variant 1, mRNA [NM_007600]
A_55_P2102135	0.0437449	0.00459271	-2.57566	down	Rdh12	Mus musculus retinol dehydrogenase 12 (Rdh12), mRNA [NM_030017]
A_55_P2150309	0.0347333	0.00196134	-2.57698	down	Lhfpl4	Mus musculus lipoma HMGIC fusion partner-like protein 4 (Lhfpl4), mRNA [NM_177763]
A_66_P135885	0.0276352	0.000701461	-2.57748	down	Olfr671	Mus musculus olfactory receptor 671 (Olfr671), mRNA [NM_001011755]
A_51_P475628	0.0483681	0.00610389	-2.58181	down	Paqr6	Mus musculus progestin and adipoQ receptor family member VI (Paqr6), mRNA [NM_198410]
A_55_P2172470	0.0315001	0.00118208	-2.58259	down	Nrgn	Mus musculus neurogranin (Nrgn), mRNA [NM_022029]
A_52_P410636	0.042065	0.00395601	-2.58287	down	Trp73	Mus musculus transformation related protein 73 (Trp73), transcript variant 1, mRNA [NM_011642]
A_55_P2087280	0.0289295	0.000899468	-2.58389	down
A_55_P2027788	0.0371597	0.00254016	-2.58876	down	Baiap2	Mus musculus brain-specific angiogenesis inhibitor 1-associated protein 2 (Baiap2), transcript variant 1, mRNA [NM_001037755]
A_52_P519783	0.0428166	0.00416008	-2.58976	down	Ltk	Mus musculus leukocyte tyrosine kinase (Ltk), transcript variant 4, mRNA [NM_203345]
A_51_P380178	0.039435	0.00314777	-2.59298	down	Id3	Mus musculus inhibitor of DNA binding 3 (Id3), mRNA [NM_008321]
A_66_P128839	0.0419932	0.00393541	-2.59439	down		predicted gene 13262 [Source:MGI Symbol;Acc:MGI:3703165] [ENSMUST00000149014]
A_55_P1968643	0.0413708	0.00370396	-2.59439	down	Vmn1r173	Mus musculus vomeronasal 1 receptor 173 (Vmn1r173), mRNA [NM_001166718]
A_52_P79782	0.0466876	0.00558605	-2.59642	down	Wnt7a	Mus musculus wingless-related MMTV integration site 7A (Wnt7a), mRNA [NM_009527]
A_55_P2148239	0.0348809	0.00208449	-2.59897	down	Gm10572	PREDICTED: Mus musculus predicted gene 10572 (Gm10572), mRNA [XM_003085432]
A_66_P134383	0.0364703	0.00234593	-2.59975	down	Gm5079	Mus musculus 0 day neonate cerebellum cDNA, RIKEN full-length enriched library, clone:C230040G06 product:unclassifiable, full insert sequence. [AK082358]
A_51_P320304	0.0413967	0.00372702	-2.59989	down	Plod1	Mus musculus procollagen-lysine, 2-oxoglutarate 5-dioxygenase 1 (Plod1), mRNA [NM_011122]
A_55_P1975973	0.0490017	0.00627975	-2.60225	down	Syt3	Mus musculus synaptotagmin III (Syt3), transcript variant 1, mRNA [NM_016663]
A_55_P2136622	0.0436393	0.00456729	-2.60294	down	Camta2	Mus musculus calmodulin binding transcription activator 2 (Camta2), transcript variant 1, mRNA [NM_178116]
A_66_P133112	0.0471264	0.00575761	-2.60536	down		predicted gene 14635 [Source:MGI Symbol;Acc:MGI:3705138] [ENSMUST00000146535]
A_55_P2131228	0.0283952	0.000861131	-2.60615	down	Ttc39a	Mus musculus tetratricopeptide repeat domain 39A (Ttc39a), transcript variant 2, mRNA [NM_153392]
A_55_P2074055	0.0469134	0.00564726	-2.60989	down
A_51_P464981	0.032639	0.00158714	-2.61251	down	Map1lc3a	Mus musculus microtubule-associated protein 1 light chain 3 alpha (Map1lc3a), mRNA [NM_025735]
A_51_P426739	0.0417599	0.00386388	-2.61307	down	Gpt	Mus musculus glutamic pyruvic transaminase, soluble (Gpt), mRNA [NM_182805]
A_51_P247614	0.0276352	0.000721608	-2.61318	down	Ncrna00086	Mus musculus non-protein coding RNA 86 (Ncrna00086), non-coding RNA [NR_028086]
A_55_P2096762	0.0356746	0.00220307	-2.61438	down	Arhgdig	Mus musculus Rho GDP dissociation inhibitor (GDI) gamma (Arhgdig), mRNA [NM_008113]
A_55_P2157586	0.0364703	0.00234182	-2.61546	down
A_51_P519364	0.0413708	0.00357163	-2.61623	down	Fam83f	Mus musculus family with sequence similarity 83, member F (Fam83f), mRNA [NM_145986]
A_55_P2097372	0.0357536	0.00222392	-2.6213	down	Tctex1d4	Mus musculus Tctex1 domain containing 4 (Tctex1d4), mRNA [NM_175030]
A_55_P1953928	0.0413708	0.00360388	-2.62511	down	Dcdc2b	Mus musculus doublecortin domain containing 2b (Dcdc2b), mRNA [NM_001195730]
A_55_P2009345	0.0497148	0.00656758	-2.62643	down	Ovch2	Mus musculus ovochymase 2 (Ovch2), mRNA [NM_172908]
A_55_P2084470	0.0423428	0.00403368	-2.62723	down	Trim65	Mus musculus tripartite motif-containing 65 (Trim65), mRNA [NM_178802]
A_52_P425860	0.0414733	0.00379471	-2.62801	down	Iqsec1	Mus musculus IQ motif and Sec7 domain 1 (Iqsec1), transcript variant 2, mRNA [NM_001134384]
A_55_P2103756	0.042994	0.00427888	-2.62955	down	Hic2	Mus musculus hypermethylated in cancer 2 (Hic2), mRNA [NM_178922]
A_55_P2013356	0.032639	0.00164117	-2.63138	down	Renbp	Mus musculus renin binding protein (Renbp), transcript variant 1, mRNA [NM_023132]
A_55_P2123291	0.0441506	0.00474264	-2.63295	down	2310034G01Rik	PREDICTED: Mus musculus RIKEN cDNA 2310034G01 gene (2310034G01Rik), partial miscRNA [XR_105979]
A_52_P98232	0.0380178	0.0028064	-2.63429	down	Hira	Mus musculus histone cell cycle regulation defective homolog A (S. cerevisiae) (Hira), mRNA [NM_010435]
A_52_P672722	0.0298565	0.000974146	-2.63443	down	LOC100044339	PREDICTED: Mus musculus zinc finger protein 764-like (LOC100044339), mRNA [XM_001472017]
A_51_P240269	0.0395146	0.00315831	-2.63594	down	Fam199x	Mus musculus family with sequence similarity 199, X-linked (Fam199x), mRNA [NM_146261]
A_51_P507290	0.0428998	0.00420513	-2.63651	down	Klf5	Mus musculus Kruppel-like factor 5 (Klf5), mRNA [NM_009769]
A_51_P181319	0.0367898	0.00246801	-2.63757	down	Dcxr	Mus musculus dicarbonyl L-xylulose reductase (Dcxr), mRNA [NM_026428]
A_65_P16688	0.0413708	0.00371472	-2.6377	down	Taok2	Mus musculus TAO kinase 2 (Taok2), transcript variant 2, mRNA [NM_001163775]
A_51_P423825	0.033345	0.00180511	-2.64039	down	Morn1	Mus musculus MORN repeat containing 1 (Morn1), mRNA [NM_001081100]
A_52_P90289	0.0347374	0.00197905	-2.64072	down	Oaz2-ps	Mus musculus ornithine decarboxylase antizyme 2, pseudogene (Oaz2-ps), mRNA [NM_010952]
A_55_P1956488	0.0491396	0.00635593	-2.64255	down	Epb4.9	Mus musculus erythrocyte protein band 4.9 (Epb4.9), mRNA [NM_013514]
A_52_P143129	0.0499933	0.00674997	-2.6429	down	Eno4	Mus musculus enolase 4 (Eno4), mRNA [NM_178689]
A_51_P403799	0.0448192	0.00494291	-2.64635	down	Spnb3	Mus musculus spectrin beta 3 (Spnb3), mRNA [NM_021287]
A_55_P2182458	0.0298565	0.000989834	-2.64917	down	Kcnh4	Mus musculus potassium voltage-gated channel, subfamily H (eag-related), member 4 (Kcnh4), mRNA [NM_001081194]
A_55_P1999408	0.0417097	0.00383405	-2.65189	down	Ptch2	patched homolog 2 [Source:MGI Symbol;Acc:MGI:1095405] [ENSMUST00000030443]
A_51_P307370	0.0318491	0.00138356	-2.65475	down	Rxra	Mus musculus retinoid X receptor alpha (Rxra), mRNA [NM_011305]
A_55_P2372325	0.0471228	0.00574764	-2.65497	down	Zim3	Mus musculus zinc finger, imprinted 3 (Zim3), antisense RNA [NR_036631]
A_55_P2000618	0.0451009	0.00504368	-2.65646	down
A_55_P2020602	0.0413708	0.00371291	-2.66063	down	Pacsin1	Mus musculus protein kinase C and casein kinase substrate in neurons 1 (Pacsin1), transcript variant 2, mRNA [NM_178365]
A_51_P230552	0.0461576	0.00545031	-2.66235	down	Rfng	Mus musculus RFNG O-fucosylpeptide 3-beta-N-acetylglucosaminyltransferase (Rfng), mRNA [NM_009053]
A_55_P2007228	0.0466178	0.00553301	-2.66246	down	Prkaca	Mus musculus protein kinase, cAMP dependent, catalytic, alpha (Prkaca), mRNA [NM_008854]
A_55_P2044167	0.0315368	0.00121574	-2.66375	down		RIKEN cDNA A930002H24 gene [Source:MGI Symbol;Acc:MGI:2443151] [ENSMUST00000050753]
A_55_P2155312	0.0276352	0.000716318	-2.66414	down	Dock3	Mus musculus dedicator of cyto-kinesis 3 (Dock3), mRNA [NM_153413]
A_51_P183165	0.0451009	0.00503655	-2.66707	down	Pcif1	Mus musculus PDX1 C-terminal inhibiting factor 1 (Pcif1), mRNA [NM_146129]
A_66_P119058	0.0499509	0.00673895	-2.67203	down	Zfp870	Mus musculus zinc finger protein 870 (Zfp870), mRNA [NM_207245]
A_55_P2083396	0.0461576	0.00543911	-2.67211	down	Radil	Mus musculus Ras association and DIL domains (Radil), mRNA [NM_178702]
A_66_P115004	0.0397766	0.003199	-2.67371	down	Gabrp	Mus musculus gamma-aminobutyric acid (GABA) A receptor, pi (Gabrp), mRNA [NM_146017]
A_55_P2417212	0.0384989	0.00301658	-2.67871	down	AU024581	H3072D11-3 NIA Mouse 15K cDNA Clone Set Mus musculus cDNA clone H3072D11 3', mRNA sequence [BG069074]
A_51_P461779	0.0494284	0.00650581	-2.68101	down	Ppp2r2c	Mus musculus protein phosphatase 2 (formerly 2A), regulatory subunit B (PR 52), gamma isoform (Ppp2r2c), mRNA [NM_172994]
A_55_P1952324	0.0376852	0.00268352	-2.68242	down		AGENCOURT_15587067 NIH_MGC_203 Mus musculus cDNA clone IMAGE:30521923 3', mRNA sequence [CF550882]
A_55_P2078670	0.0493698	0.00642432	-2.68455	down	Cbs	Mus musculus cystathionine beta-synthase (Cbs), transcript variant 1, mRNA [NM_144855]
A_55_P2037737	0.0329162	0.00170907	-2.686	down		HEM2_MOUSE (P10518) Delta-aminolevulinic acid dehydratase (Porphobilinogen synthase) (ALADH) , partial (32%) [TC1674217]
A_51_P517145	0.031558	0.0012722	-2.68735	down	Sort1	Mus musculus sortilin 1 (Sort1), mRNA [NM_019972]
A_51_P172085	0.033047	0.00174338	-2.68811	down	Arhgdig	Mus musculus Rho GDP dissociation inhibitor (GDI) gamma (Arhgdig), mRNA [NM_008113]
A_55_P2177112	0.032639	0.00150145	-2.68877	down	Prrg2	Mus musculus proline-rich Gla (G-carboxyglutamic acid) polypeptide 2 (Prrg2), mRNA [NM_022999]
A_66_P104713	0.0413967	0.00374177	-2.69044	down	Lrp5	Mus musculus low density lipoprotein receptor-related protein 5 (Lrp5), mRNA [NM_008513]
A_51_P427812	0.0491396	0.00636348	-2.69165	down	Tmem108	Mus musculus transmembrane protein 108 (Tmem108), mRNA [NM_178638]
A_55_P2070303	0.0428166	0.00418052	-2.69317	down	BC051628	Mus musculus cDNA sequence BC051628 (BC051628), mRNA [NM_199312]
A_52_P633489	0.0268755	0.000594764	-2.69365	down	C1qtnf4	Mus musculus C1q and tumor necrosis factor related protein 4 (C1qtnf4), mRNA [NM_026161]
A_55_P2130852	0.0380585	0.00286823	-2.69718	down	Gm4200	Mus musculus, clone IMAGE:1366468, mRNA, partial cds. [BC034904]
A_55_P2121662	0.038021	0.0028304	-2.69951	down	Mapk3	Mus musculus mitogen-activated protein kinase 3 (Mapk3), mRNA [NM_011952]
A_52_P224844	0.0358598	0.0022686	-2.70125	down		RIKEN cDNA 4930529M08 gene [Source:MGI Symbol;Acc:MGI:1926024] [ENSMUST00000167179]
A_51_P499816	0.0348239	0.00201113	-2.70396	down	Pbld1	Mus musculus phenazine biosynthesis-like protein domain containing 1 (Pbld1), mRNA [NM_026701]
A_51_P428754	0.0394259	0.00313867	-2.70818	down	Grik5	Mus musculus glutamate receptor, ionotropic, kainate 5 (gamma 2) (Grik5), mRNA [NM_008168]
A_55_P2145005	0.0486225	0.00618111	-2.70864	down		AF279903 60S ribosomal protein L15 {Homo sapiens} (exp=-1; wgp=0; cg=0), partial (50%) [TC1671187]
A_51_P285077	0.0365553	0.00235528	-2.71447	down	Hhatl	Mus musculus hedgehog acyltransferase-like (Hhatl), transcript variant 1, mRNA [NM_029095]
A_55_P2167733	0.0429046	0.00424451	-2.71528	down	U2af2	Mus musculus U2 small nuclear ribonucleoprotein auxiliary factor (U2AF) 2 (U2af2), transcript variant 2, mRNA [NM_133671]
A_52_P659762	0.0337774	0.00186395	-2.71729	down	Eid2	Mus musculus EP300 interacting inhibitor of differentiation 2 (Eid2), mRNA [NM_198425]
A_55_P2134261	0.0370993	0.00251988	-2.71994	down		predicted gene 10517 [Source:MGI Symbol;Acc:MGI:3642267] [ENSMUST00000097444]
A_66_P139799	0.0329162	0.00169449	-2.72503	down	Cenpb	Mus musculus centromere protein B (Cenpb), mRNA [NM_007682]
A_51_P465128	0.0407303	0.00341206	-2.72548	down	Chst15	Mus musculus carbohydrate (N-acetylgalactosamine 4-sulfate 6-O) sulfotransferase 15 (Chst15), mRNA [NM_029935]
A_55_P2078115	0.0471228	0.00575217	-2.72601	down	Rps6kc1	Mus musculus ribosomal protein S6 kinase polypeptide 1 (Rps6kc1), mRNA [NM_178775]
A_66_P123028	0.0413967	0.0037331	-2.72673	down	LOC432754	Mus musculus 12 days embryo embryonic body between diaphragm region and neck cDNA, RIKEN full-length enriched library, clone:9430073G04 product:unclassifiable, full insert sequence. [AK035008]
A_55_P2040873	0.0413967	0.00373759	-2.7292	down		predicted gene 867 [Source:MGI Symbol;Acc:MGI:2685713] [ENSMUST00000059658]
A_52_P236705	0.0497148	0.00663005	-2.73722	down	Ripply3	Mus musculus ripply3 homolog (zebrafish) (Ripply3), mRNA [NM_133229]
A_55_P2003592	0.0409063	0.00345628	-2.738	down	Unkl	Mus musculus unkempt-like (Drosophila) (Unkl), transcript variant 1, mRNA [NM_001197024]
A_55_P2177712	0.0330208	0.00173849	-2.7386	down	Gm10725	Mus musculus mammary gland RCB-0527 Jyg-MC(B) cDNA, RIKEN full-length enriched library, clone:G930023N09 product:hypothetical protein, full insert sequence. [AK145223]
A_52_P171178	0.037656	0.00260227	-2.73966	down	Ccdc33	Mus musculus coiled-coil domain containing 33 (Ccdc33), transcript variant 2, mRNA [NM_029212]
A_52_P20639	0.044474	0.00483051	-2.74056	down	Rd3	Mus musculus retinal degeneration 3 (Rd3), transcript variant 1, mRNA [NM_023727]
A_55_P1958431	0.0375286	0.00258928	-2.74068	down
A_55_P2097146	0.0384465	0.00299132	-2.74406	down	Tulp1	Mus musculus tubby like protein 1 (Tulp1), mRNA [NM_021478]
A_55_P2253195	0.0376852	0.00270721	-2.74429	down	1700025L06Rik	Mus musculus adult male testis cDNA, RIKEN full-length enriched library, clone:4930449M09 product:unclassifiable, full insert sequence. [AK015435]
A_55_P2076159	0.0237817	0.000342449	-2.74468	down	Wrb	Mus musculus tryptophan rich basic protein (Wrb), mRNA [NM_207301]
A_55_P2073814	0.031558	0.00128214	-2.74539	down	Gpatch8	Mus musculus G patch domain containing 8 (Gpatch8), mRNA [NM_001159492]
A_55_P2043486	0.0419932	0.00392867	-2.74764	down	Msx2	Mus musculus homeobox, msh-like 2 (Msx2), mRNA [NM_013601]
A_55_P2126572	0.0456467	0.00519146	-2.74793	down	Tmem25	Mus musculus transmembrane protein 25 (Tmem25), mRNA [NM_027865]
A_55_P2000628	0.0423708	0.00404774	-2.74964	down	Dusp7	Mus musculus dual specificity phosphatase 7, mRNA (cDNA clone IMAGE:4953151), partial cds. [BC025048]
A_55_P2074811	0.0427879	0.00413379	-2.75086	down	Zfp609	Mus musculus zinc finger protein 609 (Zfp609), mRNA [NM_172536]
A_55_P2077628	0.0349969	0.00211742	-2.75275	down	Dcxr	dicarbonyl L-xylulose reductase [Source:MGI Symbol;Acc:MGI:1915130] [ENSMUST00000106148]
A_55_P1985591	0.0487585	0.00620671	-2.75363	down	Cxx1a	Mus musculus CAAX box 1 homolog A (human) (Cxx1a), mRNA [NM_024170]
A_55_P2087066	0.038021	0.00285732	-2.75408	down	Slc25a10	Mus musculus solute carrier family 25 (mitochondrial carrier, dicarboxylate transporter), member 10 (Slc25a10), nuclear gene encoding mitochondrial protein, mRNA [NM_013770]
A_52_P52156	0.038021	0.0028435	-2.7586	down	Isoc2a	Mus musculus isochorismatase domain containing 2a (Isoc2a), nuclear gene encoding mitochondrial protein, mRNA [NM_001101598]
A_55_P2052252	0.0413967	0.00375339	-2.76379	down
A_55_P2128195	0.0485239	0.00613438	-2.76563	down	Pm20d2	Mus musculus peptidase M20 domain containing 2 (Pm20d2), mRNA [NM_001034867]
A_55_P1981030	0.0328654	0.00166403	-2.76639	down	1700001C02Rik	RIKEN cDNA 1700001C02 gene [Source:MGI Symbol;Acc:MGI:1922684] [ENSMUST00000114743]
A_51_P396643	0.0461576	0.00545597	-2.76644	down	Ncstn	Mus musculus nicastrin (Ncstn), mRNA [NM_021607]
A_52_P307761	0.0407303	0.00342526	-2.77335	down	Gnaz	Mus musculus guanine nucleotide binding protein, alpha z subunit (Gnaz), mRNA [NM_010311]
A_55_P2145617	0.0318491	0.00141688	-2.77382	down	Krt80	Mus musculus keratin 80 (Krt80), mRNA [NM_028770]
A_55_P2046867	0.038021	0.00285723	-2.77482	down	Gata5	Mus musculus GATA binding protein 5 (Gata5), mRNA [NM_008093]
A_55_P2414534	0.0366011	0.00240243	-2.77615	down	0610009L18Rik	AGENCOURT_10055860 NIH_MGC_134 Mus musculus cDNA clone IMAGE:6509850 5', mRNA sequence [BQ963936]
A_52_P579876	0.031558	0.00129415	-2.77922	down	Suds3	Mus musculus suppressor of defective silencing 3 homolog (S. cerevisiae) (Suds3), transcript variant 1, mRNA [NM_178622]
A_55_P2155727	0.0475078	0.00587481	-2.78184	down	Mafa	Mus musculus v-maf musculoaponeurotic fibrosarcoma oncogene family, protein A (avian) (Mafa), mRNA [NM_194350]
A_55_P2355051	0.0461576	0.00536974	-2.78301	down	C77137	H3036A08-3 NIA Mouse 15K cDNA Clone Set Mus musculus cDNA clone H3036A08 3', mRNA sequence [BG065859]
A_55_P2184009	0.0398691	0.00323743	-2.7911	down	Rnd2	Mus musculus Rho family GTPase 2 (Rnd2), mRNA [NM_009708]
A_51_P437289	0.0276352	0.000701498	-2.79218	down	BC017612	Mus musculus cDNA sequence BC017612 (BC017612), mRNA [NM_133214]
A_55_P2131707	0.0376852	0.00268724	-2.79587	down	Lpcat1	Mus musculus lysophosphatidylcholine acyltransferase 1 (Lpcat1), mRNA [NM_145376]
A_55_P2162269	0.031558	0.00129899	-2.79648	down	Bri3	Mus musculus brain protein I3 (Bri3), transcript variant 1, mRNA [NM_018772]
A_66_P116263	0.0419932	0.00391044	-2.79845	down	Gas2l2	Mus musculus growth arrest-specific 2 like 2 (Gas2l2), mRNA [NM_001013759]
A_51_P198645	0.047938	0.00599078	-2.79877	down	Parvb	Mus musculus parvin, beta (Parvb), mRNA [NM_133167]
A_51_P351384	0.0485239	0.00613295	-2.79885	down	Upk2	Mus musculus uroplakin 2 (Upk2), mRNA [NM_009476]
A_52_P428496	0.0423428	0.00404056	-2.79981	down	Rhoa	Mus musculus ras homolog gene family, member A (Rhoa), mRNA [NM_016802]
A_55_P1989996	0.032639	0.00157197	-2.80019	down	Tcte1	Mus musculus t-complex-associated testis expressed 1 (Tcte1), mRNA [NM_013688]
A_51_P208435	0.0487585	0.0062137	-2.81085	down	Ston1	Mus musculus stonin 1 (Ston1), mRNA [NM_029858]
A_51_P213030	0.0321423	0.00144659	-2.81145	down	Macrod1	Mus musculus MACRO domain containing 1 (Macrod1), mRNA [NM_134147]
A_51_P439584	0.0356746	0.00221144	-2.81517	down	Rhov	Mus musculus ras homolog gene family, member V (Rhov), mRNA [NM_145530]
A_55_P2098057	0.0366145	0.00244848	-2.81622	down	Sf3a2	Mus musculus splicing factor 3a, subunit 2 (Sf3a2), mRNA [NM_013651]
A_51_P467268	0.0439647	0.00468787	-2.82228	down	Mak	Mus musculus male germ cell-associated kinase (Mak), transcript variant 2, mRNA [NM_008547]
A_52_P398998	0.0318491	0.00141987	-2.82368	down	Gfra1	Mus musculus glial cell line derived neurotrophic factor family receptor alpha 1 (Gfra1), mRNA [NM_010279]
A_55_P2084820	0.0412604	0.00355188	-2.82383	down	Anxa11	Mus musculus annexin A11 (Anxa11), mRNA [NM_013469]
A_51_P363905	0.0383424	0.00297017	-2.82448	down	Slc25a23	Mus musculus solute carrier family 25 (mitochondrial carrier; phosphate carrier), member 23 (Slc25a23), nuclear gene encoding mitochondrial protein, mRNA [NM_025877]
A_52_P121502	0.0432118	0.00433907	-2.82537	down	Pllp	Mus musculus plasma membrane proteolipid (Pllp), mRNA [NM_026385]
A_55_P2090612	0.0275514	0.000672626	-2.82539	down	Pilra	paired immunoglobin-like type 2 receptor alpha [Source:MGI Symbol;Acc:MGI:2450529] [ENSMUST00000110980]
A_55_P2125623	0.0382064	0.00288748	-2.82708	down
A_55_P2376011	0.0382356	0.00290186	-2.83071	down		predicted gene 12018 [Source:MGI Symbol;Acc:MGI:3651187] [ENSMUST00000150694]
A_55_P2180216	0.0382362	0.00294398	-2.83115	down	Zfp940	zinc finger protein 940 [Source:MGI Symbol;Acc:MGI:2446235] [ENSMUST00000108223]
A_51_P492298	0.0427879	0.0041195	-2.83123	down	Aqp2	Mus musculus aquaporin 2 (Aqp2), mRNA [NM_009699]
A_55_P2081116	0.0315548	0.00123571	-2.83316	down	Fam89a	Mus musculus family with sequence similarity 89, member A (Fam89a), mRNA [NM_001081120]
A_55_P2026977	0.0330208	0.00173701	-2.8367	down		RIKEN cDNA 9230111E07 gene [Source:MGI Symbol;Acc:MGI:1924998] [ENSMUST00000124850]
A_55_P2039842	0.0376852	0.00271369	-2.8373	down	Frmpd1	Mus musculus FERM and PDZ domain containing 1 (Frmpd1), mRNA [NM_001081172]
A_55_P2031177	0.0406885	0.00338603	-2.83742	down	Ccdc6	Mus musculus coiled-coil domain containing 6 (Ccdc6), mRNA [NM_001111121]
A_55_P1959648	0.0455004	0.00515624	-2.84056	down	Hspg2	Mus musculus perlecan (heparan sulfate proteoglycan 2) (Hspg2), mRNA [NM_008305]
A_55_P2176320	0.0358598	0.00226779	-2.84143	down	Pgc	Mus musculus progastricsin (pepsinogen C) (Pgc), mRNA [NM_025973]
A_55_P2060680	0.0422687	0.00399294	-2.84253	down	Acsf2	Mus musculus acyl-CoA synthetase family member 2 (Acsf2), mRNA [NM_153807]
A_55_P2403453	0.0379888	0.00277246	-2.84344	down	BC037032	Mus musculus cDNA Sequence BC037032 (BC037032), non-coding RNA [NR_028266]
A_55_P2118694	0.0413708	0.00358654	-2.84364	down	Nkd1	Mus musculus naked cuticle 1 homolog (Drosophila) (Nkd1), transcript variant 1, mRNA [NM_027280]
A_55_P1968362	0.032639	0.00151326	-2.8454	down	Tle1	Mus musculus transducin-like enhancer of split 1, homolog of Drosophila E(spl) (Tle1), mRNA [NM_011599]
A_66_P110104	0.0446183	0.00487812	-2.84581	down	Myo18b	Mus musculus myosin XVIIIb (Myo18b), mRNA [NM_028901]
A_55_P2185148	0.0491396	0.00635881	-2.84703	down	Gm10035	Mus musculus predicted gene 10035 (Gm10035), mRNA [NM_001081471]
A_55_P2126343	0.0283952	0.000855131	-2.85418	down		Q8BN07_MOUSE (Q8BN07) 0 day neonate cortex cDNA, RIKEN full-length enriched library, clone:G630048L03 product:protein phosphatase 2a, catalytic subunit, beta isoform, full insert sequence. (Fragment), complete [TC1673592]
A_55_P1963767	0.0283952	0.000845205	-2.85696	down	Npr2	Mus musculus natriuretic peptide receptor 2 (Npr2), mRNA [NM_173788]
A_52_P562593	0.0461576	0.00545784	-2.85807	down	Gm16517	Mus musculus predicted gene, Gm16517 (Gm16517), mRNA [NM_148934]
A_66_P110251	0.0451009	0.00503666	-2.85881	down	Tmem91	Mus musculus transmembrane protein 91 (Tmem91), mRNA [NM_177102]
A_55_P2014531	0.0309808	0.00113292	-2.86021	down	Hes7	Mus musculus hairy and enhancer of split 7 (Drosophila) (Hes7), mRNA [NM_033041]
A_55_P2058073	0.0497148	0.00656171	-2.86455	down	Ggt6	Mus musculus gamma-glutamyltransferase 6 (Ggt6), mRNA [NM_027819]
A_55_P1960655	0.044109	0.00473015	-2.8659	down	Odz4	odd Oz/ten-m homolog 4 (Drosophila) [Source:MGI Symbol;Acc:MGI:2447063] [ENSMUST00000129445]
A_55_P2086934	0.0409063	0.00347362	-2.86946	down	Gm4368	PREDICTED: Mus musculus predicted gene 4368 (Gm4368), mRNA [XM_001479985]
A_51_P213334	0.0336995	0.00183861	-2.87559	down	Hdac11	Mus musculus histone deacetylase 11 (Hdac11), mRNA [NM_144919]
A_55_P2031367	0.0380178	0.00281911	-2.8857	down	Brd1	Mus musculus bromodomain containing 1 (Brd1), mRNA [NM_001033274]
A_55_P1986174	0.0268755	0.00059035	-2.88753	down	D330012F22Rik	Mus musculus RIKEN cDNA D330012F22 gene (D330012F22Rik), mRNA [NM_178752]
A_52_P625270	0.0315001	0.00120082	-2.88855	down	1700024G13Rik	Mus musculus RIKEN cDNA 1700024G13 gene (1700024G13Rik), mRNA [NM_001034037]
A_51_P427603	0.0380178	0.00281622	-2.88911	down	BC018242	Mus musculus cDNA sequence BC018242 (BC018242), mRNA [NM_144935]
A_55_P1972204	0.0358472	0.00223355	-2.88914	down	Fam160b2	Mus musculus family with sequence similarity 160, member B2 (Fam160b2), mRNA [NM_194345]
A_55_P2122180	0.0329162	0.00170618	-2.892	down	Snta1	Mus musculus syntrophin, acidic 1 (Snta1), mRNA [NM_009228]
A_51_P419439	0.0239491	0.000365772	-2.89351	down	Gnmt	Mus musculus glycine N-methyltransferase (Gnmt), mRNA [NM_010321]
A_51_P337897	0.0376852	0.00264468	-2.89507	down	Prrc1	Mus musculus proline-rich coiled-coil 1 (Prrc1), mRNA [NM_028447]
A_51_P295967	0.0395443	0.00316488	-2.89521	down	Proc	Mus musculus protein C (Proc), transcript variant 3, mRNA [NM_001042768]
A_55_P2149209	0.0315548	0.00122667	-2.8953	down	Camk2a	Mus musculus calcium/calmodulin-dependent protein kinase II alpha (Camk2a), transcript variant 1, mRNA [NM_009792]
A_55_P2148655	0.0329162	0.00171391	-2.89547	down	Paqr6	Mus musculus progestin and adipoQ receptor family member VI (Paqr6), mRNA [NM_198410]
A_55_P2051825	0.0428166	0.00416963	-2.89725	down	Ephx3	Mus musculus epoxide hydrolase 3 (Ephx3), mRNA [NM_001033163]
A_55_P2120961	0.0427879	0.00411454	-2.90052	down
A_55_P2044947	0.0461576	0.00538303	-2.90082	down		BY352782 RIKEN full-length enriched, whole joints Mus musculus cDNA clone L830031J04 5', mRNA sequence [BY352782]
A_55_P1977042	0.0366145	0.00244333	-2.90447	down	Ulk4	Mus musculus unc-51-like kinase 4 (C. elegans) (Ulk4), mRNA [NM_177589]
A_55_P2013710	0.0348239	0.00201675	-2.90795	down	Apoc3	apolipoprotein C-III [Source:MGI Symbol;Acc:MGI:88055] [ENSMUST00000118649]
A_55_P2022181	0.0331533	0.00175927	-2.9125	down	Arvcf	Mus musculus armadillo repeat gene deleted in velo-cardio-facial syndrome (Arvcf), mRNA [NM_033474]
A_66_P134265	0.0461576	0.00539712	-2.91315	down	Fam47e	Mus musculus family with sequence similarity 47, member E (Fam47e), transcript variant 3, mRNA [NM_001170572]
A_55_P2073507	0.0237817	0.000304396	-2.91917	down	2610528J11Rik	Mus musculus RIKEN cDNA 2610528J11 gene (2610528J11Rik), mRNA [NM_025572]
A_52_P100381	0.032639	0.0015374	-2.92984	down	Zbtb42	Mus musculus zinc finger and BTB domain containing 42 (Zbtb42), mRNA [NM_001100460]
A_55_P2133187	0.0347374	0.00198727	-2.93023	down
A_55_P2180536	0.0382326	0.00289758	-2.93445	down	Gsdma3	Mus musculus gasdermin A3 (Gsdma3), mRNA [NM_001007461]
A_55_P2017086	0.0358598	0.0022501	-2.9416	down	Ezh1	Mus musculus enhancer of zeste homolog 1 (Drosophila) (Ezh1), mRNA [NM_007970]
A_55_P1961863	0.038021	0.00283139	-2.94362	down	Pcdhga9	Mus musculus protocadherin gamma subfamily A, 9 (Pcdhga9), mRNA [NM_033592]
A_52_P485891	0.049391	0.00647301	-2.94476	down	Dnahc5	Mus musculus dynein, axonemal, heavy chain 5 (Dnahc5), mRNA [NM_133365]
A_51_P521171	0.0234217	0.000250999	-2.9452	down	Hif1an	Mus musculus hypoxia-inducible factor 1, alpha subunit inhibitor (Hif1an), mRNA [NM_176958]
A_55_P2084547	0.0453308	0.00511	-2.95348	down	9130019O22Rik	Mus musculus RIKEN cDNA 9130019O22 gene (9130019O22Rik), mRNA [NM_030226]
A_55_P1978962	0.0332073	0.00177848	-2.96154	down	Slc9a3r2	Mus musculus solute carrier family 9 (sodium/hydrogen exchanger), member 3 regulator 2 (Slc9a3r2), transcript variant A, mRNA [NM_023055]
A_55_P2139703	0.0428166	0.00416331	-2.9651	down	Krtap5-4	Mus musculus keratin associated protein 5-4 (Krtap5-4), mRNA [NM_015809]
A_52_P615401	0.0407068	0.00339187	-2.97265	down	Tpra1	Mus musculus transmembrane protein, adipocyte asscociated 1 (Tpra1), mRNA [NM_011906]
A_55_P2145922	0.0458453	0.00523764	-2.97282	down	Myh9	myosin, heavy polypeptide 9, non-muscle [Source:MGI Symbol;Acc:MGI:107717] [ENSMUST00000065458]
A_55_P2038362	0.0337774	0.00186437	-2.97689	down	Acot5	Mus musculus acyl-CoA thioesterase 5 (Acot5), mRNA [NM_145444]
A_52_P292305	0.0376852	0.00272408	-2.98444	down	Ldlrad1	Mus musculus low density lipoprotein receptor class A domain containing 1 (Ldlrad1), mRNA [NM_001081272]
A_55_P1962284	0.0331596	0.0017634	-2.98483	down	Klhl24	Mus musculus kelch-like 24 (Drosophila) (Klhl24), mRNA [NM_029436]
A_55_P2143802	0.0282688	0.00082702	-2.99202	down		HUMGTUB gamma-tubulin {Homo sapiens} (exp=-1; wgp=0; cg=0), partial (27%) [TC1711829]
A_55_P2279997	0.0376852	0.00271771	-2.9936	down	4930549C15Rik	Mus musculus adult male testis cDNA, RIKEN full-length enriched library, clone:4930549C15 product:unclassifiable, full insert sequence. [AK016075]
A_51_P426276	0.0433927	0.00446442	-2.99451	down	Pdk2	Mus musculus pyruvate dehydrogenase kinase 2 (Pdk2) mRNA, complete cds. [AF267660]
A_51_P251129	0.0349493	0.00210415	-2.99614	down	Stard8	Mus musculus START domain containing 8 (Stard8), mRNA [NM_199018]
A_55_P2110806	0.0414415	0.0037752	-2.99953	down		predicted gene 7354 [Source:MGI Symbol;Acc:MGI:3643018] [ENSMUST00000167318]
A_55_P2391055	0.0364334	0.00232422	-3.00254	down		RIKEN cDNA C230014O12 gene [Source:MGI Symbol;Acc:MGI:3045377] [ENSMUST00000134921]
A_65_P16753	0.0298565	0.000985421	-3.00802	down	Bex1	Mus musculus brain expressed gene 1 (Bex1), mRNA [NM_009052]
A_51_P220062	0.0374782	0.00257469	-3.00884	down	Mmp15	Mus musculus matrix metallopeptidase 15 (Mmp15), mRNA [NM_008609]
A_55_P2075303	0.0272607	0.000648572	-3.00915	down	Zfp609	Mus musculus zinc finger protein 609 (Zfp609), mRNA [NM_172536]
A_52_P235616	0.0410678	0.00349675	-3.01056	down	4933413J09Rik	Mus musculus RIKEN cDNA 4933413J09 gene (4933413J09Rik), non-coding RNA [NR_038005]
A_51_P389664	0.0255612	0.000507371	-3.0112	down	Scrt2	Mus musculus scratch homolog 2, zinc finger protein (Drosophila) (Scrt2), mRNA [NM_001160410]
A_51_P124126	0.0422687	0.00399158	-3.01447	down	Cyp2d22	Mus musculus cytochrome P450, family 2, subfamily d, polypeptide 22 (Cyp2d22), transcript variant 2, mRNA [NM_019823]
A_55_P1990909	0.0428166	0.00416817	-3.01778	down
A_51_P344249	0.0311956	0.00115399	-3.02269	down	Apbb1	Mus musculus amyloid beta (A4) precursor protein-binding, family B, member 1 (Apbb1), mRNA [NM_009685]
A_55_P2027077	0.0380178	0.00280691	-3.02684	down	Shc2	Mus musculus SHC (Src homology 2 domain containing) transforming protein 2 (Shc2), mRNA [NM_001024539]
A_55_P2057321	0.0239491	0.000384365	-3.02781	down	Myh7b	Mus musculus myosin, heavy chain 7B, cardiac muscle, beta (Myh7b), mRNA [NM_001085378]
A_51_P121455	0.0283952	0.000867869	-3.02802	down	Slc25a39	Mus musculus solute carrier family 25, member 39 (Slc25a39), mRNA [NM_026542]
A_55_P2164957	0.032639	0.00159556	-3.02907	down	Slc9a3r2	Mus musculus solute carrier family 9 (sodium/hydrogen exchanger), member 3 regulator 2 (Slc9a3r2), transcript variant A, mRNA [NM_023055]
A_51_P394585	0.0283952	0.000842959	-3.03527	down	Snx22	Mus musculus sorting nexin 22 (Snx22), mRNA [NM_001025612]
A_55_P2021953	0.0439647	0.00469119	-3.03537	down	Olfr700	Mus musculus olfactory receptor 700 (Olfr700), mRNA [NM_146600]
A_52_P359958	0.0347374	0.00199848	-3.03878	down	Osbpl6	Mus musculus oxysterol binding protein-like 6 (Osbpl6), mRNA [NM_145525]
A_51_P160482	0.0302608	0.00103108	-3.03998	down	Vsig2	Mus musculus V-set and immunoglobulin domain containing 2 (Vsig2), mRNA [NM_020518]
A_52_P648601	0.0239491	0.000383939	-3.04546	down	Dusp9	Mus musculus dual specificity phosphatase 9 (Dusp9), mRNA [NM_029352]
A_55_P2142650	0.0441938	0.00475197	-3.04569	down		Q502A0_BRARE (Q502A0) Mapk8 protein, partial (8%) [TC1608985]
A_55_P2061275	0.0305539	0.00109527	-3.04714	down	Tbx6	Mus musculus T-box 6 (Tbx6), mRNA [NM_011538]
A_55_P2396446	0.0358598	0.00226044	-3.0527	down	Dusp8	vu51g02.x1 Soares_mammary_gland_NbMMG Mus musculus cDNA clone IMAGE:1194962 3'. [AI593498]
A_52_P187940	0.0268755	0.000572396	-3.05384	down	Lfng	Mus musculus LFNG O-fucosylpeptide 3-beta-N-acetylglucosaminyltransferase (Lfng), mRNA [NM_008494]
A_51_P472274	0.0428998	0.00422598	-3.0544	down	Sox18	Mus musculus SRY-box containing gene 18 (Sox18), mRNA [NM_009236]
A_51_P372141	0.049391	0.00647797	-3.06767	down	Pnkd	Mus musculus paroxysmal nonkinesiogenic dyskinesia (Pnkd), nuclear gene encoding mitochondrial protein, transcript variant 3, mRNA [NM_001039509]
A_55_P2165234	0.0239491	0.000374553	-3.06824	down	2300005B03Rik	Mus musculus RIKEN cDNA 2300005B03 gene (2300005B03Rik), mRNA [NM_001081961]
A_55_P2109712	0.032639	0.00155356	-3.06897	down	Csnk1g2	Mus musculus casein kinase 1, gamma 2 (Csnk1g2), transcript variant 1, mRNA [NM_134002]
A_55_P2166069	0.0452728	0.00509385	-3.07286	down	2310079G19Rik	Mus musculus RIKEN cDNA 2310079G19 gene (2310079G19Rik), mRNA [NM_027173]
A_55_P2068701	0.0474666	0.00586403	-3.07817	down		Q9VKM2_DROME (Q9VKM2) CG4636-PA (SD02991p) (SCAR), partial (4%) [TC1625084]
A_55_P2079175	0.032639	0.00150348	-3.07934	down	Dnm1	Mus musculus dynamin 1 (Dnm1), mRNA [NM_010065]
A_55_P2073104	0.0272607	0.000651061	-3.07969	down	Gm438	Mus musculus predicted gene 438 (Gm438), mRNA [NM_001126316]
A_55_P2295146	0.0405743	0.00336089	-3.08176	down	3010027C24Rik	Mus musculus 12 days embryo head cDNA, RIKEN full-length enriched library, clone:3010027C24 product:unclassifiable, full insert sequence. [AK019394]
A_55_P2046245	0.0318491	0.00140927	-3.08464	down	Hes1	Mus musculus hairy and enhancer of split 1 (Drosophila) (Hes1), mRNA [NM_008235]
A_55_P2149927	0.0268755	0.000568198	-3.08671	down	Gm5101	PREDICTED: Mus musculus predicted gene 5101 (Gm5101), partial miscRNA [XR_106076]
A_51_P129962	0.0411655	0.00352866	-3.08846	down	5930434B04Rik	Mus musculus 9 days embryo whole body cDNA, RIKEN full-length enriched library, clone:D030049E23 product:unclassifiable, full insert sequence. [AK083582]
A_51_P307741	0.0413708	0.003662	-3.08957	down	Cckar	Mus musculus cholecystokinin A receptor (Cckar), mRNA [NM_009827]
A_51_P290904	0.0466322	0.00554379	-3.09256	down	Raver2	ribonucleoprotein, PTB-binding 2 [Source:MGI Symbol;Acc:MGI:2443623] [ENSMUST00000106955]
A_55_P2092622	0.0461576	0.00540759	-3.0964	down		jumonji domain containing 1C [Source:MGI Symbol;Acc:MGI:1918614] [ENSMUST00000095575]
A_55_P2026275	0.0232693	0.000189258	-3.1025	down	Ppp1r1b	Mus musculus protein phosphatase 1, regulatory (inhibitor) subunit 1B (Ppp1r1b), mRNA [NM_144828]
A_55_P2096355	0.0417751	0.0038711	-3.11506	down	Gm4392	predicted gene 4392 [Source:MGI Symbol;Acc:MGI:3782577] [ENSMUST00000104965]
A_51_P403814	0.0376852	0.00268146	-3.11965	down	Slc4a5	Mus musculus solute carrier family 4, sodium bicarbonate cotransporter, member 5 (Slc4a5), mRNA [NM_001166067]
A_55_P2131683	0.0318491	0.00138263	-3.12364	down	Mical2	Mus musculus microtubule associated monoxygenase, calponin and LIM domain containing 2 (Mical2), transcript variant A, mRNA [NM_001193305]
A_55_P2219243	0.032639	0.00161667	-3.12583	down	Usp43	Mus musculus ubiquitin specific peptidase 43 (Usp43), mRNA [NM_173754]
A_55_P1988133	0.0366011	0.0024185	-3.12681	down	Trp73	Mus musculus transformation related protein 73 (Trp73), transcript variant 1, mRNA [NM_011642]
A_55_P2192577	0.0390662	0.00309345	-3.13044	down	1700014N06Rik	Mus musculus RIKEN cDNA 1700014N06 gene (1700014N06Rik), mRNA [NM_027067]
A_55_P2103865	0.0413967	0.00376134	-3.13264	down	Spata18	Mus musculus spermatogenesis associated 18 (Spata18), mRNA [NM_178387]
A_55_P2258612	0.0366011	0.00241631	-3.13275	down		predicted gene 14014 [Source:MGI Symbol;Acc:MGI:3649268] [ENSMUST00000156718]
A_55_P2025468	0.0239491	0.000390333	-3.13365	down	Tst	Mus musculus thiosulfate sulfurtransferase, mitochondrial (Tst), nuclear gene encoding mitochondrial protein, mRNA [NM_009437]
A_65_P20167	0.042994	0.00430197	-3.1389	down	Hyou1	Mus musculus hypoxia up-regulated 1 (Hyou1), mRNA [NM_021395]
A_55_P2044613	0.0460436	0.00529301	-3.13967	down	Hsf4	Mus musculus heat shock transcription factor 4 (Hsf4), mRNA [NM_011939]
A_55_P2079020	0.0348239	0.00203672	-3.14968	down		RIKEN cDNA 5730588L14 gene [Source:MGI Symbol;Acc:MGI:3045374] [ENSMUST00000131841]
A_55_P2040054	0.032639	0.00161661	-3.15697	down	2410004P03Rik	Mus musculus RIKEN cDNA 2410004P03 gene (2410004P03Rik), transcript variant 1, mRNA [NM_001201332]
A_55_P2072856	0.0451009	0.00502783	-3.15788	down
A_55_P2155136	0.0318491	0.00140304	-3.1593	down	Rtp2	Mus musculus receptor transporter protein 2 (Rtp2), mRNA [NM_001008230]
A_51_P467346	0.0347333	0.00196161	-3.16267	down	Muc1	Mus musculus mucin 1, transmembrane (Muc1), mRNA [NM_013605]
A_55_P2079324	0.0318491	0.00138408	-3.16967	down	Sephs2	Mus musculus selenophosphate synthetase 2 (Sephs2), mRNA [NM_009266]
A_55_P2055809	0.0406828	0.00338124	-3.16973	down	Rab15	Mus musculus RAB15, member RAS oncogene family (Rab15), mRNA [NM_134050]
A_55_P2091831	0.0199694	4.8132e-05	-3.17089	down	Krtap1-4	Mus musculus keratin associated protein 1-4 (Krtap1-4), mRNA [NM_001039502]
A_55_P1969796	0.0439647	0.00468024	-3.17577	down	Zdhhc9	Mus musculus zinc finger, DHHC domain containing 9 (Zdhhc9), mRNA [NM_172465]
A_51_P363871	0.0385441	0.00303983	-3.17719	down	2002-03-01	Mus musculus membrane-associated ring finger (C3HC4) 2 (March2), mRNA [NM_145486]
A_51_P426373	0.0318491	0.0014173	-3.18122	down	Cib4	Mus musculus calcium and integrin binding family member 4 (Cib4), mRNA [NM_028483]
A_66_P127335	0.0277775	0.00079019	-3.1822	down		predicted gene 15024 [Source:MGI Symbol;Acc:MGI:3705185] [ENSMUST00000131740]
A_52_P131062	0.0413708	0.00371507	-3.18705	down	Krtap8-1	Mus musculus keratin associated protein 8-1 (Krtap8-1), mRNA [NM_010675]
A_51_P412348	0.0311956	0.00115826	-3.18761	down	Scnn1b	Mus musculus sodium channel, nonvoltage-gated 1 beta (Scnn1b), mRNA [NM_011325]
A_55_P2145791	0.0417599	0.00386527	-3.18919	down	Pcf11	Mus musculus 8 days embryo whole body cDNA, RIKEN full-length enriched library, clone:5730417B17 product:PRE-MRNA CLEAVAGE COMPLEX II PROTEIN PCF11 (FRAGMENT) homolog [Homo sapiens], full insert sequence. [AK017569]
A_55_P2169645	0.0380178	0.00280226	-3.18973	down	Usf1	Mus musculus upstream transcription factor 1 (Usf1), mRNA [NM_009480]
A_55_P1991295	0.0285318	0.000875245	-3.19731	down	BC029214	Mus musculus cDNA sequence BC029214 (BC029214), mRNA [NM_153557]
A_55_P2046550	0.0291038	0.000908238	-3.19773	down	Adamts8	Mus musculus a disintegrin-like and metallopeptidase (reprolysin type) with thrombospondin type 1 motif, 8 (Adamts8), mRNA [NM_013906]
A_55_P2057070	0.0400181	0.00326048	-3.20832	down	Magix	Mus musculus MAGI family member, X-linked (Magix), transcript variant 1, mRNA [NM_018832]
A_55_P2130725	0.0382362	0.00292326	-3.21084	down	Rhox8	Mus musculus reproductive homeobox 8 (Rhox8), mRNA [NM_001004193]
A_65_P20104	0.0433512	0.00436687	-3.2187	down	Mical2	Mus musculus microtubule associated monoxygenase, calponin and LIM domain containing 2 (Mical2), transcript variant B, mRNA [NM_177282]
A_51_P469053	0.0348952	0.00209275	-3.21921	down	Mfsd4	Mus musculus major facilitator superfamily domain containing 4 (Mfsd4), transcript variant a, mRNA [NM_172510]
A_51_P115346	0.032639	0.00158937	-3.22815	down	P2rx6	Mus musculus purinergic receptor P2X, ligand-gated ion channel, 6 (P2rx6), transcript variant 1, mRNA [NM_011028]
A_52_P78373	0.0364703	0.00233722	-3.23212	down	Sorbs3	Mus musculus sorbin and SH3 domain containing 3 (Sorbs3), mRNA [NM_011366]
A_51_P276715	0.0315548	0.00123853	-3.23792	down	Olfr1350	Mus musculus olfactory receptor 1350 (Olfr1350), mRNA [NM_146389]
A_51_P158044	0.0348775	0.00205856	-3.23906	down	Wipi1	WD repeat domain, phosphoinositide interacting 1 [Source:MGI Symbol;Acc:MGI:1261864] [ENSMUST00000047186]
A_55_P1959800	0.0237817	0.000322685	-3.24051	down	Fam123a	Mus musculus adult retina cDNA, RIKEN full-length enriched library, clone:A930017B05 product:hypothetical protein, full insert sequence. [AK080717]
A_66_P111781	0.0434982	0.00451884	-3.24266	down	4930432M17Rik	PREDICTED: Mus musculus RIKEN cDNA 4930432M17 gene (4930432M17Rik), miscRNA [XR_035399]
A_55_P2015143	0.0348239	0.00202829	-3.24317	down	Hhat	Mus musculus hedgehog acyltransferase (Hhat), mRNA [NM_144881]
A_55_P1975052	0.0398691	0.00323651	-3.24599	down	Amt	Mus musculus aminomethyltransferase (Amt), nuclear gene encoding mitochondrial protein, mRNA [NM_001013814]
A_55_P1953028	0.0427879	0.00413754	-3.25345	down	Tnfsf12	Mus musculus tumor necrosis factor (ligand) superfamily, member 12 (Tnfsf12), mRNA [NM_011614]
A_55_P2080308	0.0366011	0.00242036	-3.25588	down
A_55_P1959624	0.039435	0.00314548	-3.25593	down	Gm10464	PREDICTED: Mus musculus predicted gene 10464 (Gm10464), mRNA [XM_003084636]
A_55_P2159575	0.032639	0.00160262	-3.2569	down	Reep6	Mus musculus receptor accessory protein 6 (Reep6), transcript variant 2, mRNA [NM_001204931]
A_55_P2095354	0.0268755	0.000594484	-3.25793	down	1700012B15Rik	Mus musculus activated spleen cDNA, RIKEN full-length enriched library, clone:F830009N17 product:hypothetical protein, full insert sequence. [AK171768]
A_51_P479583	0.0370993	0.00252365	-3.26573	down	Obsl1	Mus musculus obscurin-like 1 (Obsl1), mRNA [NM_178884]
A_55_P2081040	0.0497148	0.00663666	-3.26714	down	Gpr27	Mus musculus G protein-coupled receptor 27 (Gpr27), mRNA [NM_008158]
A_51_P185713	0.0272462	0.000640854	-3.27019	down	Ptdss2	Mus musculus phosphatidylserine synthase 2 (Ptdss2), mRNA [NM_013782]
A_55_P2254779	0.0439647	0.00466767	-3.27549	down	AU020094	AGENCOURT_10018206 NIH_MGC_94 Mus musculus cDNA clone IMAGE:6491716 5', mRNA sequence [BU503976]
A_55_P1972207	0.0433927	0.00442112	-3.27694	down	Fam160b2	Mus musculus family with sequence similarity 160, member B2 (Fam160b2), mRNA [NM_194345]
A_55_P2041988	0.0498494	0.00671187	-3.28203	down
A_55_P2082786	0.049391	0.00649564	-3.28491	down	Trib2	Mus musculus tribbles homolog 2 (Drosophila) (Trib2), mRNA [NM_144551]
A_55_P2117966	0.0439647	0.00469855	-3.28575	down	1700007K09Rik	Mus musculus RIKEN cDNA 1700007K09 gene (1700007K09Rik), mRNA [NM_027037]
A_55_P2069301	0.031558	0.00126388	-3.28604	down	1810010D01Rik	Mus musculus RIKEN cDNA 1810010D01 gene (1810010D01Rik), non-coding RNA [NR_033626]
A_55_P1979705	0.0318491	0.00140575	-3.28859	down	Spop	Mus musculus speckle-type POZ protein (Spop), mRNA [NM_025287]
A_55_P2012824	0.0276352	0.000714089	-3.29397	down
A_52_P130686	0.0433927	0.00443904	-3.29995	down	Olfr549	Mus musculus olfactory receptor 549 (Olfr549), mRNA [NM_147101]
A_52_P360330	0.049391	0.00646756	-3.30408	down	Mtap1b	Mus musculus microtubule-associated protein 1B (Mtap1b), mRNA [NM_008634]
A_51_P424722	0.0305539	0.00108471	-3.31091	down	Wdr54	Mus musculus WD repeat domain 54 (Wdr54), mRNA [NM_023790]
A_51_P281700	0.0475927	0.00591302	-3.31139	down	Khsrp	Mus musculus KH-type splicing regulatory protein (Khsrp), mRNA [NM_010613]
A_51_P275697	0.049391	0.00644516	-3.31303	down	Fam101b	Mus musculus family with sequence similarity 101, member B (Fam101b), mRNA [NM_029658]
A_66_P108793	0.0430504	0.00431391	-3.3132	down	Gm7628	PREDICTED: Mus musculus predicted gene 7628 (Gm7628), mRNA [XM_976757]
A_52_P640194	0.0248182	0.000434668	-3.31638	down	Klhl32	Mus musculus kelch-like 32 (Drosophila) (Klhl32), transcript variant 2, mRNA [NM_001033531]
A_55_P2280089	0.0248182	0.000432703	-3.31833	down	4930570B17Rik	Mus musculus 16 days embryo head cDNA, RIKEN full-length enriched library, clone:C130031D12 product:unclassifiable, full insert sequence. [AK140813]
A_52_P582907	0.0407303	0.00340963	-3.32959	down	Entpd4	Mus musculus ectonucleoside triphosphate diphosphohydrolase 4 (Entpd4), mRNA [NM_026174]
A_55_P2049949	0.0348775	0.00207563	-3.32972	down
A_51_P182131	0.0423428	0.00401731	-3.33093	down	5330417C22Rik	Mus musculus RIKEN cDNA 5330417C22 gene (5330417C22Rik), mRNA [NM_001033304]
A_55_P1960531	0.0376852	0.00269115	-3.33132	down	Mobkl1a	Mus musculus MOB1, Mps One Binder kinase activator-like 1A (yeast) (Mobkl1a), mRNA [NM_026735]
A_65_P13547	0.0475927	0.00592572	-3.33174	down	Jup	Mus musculus junction plakoglobin (Jup), mRNA [NM_010593]
A_52_P239320	0.0445325	0.00486402	-3.33307	down	Syngr1	Mus musculus synaptogyrin 1 (Syngr1), transcript variant 1a, mRNA [NM_207708]
A_55_P2172121	0.0496172	0.00653592	-3.33747	down	Mxd4	Mus musculus Max dimerization protein 4 (Mxd4), mRNA [NM_010753]
A_55_P2133337	0.0451009	0.00502144	-3.3377	down	2009-03-01	membrane-associated ring finger (C3HC4) 9 [Source:MGI Symbol;Acc:MGI:2446144] [ENSMUST00000040307]
A_55_P2017724	0.0366011	0.00239481	-3.34005	down	1700003F12Rik	RIKEN cDNA 1700003F12 gene [Source:MGI Symbol;Acc:MGI:1922730] [ENSMUST00000109709]
A_51_P254262	0.0305539	0.00107688	-3.34075	down	Nxph3	Mus musculus neurexophilin 3 (Nxph3), mRNA [NM_130858]
A_55_P2115467	0.0315548	0.00123928	-3.34221	down	Tmem63b	Mus musculus transmembrane protein 63b (Tmem63b), mRNA [NM_198167]
A_52_P136709	0.0237817	0.000312062	-3.34579	down	Pctp	Mus musculus phosphatidylcholine transfer protein (Pctp), mRNA [NM_008796]
A_51_P213314	0.0433927	0.00445369	-3.35024	down	4930555I21Rik	Mus musculus RIKEN cDNA 4930555I21 gene (4930555I21Rik), mRNA [NM_030189]
A_66_P132515	0.0376852	0.00270065	-3.35066	down	Chmp4c	Mus musculus chromatin modifying protein 4C (Chmp4c), mRNA [NM_025519]
A_55_P2182324	0.0433927	0.00441535	-3.35102	down		Mus musculus adult male medulla oblongata cDNA, RIKEN full-length enriched library, clone:6330504A06 product:unclassifiable, full insert sequence. [AK031940]
A_51_P455946	0.0237817	0.000349737	-3.35289	down	Rac3	Mus musculus RAS-related C3 botulinum substrate 3 (Rac3), mRNA [NM_133223]
A_55_P2100256	0.0232693	0.000160894	-3.35621	down	6330408A02Rik	Mus musculus RIKEN cDNA 6330408A02 gene (6330408A02Rik), mRNA [NM_177312]
A_55_P1977140	0.0378115	0.00275329	-3.36089	down
A_55_P2141978	0.0384989	0.00300641	-3.36265	down	Nr3c2	Mus musculus nuclear receptor subfamily 3, group C, member 2 (Nr3c2), mRNA [NM_001083906]
A_55_P2091858	0.0255612	0.000499379	-3.36634	down	Hipk2	Mus musculus homeodomain interacting protein kinase 2 (Hipk2), transcript variant 1, mRNA [NM_001136065]
A_55_P2057076	0.02943	0.000923808	-3.36778	down	Magix	Mus musculus MAGI family member, X-linked (Magix), transcript variant 1, mRNA [NM_018832]
A_51_P378576	0.0258802	0.00051645	-3.37381	down	B3gnt7	Mus musculus UDP-GlcNAc:betaGal beta-1,3-N-acetylglucosaminyltransferase 7 (B3gnt7), mRNA [NM_145222]
A_55_P2049279	0.0414738	0.00379916	-3.37484	down	Rnf150	Mus musculus ring finger protein 150 (Rnf150), mRNA [NM_177378]
A_55_P1973970	0.0336549	0.00182546	-3.37506	down	Krt73	Mus musculus keratin 73 (Krt73), mRNA [NM_212485]
A_52_P1124229	0.0294803	0.000933336	-3.37631	down	Gm13111	PREDICTED: Mus musculus predicted gene 13111 (Gm13111), partial miscRNA [XR_104909]
A_55_P2135750	0.0433927	0.00447376	-3.38396	down		Q59HD7_HUMAN (Q59HD7) Very low-density lipoprotein receptor variant (Fragment), partial (7%) [TC1683061]
A_55_P1971931	0.0349493	0.00210356	-3.38605	down	Atp2c2	Mus musculus ATPase, Ca++ transporting, type 2C, member 2 (Atp2c2), mRNA [NM_026922]
A_55_P2157260	0.0275514	0.000672435	-3.38942	down	Gm13375	Mus musculus predicted gene 13375 (Gm13375), non-coding RNA [NR_033225]
A_52_P596541	0.0277775	0.000782281	-3.39049	down	Kdelr1	Mus musculus KDEL (Lys-Asp-Glu-Leu) endoplasmic reticulum protein retention receptor 1 (Kdelr1), mRNA [NM_133950]
A_55_P2178972	0.0448192	0.00494219	-3.39227	down	Gm2149	PREDICTED: Mus musculus predicted gene 2149 (Gm2149), partial miscRNA [XR_104632]
A_52_P525183	0.0384067	0.00298415	-3.39295	down	Acot2	Mus musculus acyl-CoA thioesterase 2 (Acot2), nuclear gene encoding mitochondrial protein, mRNA [NM_134188]
A_55_P2048101	0.0251977	0.00046629	-3.39384	down	Gm6762	Mus musculus predicted pseudogene 6762 (Gm6762), mRNA [NM_001167603]
A_55_P1990483	0.0283952	0.000868042	-3.40016	down	Gas2l1	Mus musculus growth arrest-specific 2 like 1 (Gas2l1), transcript variant beta, mRNA [NM_144560]
A_55_P2013559	0.0371514	0.00253199	-3.41127	down	Dpp6	Mus musculus dipeptidylpeptidase 6 (Dpp6), transcript variant 2, mRNA [NM_010075]
A_52_P570543	0.0315368	0.00121849	-3.4113	down	Sdk2	Mus musculus sidekick homolog 2 (chicken) (Sdk2), mRNA [NM_172800]
A_55_P2125937	0.0413708	0.00358002	-3.42925	down	Adam26b	Mus musculus a disintegrin and metallopeptidase domain 26B (Adam26b), mRNA [NM_001009547]
A_55_P2159573	0.032639	0.00163285	-3.43153	down	Reep6	Mus musculus receptor accessory protein 6 (Reep6), transcript variant 2, mRNA [NM_001204931]
A_55_P2175275	0.0277775	0.000765159	-3.43333	down	Hmbox1	homeobox containing 1 [Source:MGI Symbol;Acc:MGI:2445066] [ENSMUST00000022544]
A_51_P436594	0.0276352	0.000720886	-3.43373	down	1700003E16Rik	Mus musculus RIKEN cDNA 1700003E16 gene (1700003E16Rik), mRNA [NM_027948]
A_55_P2069530	0.0457985	0.00522592	-3.43856	down
A_52_P458806	0.0276352	0.000703491	-3.44032	down	5430414B12Rik	Mus musculus adult male hippocampus cDNA, RIKEN full-length enriched library, clone:2900001L02 product:unclassifiable, full insert sequence. [AK013463]
A_52_P127270	0.0437449	0.0045885	-3.44483	down	Ccdc135	Mus musculus coiled-coil domain containing 135 (Ccdc135), mRNA [NM_001042715]
A_55_P2047837	0.0364703	0.00233872	-3.45084	down	Rhox10	reproductive homeobox 10 [Source:MGI Symbol;Acc:MGI:3580249] [ENSMUST00000066636]
A_55_P2091889	0.0413967	0.00374934	-3.45356	down	2210015D19Rik	Mus musculus RIKEN cDNA 2210015D19 gene (2210015D19Rik), non-coding RNA [NR_015577]
A_55_P2073682	0.0302608	0.0010278	-3.45568	down	Grm4	Mus musculus glutamate receptor, metabotropic 4 (Grm4), mRNA [NM_001013385]
A_55_P2017972	0.0199694	8.02718e-05	-3.45569	down	Slc7a5	Mus musculus solute carrier family 7 (cationic amino acid transporter, y+ system), member 5 (Slc7a5), mRNA [NM_011404]
A_51_P198675	0.0318491	0.0014089	-3.46732	down	Ttc36	Mus musculus tetratricopeptide repeat domain 36 (Ttc36), mRNA [NM_138951]
A_55_P2111439	0.0325409	0.00147489	-3.4698	down	Gpsm1	Mus musculus G-protein signalling modulator 1 (AGS3-like, C. elegans) (Gpsm1), transcript variant 3, mRNA [NM_001199147]
A_55_P2047773	0.0382362	0.0029358	-3.47964	down		RIKEN cDNA C030017K20 gene [Source:MGI Symbol;Acc:MGI:2686516] [ENSMUST00000105619]
A_55_P2118173	0.0358964	0.0022792	-3.48606	down	Igf2	Mus musculus insulin-like growth factor 2 (Igf2), transcript variant 1, mRNA [NM_010514]
A_55_P2153231	0.0232693	0.000216636	-3.48619	down	Ski	Mus musculus ski sarcoma viral oncogene homolog (avian) (Ski), mRNA [NM_011385]
A_55_P2013756	0.0461576	0.00542476	-3.48656	down	Sult5a1	sulfotransferase family 5A, member 1 [Source:MGI Symbol;Acc:MGI:1931463] [ENSMUST00000152722]
A_55_P2177513	0.0276352	0.000694257	-3.48871	down	Chrna2	Mus musculus cholinergic receptor, nicotinic, alpha polypeptide 2 (neuronal) (Chrna2), mRNA [NM_144803]
A_55_P2022971	0.042994	0.00430351	-3.49049	down	Tspan9	Mus musculus tetraspanin 9 (Tspan9), mRNA [NM_175414]
A_55_P2076248	0.0428166	0.00418545	-3.4908	down
A_51_P416059	0.0304844	0.00106781	-3.49837	down	Dirc2	Mus musculus disrupted in renal carcinoma 2 (human) (Dirc2), mRNA [NM_153550]
A_55_P2093433	0.0433927	0.00441101	-3.50447	down	Kcnk12	Mus musculus potassium channel, subfamily K, member 12 (Kcnk12), mRNA [NM_199251]
A_51_P477738	0.0298565	0.00097947	-3.50774	down	Rab3d	Mus musculus RAB3D, member RAS oncogene family (Rab3d), mRNA [NM_031874]
A_55_P2111713	0.0498494	0.00667929	-3.51408	down	Spint2	Mus musculus serine protease inhibitor, Kunitz type 2 (Spint2), transcript variant 2, mRNA [NM_001082548]
A_55_P2160820	0.0272462	0.000642039	-3.51467	down	Foxd4	Mus musculus forkhead box D4 (Foxd4), mRNA [NM_008022]
A_55_P2011802	0.0276352	0.000696966	-3.52328	down	Pdk2	Mus musculus pyruvate dehydrogenase kinase, isoenzyme 2 (Pdk2), nuclear gene encoding mitochondrial protein, mRNA [NM_133667]
A_55_P2027107	0.020751	0.000112522	-3.52861	down	Rgs3	Mus musculus regulator of G-protein signaling 3 (Rgs3), transcript variant 2, mRNA [NM_134257]
A_51_P204898	0.0337016	0.00184588	-3.52974	down	1700008A04Rik	Mus musculus RIKEN cDNA 1700008A04 gene (1700008A04Rik), mRNA [NM_027050]
A_55_P1999541	0.0237817	0.0003435	-3.53469	down	Ccdc42	Mus musculus coiled-coil domain containing 42 (Ccdc42), mRNA [NM_177779]
A_52_P307739	0.0379888	0.00277426	-3.53779	down	Sox2	Mus musculus SRY-box containing gene 2 (Sox2), mRNA [NM_011443]
A_55_P1955300	0.0425385	0.00407309	-3.53934	down
A_51_P406557	0.0276352	0.00070731	-3.54668	down	AI464131	Mus musculus expressed sequence AI464131 (AI464131), mRNA [NM_001085515]
A_51_P333518	0.0199694	8.92722e-05	-3.55952	down	Sh3rf2	Mus musculus SH3 domain containing ring finger 2 (Sh3rf2), transcript variant 2, mRNA [NM_172966]
A_55_P2023057	0.0208474	0.000119495	-3.56087	down	Dnajb2	Mus musculus DnaJ (Hsp40) homolog, subfamily B, member 2 (Dnajb2), transcript variant 2, mRNA [NM_178055]
A_51_P437144	0.028916	0.000893169	-3.56142	down	Dynll2	Mus musculus dynein light chain LC8-type 2 (Dynll2), transcript variant 1, mRNA [NM_026556]
A_55_P2135845	0.0237817	0.000312019	-3.56149	down
A_55_P2025368	0.025229	0.000476401	-3.56327	down	Nkain1	Mus musculus Na+/K+ transporting ATPase interacting 1 (Nkain1), mRNA [NM_025998]
A_55_P2088075	0.0302608	0.00103369	-3.56447	down		Q9SBM1_VOLCA (Q9SBM1) Hydroxyproline-rich glycoprotein DZ-HRGP precursor, partial (9%) [TC1626843]
A_55_P1970489	0.0384989	0.00301992	-3.5701	down	Il12rb2	Mus musculus interleukin 12 receptor, beta 2 (Il12rb2), mRNA [NM_008354]
A_52_P141628	0.032639	0.00155963	-3.57208	down	Slc23a1	Mus musculus solute carrier family 23 (nucleobase transporters), member 1 (Slc23a1), mRNA [NM_011397]
A_55_P2040773	0.0456467	0.00518458	-3.57427	down
A_55_P1983314	0.0385135	0.00302781	-3.5787	down	Crat	Mus musculus carnitine acetyltransferase (Crat), nuclear gene encoding mitochondrial protein, mRNA [NM_007760]
A_55_P2138901	0.0485623	0.0061638	-3.5895	down	Lrfn1	Mus musculus leucine rich repeat and fibronectin type III domain containing 1 (Lrfn1), transcript variant 1, mRNA [NM_001141921]
A_52_P642239	0.0277775	0.000781546	-3.59271	down	Pik3ap1	Mus musculus phosphoinositide-3-kinase adaptor protein 1 (Pik3ap1), mRNA [NM_031376]
A_55_P2133410	0.0385135	0.00303333	-3.59354	down		predicted gene 10197 [Source:MGI Symbol;Acc:MGI:3704501] [ENSMUST00000086887]
A_51_P243122	0.026373	0.000537483	-3.59436	down	Sec14l3	Mus musculus SEC14-like 3 (S. cerevisiae) (Sec14l3), mRNA [NM_001029937]
A_52_P116134	0.0276704	0.000743383	-3.59975	down	Aldh2	Mus musculus aldehyde dehydrogenase 2, mitochondrial (Aldh2), nuclear gene encoding mitochondrial protein, mRNA [NM_009656]
A_52_P578581	0.0304715	0.00106089	-3.60218	down	Igsf11	Mus musculus immunoglobulin superfamily, member 11 (Igsf11), mRNA [NM_170599]
A_55_P2205459	0.0251977	0.000468061	-3.60312	down	Hnf1b	Mus musculus HNF1 homeobox B (Hnf1b), mRNA [NM_009330]
A_55_P2129057	0.0428998	0.00422804	-3.60713	down
A_51_P265348	0.0376852	0.00267982	-3.61144	down	Ldb3	Mus musculus LIM domain binding 3 (Ldb3), transcript variant 7, mRNA [NM_001039076]
A_55_P2092611	0.0304844	0.0010664	-3.61665	down	Slc45a3	Mus musculus solute carrier family 45, member 3 (Slc45a3), mRNA [NM_001177628]
A_55_P2036176	0.0469134	0.00565534	-3.61722	down	Mcf2l	Mus musculus mcf.2 transforming sequence-like (Mcf2l), transcript variant 1, mRNA [NM_178076]
A_55_P2207220	0.0234217	0.000283874	-3.62173	down	Gm10065	Mus musculus adult male diencephalon cDNA, RIKEN full-length enriched library, clone:9330168G06 product:hypothetical protein, full insert sequence. [AK034247]
A_55_P2071191	0.0239491	0.000392232	-3.62454	down	Prss8	Mus musculus protease, serine, 8 (prostasin) (Prss8), mRNA [NM_133351]
A_55_P2144973	0.0366011	0.00237193	-3.62692	down	C130074G19Rik	Mus musculus RIKEN cDNA C130074G19 gene (C130074G19Rik), mRNA [NM_178692]
A_55_P1972887	0.0298565	0.000973615	-3.62914	down	E230028L10Rik	RIKEN cDNA E230028L10 gene [Source:MGI Symbol;Acc:MGI:2685285] [ENSMUST00000165000]
A_55_P2158821	0.0408838	0.00345002	-3.64138	down	Gm1614	predicted gene 1614 [Source:MGI Symbol;Acc:MGI:2686460] [ENSMUST00000097619]
A_51_P191100	0.0248182	0.000429091	-3.6464	down	Rtdr1	Mus musculus rhabdoid tumor deletion region gene 1 (Rtdr1), transcript variant 1, mRNA [NM_001163533]
A_55_P1958453	0.049935	0.00673149	-3.64828	down	Gm9802	Mus musculus 10 days lactation, adult female mammary gland cDNA, RIKEN full-length enriched library, clone:D730001C10 product:hypothetical protein, full insert sequence. [AK021321]
A_55_P2069768	0.0366011	0.00239986	-3.64993	down	Kiss1	Mus musculus KiSS-1 metastasis-suppressor (Kiss1), mRNA [NM_178260]
A_55_P2116988	0.0419932	0.00392686	-3.65119	down	1700024P12Rik	Mus musculus adult male testis cDNA, RIKEN full-length enriched library, clone:1700024P12 product:unclassifiable, full insert sequence. [AK006313]
A_55_P2442017	0.0401343	0.0032908	-3.65437	down	Samd8	Mus musculus sterile alpha motif domain containing 8 (Samd8), mRNA [NM_026283]
A_55_P2147842	0.0199694	8.52928e-05	-3.65575	down	Zglp1	Mus musculus zinc finger, GATA-like protein 1 (Zglp1), mRNA [NM_001103168]
A_51_P181341	0.0232693	0.000197313	-3.66642	down	Necab2	Mus musculus N-terminal EF-hand calcium binding protein 2 (Necab2), mRNA [NM_054095]
A_55_P2118067	0.0316608	0.00131207	-3.66935	down	4930404H24Rik	Mus musculus adult male testis cDNA, RIKEN full-length enriched library, clone:4930404H24 product:unclassifiable, full insert sequence. [AK019562]
A_55_P2198983	0.0269679	0.000618035	-3.66944	down	4930415C11Rik	mr62b05.y1 Stratagene mouse testis (#937308) Mus musculus cDNA clone IMAGE:602001 5' similar to gb:J03952 Mouse, glutathione transferase GT8.7 mRNA, complete cds (MOUSE);. [AI606402]
A_51_P227662	0.0414415	0.00377302	-3.6759	down	Dnahc7b	Mus musculus dynein, axonemal, heavy chain 7B (Dnahc7b), mRNA [NM_001160386]
A_55_P2083511	0.0368744	0.0024776	-3.68688	down	Fam179a	Mus musculus family with sequence similarity 179, member A (Fam179a), mRNA [NM_177087]
A_52_P80414	0.0413708	0.00365982	-3.68784	down	9130023H24Rik	Mus musculus RIKEN cDNA 9130023H24 gene (9130023H24Rik), mRNA [NM_177001]
A_52_P33382	0.0433927	0.00440758	-3.68979	down	Gm5226	PREDICTED: Mus musculus predicted pseudogene 5226 (Gm5226), mRNA [XM_356935]
A_55_P1984413	0.0485593	0.00614401	-3.69211	down	Gm9948	PREDICTED: Mus musculus predicted gene 9948 (Gm9948), mRNA [XM_003085058]
A_51_P371816	0.032639	0.00162791	-3.69421	down	LOC100504385	myosin XVB [Source:MGI Symbol;Acc:MGI:2685534] [ENSMUST00000093911]
A_55_P2103432	0.0433927	0.00438397	-3.69992	down	Gm9876	Mus musculus adult male diencephalon cDNA, RIKEN full-length enriched library, clone:9330209C19 product:hypothetical protein, full insert sequence. [AK034506]
A_66_P112641	0.0232693	0.000194339	-3.70526	down
A_51_P479408	0.032639	0.00149344	-3.71056	down	Hyal1	Mus musculus hyaluronoglucosaminidase 1 (Hyal1), mRNA [NM_008317]
A_51_P291766	0.041779	0.0038759	-3.71109	down	Olfr521	Mus musculus olfactory receptor 521 (Olfr521), mRNA [NM_146356]
A_51_P136792	0.0259755	0.00052111	-3.71195	down	Calcoco1	Mus musculus calcium binding and coiled coil domain 1 (Calcoco1), mRNA [NM_026192]
A_55_P2138600	0.0315001	0.0012045	-3.71848	down	Tmprss3	Mus musculus transmembrane protease, serine 3 (Tmprss3), transcript variant 1, mRNA [NM_001163776]
A_55_P1997574	0.0433927	0.00441821	-3.73285	down	Gm4850	Mus musculus predicted pseudogene 4850 (Gm4850), non-coding RNA [NR_015347]
A_55_P2183383	0.0199694	6.00354e-05	-3.73386	down	Snx11	Mus musculus sorting nexin 11 (Snx11), mRNA [NM_028965]
A_55_P1972297	0.0358598	0.0022488	-3.74174	down	Plk5	Mus musculus polo-like kinase 5 (Drosophila) (Plk5), mRNA [NM_183152]
A_55_P2337033	0.0436393	0.0045662	-3.74352	down	2310065F04Rik	Mus musculus RIKEN cDNA 2310065F04 gene (2310065F04Rik), non-coding RNA [NR_038055]
A_55_P2142326	0.037656	0.0026065	-3.76902	down	Zfp167	Mus musculus zinc finger protein 167, mRNA (cDNA clone IMAGE:3994925), with apparent retained intron. [BC042569]
A_55_P2078138	0.047938	0.00599924	-3.77975	down	Otop1	Mus musculus otopetrin 1 (Otop1), mRNA [NM_172709]
A_52_P12623	0.0237817	0.000323258	-3.78023	down	Bnipl	Mus musculus BCL2/adenovirus E1B 19kD interacting protein like (Bnipl), transcript variant 1, mRNA [NM_134253]
A_55_P2084248	0.0268755	0.000580777	-3.7859	down	Adc	Mus musculus arginine decarboxylase (Adc), mRNA [NM_172875]
A_55_P2095880	0.0276704	0.000741065	-3.78877	down	Nfix	nuclear factor I/X [Source:MGI Symbol;Acc:MGI:97311] [ENSMUST00000109764]
A_55_P2064965	0.0239491	0.000361493	-3.78913	down	Gm10624	PREDICTED: Mus musculus predicted gene 10624 (Gm10624), mRNA [XM_003084701]
A_55_P2012157	0.0446802	0.00490386	-3.79303	down	A430108E01Rik	Mus musculus 5 days embryo whole body cDNA, RIKEN full-length enriched library, clone:I0C0048A18 product:hypothetical protein, full insert sequence. [AK166663]
A_55_P2089804	0.0199694	9.18027e-05	-3.79308	down	Atf7	Mus musculus activating transcription factor 7 (Atf7), mRNA [NM_146065]
A_51_P416669	0.0234217	0.000242295	-3.80203	down	Krt1	Mus musculus keratin 1 (Krt1), mRNA [NM_008473]
A_55_P2123957	0.0428166	0.00414501	-3.80821	down	Acvr1b	Mus musculus activin A receptor, type 1B (Acvr1b), mRNA [NM_007395]
A_55_P1982532	0.0447404	0.00491523	-3.80996	down
A_55_P1960491	0.0237817	0.000320087	-3.82387	down	Snta1	Mus musculus syntrophin, acidic 1 (Snta1), mRNA [NM_009228]
A_51_P362738	0.0232693	0.000183193	-3.82987	down	Dusp18	Mus musculus dual specificity phosphatase 18 (Dusp18), mRNA [NM_173745]
A_51_P279693	0.0456681	0.00520224	-3.83085	down	Cyp1a1	Mus musculus cytochrome P450, family 1, subfamily a, polypeptide 1 (Cyp1a1), transcript variant 1, mRNA [NM_009992]
A_55_P2005898	0.0374782	0.00257027	-3.83271	down	Gm9881	predicted gene 9881 [Source:MGI Symbol;Acc:MGI:3641832] [ENSMUST00000068783]
A_66_P129484	0.0413708	0.0036195	-3.84239	down	Tmed9	Mus musculus transmembrane emp24 protein transport domain containing 9 (Tmed9), mRNA [NM_026211]
A_55_P2161455	0.0436059	0.00454064	-3.84741	down	Serpina3a	Mus musculus serine (or cysteine) peptidase inhibitor, clade A, member 3A (Serpina3a), mRNA [NM_001167705]
A_52_P552879	0.0318491	0.0014093	-3.85217	down	Efcab4a	Mus musculus EF-hand calcium binding domain 4A (Efcab4a), mRNA [NM_001025103]
A_55_P2045208	0.0348239	0.00203582	-3.85324	down	Dll3	Mus musculus delta-like 3 (Drosophila) (Dll3), mRNA [NM_007866]
A_55_P2070686	0.0251977	0.000450358	-3.85396	down	Wdfy1	Mus musculus WD repeat and FYVE domain containing 1 (Wdfy1), transcript variant 2, mRNA [NM_027057]
A_55_P2332509	0.0421652	0.00396991	-3.85603	down	A430028G04Rik	Mus musculus 0 day neonate thymus cDNA, RIKEN full-length enriched library, clone:A430028G04 product:unclassifiable, full insert sequence. [AK039916]
A_55_P1996416	0.0435508	0.00453028	-3.86288	down	5033417F24Rik	Mus musculus 11 days pregnant adult female ovary and uterus cDNA, RIKEN full-length enriched library, clone:5033417F24 product:hypothetical protein, full insert sequence. [AK017177]
A_51_P127464	0.0237817	0.000315602	-3.86961	down	Lrrc68	Mus musculus leucine rich repeat containing 68 (Lrrc68), mRNA [NM_199149]
A_55_P1983253	0.0456467	0.00519406	-3.87336	down
A_55_P2106469	0.0315001	0.00119762	-3.88132	down	4930565B19Rik	Mus musculus 12 days embryo male wolffian duct includes surrounding region cDNA, RIKEN full-length enriched library, clone:6720407N02 product:hypothetical Proline-rich region profile containing protein, full insert sequence. [AK135183]
A_66_P136778	0.0366145	0.002448	-3.88354	down	Mapk15	Mus musculus mitogen-activated protein kinase 15 (Mapk15), mRNA [NM_177922]
A_55_P2114034	0.0403628	0.00333546	-3.88931	down
A_55_P2103225	0.0262822	0.000530052	-3.89734	down	Slc25a18	Mus musculus solute carrier family 25 (mitochondrial carrier), member 18 (Slc25a18), nuclear gene encoding mitochondrial protein, mRNA [NM_001081048]
A_55_P2024155	0.0309808	0.00113453	-3.90275	down	Zbtb16	Mus musculus zinc finger and BTB domain containing 16 (Zbtb16), mRNA [NM_001033324]
A_55_P2175832	0.0234217	0.000271864	-3.90312	down	Gm10428	Mus musculus activated spleen cDNA, RIKEN full-length enriched library, clone:F830012G24 product:unclassifiable, full insert sequence. [AK089738]
A_55_P2165979	0.0408113	0.00343956	-3.90468	down	Olfr9	Mus musculus olfactory receptor 9 (Olfr9), mRNA [NM_146861]
A_51_P497379	0.0413708	0.00364242	-3.91565	down	Olfr30	Mus musculus olfactory receptor 30 (Olfr30), mRNA [NM_146878]
A_55_P2129786	0.037418	0.00256179	-3.918	down	Slc38a10	Mus musculus solute carrier family 38, member 10 (Slc38a10), transcript variant 6, mRNA [NM_001164802]
A_55_P2167645	0.032639	0.0016024	-3.92242	down	Gm6936	Mus musculus adult male corpus striatum cDNA, RIKEN full-length enriched library, clone:C030004D05 product:unclassifiable, full insert sequence. [AK047639]
A_55_P2186644	0.0234217	0.000280103	-3.93415	down	Bard1	Mus musculus BRCA1 associated RING domain 1 (Bard1), mRNA [NM_007525]
A_52_P309890	0.0433927	0.00446069	-3.93805	down	Mcc	Mus musculus mutated in colorectal cancers (Mcc), transcript variant 1, mRNA [NM_001085373]
A_55_P2071064	0.0276352	0.000687564	-3.95106	down	Fer1l4	Mus musculus fer-1-like 4 (C. elegans) (Fer1l4), mRNA [NM_001136556]
A_55_P1974441	0.0316608	0.00131486	-3.96081	down	Pdgfb	Mus musculus platelet derived growth factor, B polypeptide (Pdgfb), mRNA [NM_011057]
A_55_P2088846	0.0265503	0.000552461	-3.98592	down	Ttll6	Mus musculus tubulin tyrosine ligase-like family, member 6 (Ttll6), mRNA [NM_172799]
A_66_P138976	0.0380178	0.00280722	-3.98894	down	Lpin2	Mus musculus lipin 2 (Lpin2), transcript variant 1, mRNA [NM_001164885]
A_51_P457664	0.047938	0.00599821	-3.99609	down	Cyp46a1	Mus musculus cytochrome P450, family 46, subfamily a, polypeptide 1 (Cyp46a1), mRNA [NM_010010]
A_55_P2006345	0.031558	0.00127256	-4.00073	down	Ccdc85b	Mus musculus coiled-coil domain containing 85B (Ccdc85b), transcript variant 1, mRNA [NM_198616]
A_55_P2154557	0.0305539	0.00110263	-4.00691	down	Cdhr4	Mus musculus cadherin-related family member 4 (Cdhr4), mRNA [NM_001122635]
A_55_P2028214	0.0276352	0.000717491	-4.02	down
A_55_P2031157	0.0439647	0.00469072	-4.03386	down	Efna3	Mus musculus ephrin A3 (Efna3), mRNA [NM_010108]
A_51_P223776	0.042994	0.00427817	-4.03726	down	Nr1d1	Mus musculus nuclear receptor subfamily 1, group D, member 1 (Nr1d1), mRNA [NM_145434]
A_55_P2119897	0.0471228	0.00574128	-4.0428	down	Erbb3	Mus musculus v-erb-b2 erythroblastic leukemia viral oncogene homolog 3 (avian) (Erbb3), mRNA [NM_010153]
A_66_P108733	0.0475927	0.00590047	-4.05412	down	Arhgef38	RIKEN cDNA D630013G24 gene [Source:MGI Symbol;Acc:MGI:2442801] [ENSMUST00000054105]
A_66_P116542	0.032639	0.00153649	-4.05423	down		ribosomal protein L10A, pseudogene 2 [Source:MGI Symbol;Acc:MGI:3646227] [ENSMUST00000071184]
A_55_P2026114	0.0283952	0.000849502	-4.05455	down	Dlec1	Mus musculus deleted in lung and esophageal cancer 1 (Dlec1), mRNA [NM_177117]
A_55_P2103937	0.0276704	0.000744527	-4.07169	down	Gm10362	PREDICTED: Mus musculus predicted gene 10362 (Gm10362), mRNA [XM_003085972]
A_51_P492893	0.0316608	0.00132074	-4.07772	down	Foxp4	Mus musculus forkhead box P4 (Foxp4), transcript variant 3, mRNA [NM_028767]
A_55_P1963549	0.0237817	0.000314926	-4.09119	down	Vmn1r168	Mus musculus vomeronasal 1 receptor 168 (Vmn1r168), mRNA [NM_001166842]
A_52_P457529	0.031558	0.00128264	-4.09324	down	Fbxw21	Mus musculus F-box and WD-40 domain protein 21 (Fbxw21), mRNA [NM_177069]
A_51_P497661	0.032639	0.00164601	-4.09445	down	Ntn4	Mus musculus netrin 4 (Ntn4), mRNA [NM_021320]
A_55_P2047009	0.0361082	0.00229964	-4.10519	down	Slfn5	schlafen 5 [Source:MGI Symbol;Acc:MGI:1329004] [ENSMUST00000150687]
A_52_P304720	0.0269679	0.000614205	-4.10887	down	Crlf1	Mus musculus cytokine receptor-like factor 1 (Crlf1), mRNA [NM_018827]
A_55_P1970642	0.0232693	0.000161201	-4.14162	down		Q2IMJ3_ANADE (Q2IMJ3) LigA, partial (5%) [TC1645782]
A_52_P289091	0.0423428	0.0040394	-4.14654	down	Cyp2b13	Mus musculus cytochrome P450, family 2, subfamily b, polypeptide 13 (Cyp2b13), mRNA [NM_007813]
A_55_P2305274	0.0458453	0.00524099	-4.15564	down	1520401A03Rik	PREDICTED: Mus musculus RIKEN cDNA 1520401A03 gene (1520401A03Rik), mRNA [XM_003086952]
A_55_P2113940	0.0311956	0.00115895	-4.15781	down	Gm9776	predicted gene 9776 [Source:MGI Symbol;Acc:MGI:3641792] [ENSMUST00000059598]
A_55_P2140612	0.0348775	0.00206413	-4.16418	down	Nhlh1	Mus musculus nescient helix loop helix 1 (Nhlh1), mRNA [NM_010916]
A_55_P2154235	0.0396697	0.00317914	-4.1684	down	1700008J07Rik	Mus musculus RIKEN cDNA 1700008J07 gene (1700008J07Rik), non-coding RNA [NR_024331]
A_66_P111594	0.0490017	0.00627796	-4.17131	down	V1ra8	Mus musculus vomeronasal 1 receptor, A8 (V1ra8), mRNA [NM_053223]
A_55_P1961391	0.0241733	0.000407977	-4.17221	down	LOC100046950	PREDICTED: Mus musculus hypothetical LOC100046950 (LOC100046950), partial miscRNA [XR_105614]
A_55_P2216996	0.0199694	5.09855e-05	-4.17371	down	Tmem87a	Mus musculus transmembrane protein 87A (Tmem87a), transcript variant 3, mRNA [NM_001110497]
A_55_P2115732	0.0251977	0.000456708	-4.1768	down	Kif1c	Mus musculus kinesin family member 1C (Kif1c), mRNA [NM_153103]
A_55_P2104889	0.0234217	0.000257879	-4.18436	down		predicted gene 11515 [Source:MGI Symbol;Acc:MGI:3649766] [ENSMUST00000150818]
A_51_P488103	0.0268755	0.000588456	-4.1997	down	Tcte1	Mus musculus t-complex-associated testis expressed 1 (Tcte1), mRNA [NM_013688]
A_52_P642167	0.0311956	0.00115076	-4.20867	down	Soat1	Mus musculus sterol O-acyltransferase 1 (Soat1), nuclear gene encoding mitochondrial protein, mRNA [NM_009230]
A_55_P2039681	0.0199694	0.000105983	-4.21695	down	Gpr35	Mus musculus G protein-coupled receptor 35 (Gpr35), transcript variant 1, mRNA [NM_022320]
A_55_P2085210	0.0276704	0.000738581	-4.2184	down
A_55_P2166685	0.044474	0.00480222	-4.24138	down	Fxc1	fractured callus expressed transcript 1 [Source:MGI Symbol;Acc:MGI:1315196] [ENSMUST00000149819]
A_51_P371882	0.0255415	0.000493425	-4.26691	down	Ccdc71	Mus musculus coiled-coil domain containing 71 (Ccdc71), mRNA [NM_133744]
A_55_P2070373	0.0240214	0.000397764	-4.26933	down	Ccdc155	Mus musculus coiled-coil domain containing 155 (Ccdc155), mRNA [NM_201374]
A_52_P517174	0.0199694	9.91399e-05	-4.27324	down	Wdr66	WD repeat domain 66 [Source:MGI Symbol;Acc:MGI:1918495] [ENSMUST00000170536]
A_55_P2134387	0.0452728	0.00509212	-4.2735	down	Olfr544	Mus musculus olfactory receptor 544 (Olfr544), mRNA [NM_020289]
A_55_P2039903	0.0366011	0.00241174	-4.28206	down	Wsb2	Mus musculus WD repeat and SOCS box-containing 2 (Wsb2), mRNA [NM_021539]
A_51_P480073	0.0329162	0.00171826	-4.29374	down	Chad	Mus musculus chondroadherin (Chad), mRNA [NM_007689]
A_55_P2153923	0.0451009	0.00501864	-4.30423	down	Slc17a5	Mus musculus solute carrier family 17 (anion/sugar transporter), member 5 (Slc17a5), mRNA [NM_172773]
A_55_P2114363	0.0304715	0.00105512	-4.3071	down		AL646020 purine rich element binding protein B {Mus musculus} (exp=0; wgp=1; cg=0), partial (7%) [TC1750238]
A_55_P2009895	0.0232693	0.00016453	-4.3084	down	Gm5113	Mus musculus predicted gene 5113 (Gm5113), mRNA [NM_001033540]
A_55_P2012459	0.0237817	0.00030915	-4.31443	down	Gm10118	predicted gene 10118 [Source:MGI Symbol;Acc:MGI:3642340] [ENSMUST00000079279]
A_55_P2075977	0.0413708	0.00360263	-4.324	down
A_66_P102879	0.0469899	0.0056761	-4.32402	down	Thra	Mus musculus thyroid hormone receptor alpha (Thra), mRNA [NM_178060]
A_55_P2070069	0.032639	0.0015462	-4.32928	down	Itpkb	Mus musculus inositol 1,4,5-trisphosphate 3-kinase B (Itpkb), mRNA [NM_001081175]
A_52_P369123	0.0275514	0.000667294	-4.34877	down	Fam189a2	Mus musculus family with sequence similarity 189, member A2 (Fam189a2), mRNA [NM_001114174]
A_55_P2051139	0.0276704	0.000743581	-4.36238	down	Zfp704	Mus musculus zinc finger protein 704 (Zfp704), mRNA [NM_133218]
A_55_P2036417	0.0276352	0.000679173	-4.3641	down	Lrrc10b	Mus musculus leucine rich repeat containing 10B (Lrrc10b), mRNA [NM_001111140]
A_55_P2185526	0.0199694	0.000101556	-4.37773	down
A_55_P2088348	0.0232693	0.000200311	-4.37858	down	Olfr1312	Mus musculus olfactory receptor 1312 (Olfr1312), mRNA [NM_146362]
A_52_P457839	0.047034	0.0056964	-4.4193	down	Ptrf	Mus musculus polymerase I and transcript release factor (Ptrf), mRNA [NM_008986]
A_51_P357735	0.0234217	0.000232724	-4.42682	down	Inhbe	Mus musculus inhibin beta E (Inhbe), mRNA [NM_008382]
A_55_P2146891	0.0199694	3.91948e-05	-4.4336	down	Ggt5	gamma-glutamyltransferase 5 [Source:MGI Symbol;Acc:MGI:1346063] [ENSMUST00000105419]
A_51_P248387	0.0364703	0.00234574	-4.43589	down	Pcyox1l	Mus musculus prenylcysteine oxidase 1 like (Pcyox1l), mRNA [NM_172832]
A_55_P2059961	0.0234217	0.000230207	-4.45017	down
A_51_P182693	0.0417409	0.00384135	-4.47574	down	Npr1	Mus musculus natriuretic peptide receptor 1 (Npr1), mRNA [NM_008727]
A_55_P2425661	0.049391	0.0064738	-4.48872	down	1200014J11Rik	Mus musculus RIKEN cDNA 1200014J11 gene (1200014J11Rik), mRNA [NM_025818]
A_55_P2193809	0.0199694	7.71532e-05	-4.51408	down	9530062K07Rik	Mus musculus adult male urinary bladder cDNA, RIKEN full-length enriched library, clone:9530062K07 product:unclassifiable, full insert sequence. [AK020619]
A_51_P509384	0.0480462	0.00602299	-4.53034	down	Aldh8a1	Mus musculus aldehyde dehydrogenase 8 family, member A1 (Aldh8a1), mRNA [NM_178713]
A_55_P2183854	0.0397766	0.00320037	-4.54105	down	Sctr	Mus musculus secretin receptor (Sctr), mRNA [NM_001012322]
A_51_P407789	0.0429046	0.00424902	-4.55264	down	Srcap	Snf2-related CREBBP activator protein [Source:MGI Symbol;Acc:MGI:2444036] [ENSMUST00000098025]
A_51_P358787	0.0414415	0.00378377	-4.5777	down	Olfr48	Mus musculus olfactory receptor 48 (Olfr48), mRNA [NM_010990]
A_55_P2014149	0.0239491	0.000373341	-4.59561	down
A_55_P2081721	0.0232693	0.000198349	-4.62881	down		RIKEN cDNA A730061H03 gene [Source:MGI Symbol;Acc:MGI:2445099] [ENSMUST00000066106]
A_55_P1995133	0.0248182	0.000424162	-4.63193	down
A_55_P1958133	0.0232693	0.0001904	-4.63975	down	Zfp692	zinc finger protein 692 [Source:MGI Symbol;Acc:MGI:2144276] [ENSMUST00000065632]
A_55_P2065751	0.0413708	0.00370675	-4.64816	down	Krtap8-2	Mus musculus keratin associated protein 8-2 (Krtap8-2), mRNA [NM_010676]
A_55_P1954998	0.0318491	0.00133763	-4.65573	down	Phf1	Mus musculus PHD finger protein 1 (Phf1), mRNA [NM_009343]
A_55_P2068134	0.0280462	0.000802726	-4.67253	down	Gm10827	Mus musculus adult male testis cDNA, RIKEN full-length enriched library, clone:4932420G21 product:hypothetical protein, full insert sequence. [AK133237]
A_52_P263658	0.0239491	0.000394026	-4.70917	down	Hes2	Mus musculus hairy and enhancer of split 2 (Drosophila) (Hes2), mRNA [NM_008236]
A_55_P2060193	0.032639	0.00162207	-4.72081	down	Mcf2l	Mus musculus mcf.2 transforming sequence-like (Mcf2l), transcript variant 2, mRNA [NM_001159486]
A_55_P2316783	0.0410678	0.00350042	-4.74077	down	Grm5	Mus musculus glutamate receptor, metabotropic 5 (Grm5), transcript variant a, mRNA [NM_001081414]
A_51_P496381	0.0433927	0.00444599	-4.74954	down	Ptk7	Mus musculus PTK7 protein tyrosine kinase 7 (Ptk7), mRNA [NM_175168]
A_55_P2422074	0.0232693	0.000167606	-4.7731	down	BC025933	Mus musculus predicted gene, ENSMUSG00000073645, mRNA (cDNA clone IMAGE:5068496), partial cds. [BC025933]
A_55_P2159885	0.0277775	0.000771928	-4.80255	down	Tead1	Mus musculus TEA domain family member 1 (Tead1), transcript variant 1, mRNA [NM_001166584]
A_55_P1970484	0.025229	0.00048249	-4.80607	down		Q6GNA6_XENLA (Q6GNA6) MGC82921 protein, partial (3%) [TC1664635]
A_51_P142107	0.0232693	0.000184592	-4.81939	down	Fzd7	Mus musculus frizzled homolog 7 (Drosophila) (Fzd7), mRNA [NM_008057]
A_51_P145511	0.032639	0.00161075	-4.82139	down	Prl2a1	Mus musculus prolactin family 2, subfamily a, member 1 (Prl2a1), mRNA [NM_019991]
A_55_P1954448	0.031558	0.00126483	-4.82431	down	Myh14	Mus musculus myosin, heavy polypeptide 14 (Myh14), mRNA [NM_028021]
A_55_P1975922	0.0234217	0.000282759	-4.83185	down	Olfr629	Mus musculus olfactory receptor 629 (Olfr629), mRNA [NM_146821]
A_55_P2204491	0.0294803	0.00093629	-4.84349	down	AI131754	ue96a09.x1 Sugano mouse embryo mewa Mus musculus cDNA clone IMAGE:1498936 3'. [AI131754]
A_55_P2044602	0.0251977	0.000458178	-4.85969	down	Siah3	Mus musculus seven in absentia homolog 3 (Drosophila) (Siah3), mRNA [NM_001128093]
A_51_P163958	0.025229	0.000484709	-4.88288	down	Spr	Mus musculus sepiapterin reductase (Spr), mRNA [NM_011467]
A_52_P105765	0.0347333	0.00196506	-4.92223	down	Cdc42bpg	Mus musculus CDC42 binding protein kinase gamma (DMPK-like) (Cdc42bpg), mRNA [NM_001033342]
A_52_P680870	0.0232693	0.00021263	-4.93154	down	Ctxn1	Mus musculus cortexin 1 (Ctxn1), mRNA [NM_183315]
A_55_P2129373	0.0380585	0.00286482	-4.93731	down	Capn11	Mus musculus calpain 11 (Capn11), mRNA [NM_001013767]
A_55_P2213843	0.0366011	0.00239625	-4.94216	down	Cgnl1	Mus musculus cingulin-like 1 (Cgnl1), mRNA [NM_026599]
A_55_P2025383	0.0400181	0.00326227	-4.96312	down	Loxhd1	Mus musculus lipoxygenase homology domains 1 (Loxhd1), mRNA [NM_172834]
A_65_P20683	0.0371514	0.00253565	-4.97739	down	Gm1070	PREDICTED: Mus musculus predicted gene 1070 (Gm1070), miscRNA [XR_105056]
A_55_P1997906	0.0382362	0.00293933	-5.00835	down	Nox1	Mus musculus NADPH oxidase 1 (Nox1), mRNA [NM_172203]
A_55_P2170345	0.0474666	0.00586467	-5.05077	down	Gm6729	predicted gene 6729 [Source:MGI Symbol;Acc:MGI:3646339] [ENSMUST00000165173]
A_55_P1986703	0.0329162	0.00169394	-5.07787	down		RIKEN cDNA 1700055N04 gene [Source:MGI Symbol;Acc:MGI:1920708] [ENSMUST00000025794]
A_55_P2082478	0.0413708	0.00369775	-5.08908	down	Kidins220	Mus musculus kinase D-interacting substrate 220 (Kidins220), mRNA [NM_001081378]
A_55_P2016732	0.0234217	0.000259219	-5.10553	down	Slc30a2	Mus musculus solute carrier family 30 (zinc transporter), member 2 (Slc30a2), mRNA [NM_001039677]
A_55_P2084646	0.0428166	0.00415432	-5.11298	down	Csrnp3	Mus musculus cysteine-serine-rich nuclear protein 3 (Csrnp3), transcript variant 1, mRNA [NM_153409]
A_52_P82765	0.0232693	0.000210068	-5.11397	down		GB
A_55_P2144248	0.0461576	0.00536819	-5.16163	down	Zfp790	Mus musculus zinc finger protein 790 (Zfp790), transcript variant 1, mRNA [NM_146185]
A_51_P269134	0.0234217	0.000232747	-5.18498	down	Sftpb	Mus musculus surfactant associated protein B (Sftpb), mRNA [NM_147779]
A_55_P2032440	0.0337774	0.00185562	-5.19737	down	Gm8378	PREDICTED: Mus musculus predicted gene 8378 (Gm8378), partial miscRNA [XR_106489]
A_51_P271425	0.0476956	0.00594866	-5.25386	down	Lhfpl4	Mus musculus lipoma HMGIC fusion partner-like protein 4 (Lhfpl4), mRNA [NM_177763]
A_55_P1971574	0.042994	0.00429314	-5.26305	down	Acox3	Mus musculus acyl-Coenzyme A oxidase 3, pristanoyl (Acox3), mRNA [NM_030721]
A_52_P50305	0.037656	0.00261006	-5.27462	down	Ube2k	Mus musculus ubiquitin-conjugating enzyme E2K (UBC1 homolog, yeast) (Ube2k), mRNA [NM_016786]
A_55_P2332194	0.0413967	0.00375787	-5.28392	down	Gm15998	PREDICTED: Mus musculus predicted gene 15998 (Gm15998), miscRNA [XR_104847]
A_66_P115187	0.0237817	0.000350501	-5.28723	down	Spag8	Mus musculus sperm associated antigen 8 (Spag8), mRNA [NM_001007463]
A_55_P2087539	0.0434982	0.00450266	-5.41146	down	Gm749	Mus musculus predicted gene 749 (Gm749), mRNA [NM_001034871]
A_55_P2060892	0.0237817	0.000350882	-5.41552	down	Gm3238	Mus musculus predicted gene 3238 (Gm3238), mRNA [NM_001101630]
A_55_P2248330	0.0217328	0.000129183	-5.42321	down		RIKEN cDNA 2700068H02 gene [Source:MGI Symbol;Acc:MGI:1919813] [ENSMUST00000137882]
A_55_P2041910	0.0283952	0.000860556	-5.4246	down	Gm7935	predicted pseudogene 7935 [Source:MGI Symbol;Acc:MGI:3646370] [ENSMUST00000100555]
A_52_P272854	0.0271406	0.000625148	-5.48995	down		olfactory receptor 1375, pseudogene 1 [Source:MGI Symbol;Acc:MGI:3031209] [ENSMUST00000073543]
A_55_P2134241	0.0497148	0.00657518	-5.49944	down
A_55_P2068295	0.0255612	0.000500513	-5.58789	down	Gm3552	PREDICTED: Mus musculus predicted gene 3552 (Gm3552), mRNA [XM_003085917]
A_55_P2113832	0.0294803	0.000941891	-5.60395	down	Erg	Mus musculus avian erythroblastosis virus E-26 (v-ets) oncogene related (Erg), mRNA [NM_133659]
A_55_P2152188	0.0329162	0.00168748	-5.60861	down
A_55_P2185651	0.0199694	4.81645e-05	-5.70495	down	LOC100047702	PREDICTED: Mus musculus battenin-like (LOC100047702), mRNA [XM_001478710]
A_55_P2132800	0.0453757	0.00513432	-5.70499	down	Zfp367	zinc finger protein 367 [Source:MGI Symbol;Acc:MGI:2442266] [ENSMUST00000117241]
A_55_P2048460	0.0263145	0.000533497	-5.73098	down	Fam166b	Mus musculus family with sequence similarity 166, member B (Fam166b), transcript variant 2, mRNA [NM_001162381]
A_55_P2131433	0.0232693	0.000176536	-5.78187	down
A_55_P2031898	0.0276704	0.000740754	-5.84131	down
A_55_P2177910	0.0331533	0.00175954	-5.88983	down	Lepr	Mus musculus leptin receptor (Lepr), transcript variant 2, mRNA [NM_010704]
A_52_P141687	0.0370993	0.00250303	-5.89576	down	Gpr37l1	Mus musculus G protein-coupled receptor 37-like 1 (Gpr37l1), mRNA [NM_134438]
A_55_P2067712	0.0329162	0.00170341	-5.89792	down		hemicentin 2 [Source:MGI Symbol;Acc:MGI:2677838] [ENSMUST00000060478]
A_55_P1999202	0.0497148	0.00663403	-5.95023	down	Vmn1r217	Mus musculus vomeronasal 1 receptor 217 (Vmn1r217), mRNA [NM_134239]
A_55_P2004727	0.0306217	0.00111163	-5.96575	down	LOC100504651	PREDICTED: Mus musculus hypothetical LOC100504651, transcript variant 2 (LOC100504651), partial miscRNA [XR_106001]
A_55_P2143934	0.0147689	2.49209e-05	-5.98942	down	Gm9785	Mus musculus predicted gene, ENSMUSG00000043661, mRNA (cDNA clone MGC:182761 IMAGE:9056655), complete cds. [BC147682]
A_52_P581390	0.0497148	0.00657514	-5.99434	down	Kif1c	Mus musculus kinesin family member 1C (Kif1c), mRNA [NM_153103]
A_55_P1986426	0.032639	0.00150699	-6.01339	down	G6b	Mus musculus G6B protein (G6b), non-coding RNA [NR_001462]
A_55_P2033349	0.0413708	0.0036561	-6.04223	down	Nkain2	Mus musculus Na+/K+ transporting ATPase interacting 2 (Nkain2), transcript variant 2, mRNA [NM_001025286]
A_55_P2092884	0.0413967	0.0037501	-6.05934	down
A_55_P2060198	0.0376852	0.00265352	-6.06157	down	Mcf2l	mcf.2 transforming sequence-like [Source:MGI Symbol;Acc:MGI:103263] [ENSMUST00000156405]
A_55_P2065754	0.0269679	0.000618307	-6.11717	down	Krtap8-2	Mus musculus keratin associated protein 8-2 (Krtap8-2), mRNA [NM_010676]
A_55_P2091153	0.0234217	0.000265682	-6.13683	down	BC051142	Mus musculus cDNA sequence BC051142 (BC051142), transcript variant 2, mRNA [NM_001163855]
A_55_P2029581	0.0241733	0.000407442	-6.13874	down
A_55_P2094469	0.031558	0.00128779	-6.25394	down	Kdr	Mus musculus kinase insert domain protein receptor (Kdr), mRNA [NM_010612]
A_55_P2183498	0.043229	0.00434539	-6.29542	down	Spcs2	Mus musculus signal peptidase complex subunit 2 homolog (S. cerevisiae) (Spcs2), mRNA [NM_025668]
A_51_P258493	0.0423428	0.00403352	-6.31776	down	Per3	Mus musculus period homolog 3 (Drosophila) (Per3), mRNA [NM_011067]
A_55_P2060269	0.0237817	0.000318376	-6.38771	down		predicted gene 6401 [Source:MGI Symbol;Acc:MGI:3645739] [ENSMUST00000163566]
A_55_P2021923	0.0428166	0.00417256	-6.47544	down	Fkbp1a	FK506 binding protein 1a [Source:MGI Symbol;Acc:MGI:95541] [ENSMUST00000109880]
A_55_P2073617	0.0356746	0.00219691	-6.56933	down	Fgf6	Mus musculus fibroblast growth factor (Fgf6) mRNA, 3' end. [M92416]
A_66_P127262	0.0370993	0.00251653	-6.60922	down		ENV_IPMAE (P31789) Env polyprotein precursor (Coat polyprotein) [Contains: Surface protein; Transmembrane protein], partial (7%) [TC1640761]
A_55_P1988260	0.0348239	0.00203287	-6.66539	down		GBG5_BOVIN (P63217) Guanine nucleotide-binding protein G(I)/G(S)/G(O) gamma-5 subunit precursor, complete [TC1630414]
A_55_P2097972	0.0461576	0.00540699	-6.67244	down
A_55_P2179711	0.032639	0.00158877	-6.73645	down
A_51_P237040	0.0298565	0.00098076	-6.81765	down	Nog	Mus musculus noggin (Nog), mRNA [NM_008711]
A_55_P1955733	0.0423428	0.00401451	-6.86602	down	Ptpn5	protein tyrosine phosphatase, non-receptor type 5 [Source:MGI Symbol;Acc:MGI:97807] [ENSMUST00000130381]
A_55_P2323913	0.0147689	2.4371e-05	-6.94426	down	2900041H08Rik	K0936F08-3N NIA Mouse Neural Stem Cell (Undifferentiated) cDNA Library (Long) Mus musculus cDNA clone NIA:K0936F08 IMAGE:30087715 3'. [CA874972]
A_55_P2100570	0.0147689	2.50826e-05	-6.95316	down	Neurog1	Mus musculus neurogenin 1 (Neurog1), mRNA [NM_010896]
A_55_P2158522	0.0336995	0.00183738	-6.97987	down	Pbx1	Mus musculus pre B-cell leukemia transcription factor 1 (Pbx1), transcript variant a, mRNA [NM_183355]
A_55_P2046897	0.0376852	0.00269954	-7.15301	down	9430060I03Rik	Mus musculus RIKEN cDNA 9430060I03 gene (9430060I03Rik), non-coding RNA [NR_015525]
A_55_P2071811	0.0232693	0.000166987	-7.57973	down	Eml2	Mus musculus echinoderm microtubule associated protein like 2 (Eml2), transcript variant 1, mRNA [NM_028153]
A_55_P2312144	0.0451009	0.00500537	-7.65048	down		RIKEN cDNA B230398E01 gene [Source:MGI Symbol;Acc:MGI:1925930] [ENSMUST00000125186]
A_52_P311031	0.0234217	0.000255693	-7.80762	down	Gm9757	Mus musculus adult male testis cDNA, RIKEN full-length enriched library, clone:4933427C01 product:hypothetical Arginine-rich region containing protein, full insert sequence. [AK016943]
A_55_P1992299	0.044474	0.00484379	-7.80896	down	5830418K08Rik	RIKEN cDNA 5830418K08 gene [Source:MGI Symbol;Acc:MGI:2442521] [ENSMUST00000162689]
A_55_P2141479	0.0471228	0.00574277	-7.89451	down	Rnu2	Mus musculus U2 small nuclear RNA (Rnu2), small nuclear RNA [NR_004414]
A_55_P2258366	0.032639	0.00157523	-7.93804	down	C030009H01Rik	Mus musculus adult male corpus striatum cDNA, RIKEN full-length enriched library, clone:C030009H01 product:hypothetical protein, full insert sequence. [AK081218]
A_55_P2027337	0.031558	0.00125517	-8.23516	down
A_55_P1996766	0.0199694	5.32866e-05	-8.28913	down		MMU20636 cyclin F {Mus musculus} (exp=-1; wgp=0; cg=0), partial (12%) [TC1722712]
A_66_P118165	0.0381649	0.00288029	-8.30716	down
A_55_P1965664	0.0397773	0.00321444	-8.35712	down
A_55_P2170834	0.0376852	0.00265964	-8.49758	down	Myo18a	myosin XVIIIA [Source:MGI Symbol;Acc:MGI:2667185] [ENSMUST00000151373]
A_55_P2072315	0.0358598	0.00226857	-8.55335	down	Gm10216	Mus musculus adult male testis cDNA, RIKEN full-length enriched library, clone:4933416E08 product:hypothetical Proline-rich region profile/Alanine-rich region profile containing protein, full insert sequence. [AK133410]
A_55_P2183668	0.0325409	0.00147147	-8.64907	down	Vwa3b	PREDICTED: Mus musculus von Willebrand factor A domain containing 3B (Vwa3b), mRNA [XM_003086154]
A_55_P2106911	0.0103329	8.91115e-06	-8.74422	down	Wnt1	Mus musculus wingless-related MMTV integration site 1 (Wnt1), mRNA [NM_021279]
A_55_P2014978	0.0318491	0.00139958	-8.75071	down	Dvl3	Mus musculus dishevelled 3, dsh homolog (Drosophila) (Dvl3), mRNA [NM_007889]
A_55_P2009604	0.0199694	5.85401e-05	-8.75265	down	Gm608	predicted gene 608 [Source:MGI Symbol;Acc:MGI:2685454] [ENSMUST00000088356]
A_55_P1967820	0.0237817	0.000338318	-8.7877	down	AI661453	Mus musculus expressed sequence AI661453 (AI661453), mRNA [NM_145489]
A_52_P546513	0.032639	0.00161609	-8.86952	down	Ppyr1	pancreatic polypeptide receptor 1 [Source:MGI Symbol;Acc:MGI:105374] [ENSMUST00000052164]
A_55_P2151209	0.0348775	0.00207957	-8.95598	down	Krtap16-4	Mus musculus keratin associated protein 16-4 (Krtap16-4), mRNA [NM_130873]
A_52_P123693	0.0304715	0.00106081	-9.22555	down	E130304I02Rik	Mus musculus RIKEN cDNA E130304I02 gene (E130304I02Rik), non-coding RNA [NR_033567]
A_51_P498882	0.0340076	0.00189152	-9.3884	down	Cyp2c37	Mus musculus cytochrome P450, family 2. subfamily c, polypeptide 37 (Cyp2c37), mRNA [NM_010001]
A_55_P2018307	0.0402921	0.0033231	-9.53618	down
A_55_P2032849	0.0237817	0.000336492	-9.54516	down
A_55_P2041634	0.0147689	2.30542e-05	-9.57796	down	1110014N23Rik	Mus musculus RIKEN cDNA 1110014N23 gene (1110014N23Rik), mRNA [NM_001081041]
A_55_P2074317	0.0199694	8.62434e-05	-9.944	down	Ap2b1	Mus musculus adaptor-related protein complex 2, beta 1 subunit (Ap2b1), transcript variant 1, mRNA [NM_001035854]
A_55_P2162472	0.0283952	0.000859631	-10.381	down		RIKEN cDNA 2810422J05 gene [Source:MGI Symbol;Acc:MGI:1922870] [ENSMUST00000117580]
A_55_P1999818	0.032639	0.00160707	-10.3937	down
A_66_P102954	0.0103329	1.09679e-05	-10.5103	down	Gm2155	Mus musculus 7 days neonate cerebellum cDNA, RIKEN full-length enriched library, clone:A730025F05 product:unclassifiable, full insert sequence. [AK139105]
A_55_P2039196	0.0234217	0.000265804	-10.5257	down	Gfra4	Mus musculus glial cell line derived neurotrophic factor family receptor alpha 4 (Gfra4), transcript variant 2, mRNA [NM_020014]
A_52_P255304	0.0366011	0.00242428	-11.3783	down	Fam123c	Mus musculus family with sequence similarity 123, member C (Fam123c), mRNA [NM_213727]
A_51_P116813	0.0251977	0.000461644	-11.3999	down	Cyp17a1	Mus musculus cytochrome P450, family 17, subfamily a, polypeptide 1 (Cyp17a1), mRNA [NM_007809]
A_55_P2133624	0.031558	0.00129229	-11.5919	down		CO1A1_BOVIN (P02453) Collagen alpha-1(I) chain (Fragments), partial (4%) [TC1608815]
A_66_P127495	0.0232693	0.000214858	-11.9321	down
A_55_P2180056	0.031558	0.0012549	-13.4556	down	1500004F05Rik	Mus musculus visual cortex cDNA, RIKEN full-length enriched library, clone:K230002H02 product:unclassifiable, full insert sequence. [AK158492]
A_55_P1994321	0.0232693	0.000164235	-14.0915	down		predicted gene 10852 [Source:MGI Symbol;Acc:MGI:3641823] [ENSMUST00000100418]
A_55_P1987290	0.0434982	0.00451733	-16.3827	down	Rnu1b6	Mus musculus U1b6 small nuclear RNA (Rnu1b6), small nuclear RNA [NR_004413]
A_55_P2419711	0.0377316	0.00273551	-18.1833	down	4932412D23Rik	Mus musculus adult male testis cDNA, RIKEN full-length enriched library, clone:4932412D23 product:unclassifiable, full insert sequence. [AK016521]
A_55_P2230506	0.0376852	0.00270786	-19.6358	down	4931402H11Rik	Mus musculus adult male testis cDNA, RIKEN full-length enriched library, clone:4931402H11 product:unclassifiable, full insert sequence. [AK016424]
A_66_P106238	0.0349493	0.00210815	-27.6693	down	Gm5106	Mus musculus adult male hypothalamus cDNA, RIKEN full-length enriched library, clone:A230021K14 product:ATP-binding cassette, sub-family B (MDR/TAP), member 1B, full insert sequence. [AK079527]

## Sheet: day 10 p.i.
ProbeName	p (Corr)	p	FC (CAT09-infected mice/mock)	Regulation	GeneSymbol	Description
A_55_P2002205	0.0465976	0.000383187	3.10936	up	Bre	brain and reproductive organ-expressed protein [Source:MGI Symbol;Acc:MGI:1333875] [ENSMUST00000114514]
A_55_P2142858	0.0109469	1.10686e-05	2.98311	up	Parp9	poly (ADP-ribose) polymerase family, member 9 [Source:MGI Symbol;Acc:MGI:1933117] [ENSMUST00000114877]
A_55_P2216976	0.0465976	0.00042275	3.48937	up	D13Ertd608e	Mus musculus 2 days pregnant adult female oviduct cDNA, RIKEN full-length enriched library, clone:E230022M20 product:hypothetical protein, full insert sequence. [AK143258]
A_55_P1987709	0.0465976	0.000377181	3.89094	up		protein tyrosine phosphatase, receptor type, D [Source:MGI Symbol;Acc:MGI:97812] [ENSMUST00000105150]
A_55_P2006366	0.011896	1.41414e-05	3.12775	up
A_55_P2028852	0.0465976	0.000321539	9.57509	up
A_55_P2155146	0.0465976	0.000413058	3.9495	up	Klrc3	Mus musculus killer cell lectin-like receptor subfamily C, member 3 (Klrc3), mRNA [NM_021378]
A_55_P2181191	0.00205194	5.18691e-07	10.7415	up	Btg1	Mus musculus B-cell translocation gene 1, anti-proliferative (Btg1), mRNA [NM_007569]
A_55_P2182026	0.0377783	0.00020507	5.45808	up	E030010A14Rik	Mus musculus RIKEN cDNA E030010A14 gene (E030010A14Rik), mRNA [NM_183160]
A_55_P2016114	0.038821	0.000220797	4.88913	up	Fasl	Mus musculus Fas ligand (TNF superfamily, member 6) (Fasl), transcript variant 1, mRNA [NM_010177]
A_55_P2114153	0.0291735	0.000103243	3.69939	up
A_55_P2126557	0.0355057	0.000156461	2.7067	up
A_55_P2027900	0.0413326	0.000255505	10.8805	up	Gabra2	Mus musculus 10 days neonate cerebellum cDNA, RIKEN full-length enriched library, clone:B930007L07 product:gamma-aminobutyric acid (GABA-A) receptor, subunit alpha 2, full insert sequence. [AK046953]
A_55_P2079269	0.0355057	0.000172388	5.27322	up		Mus musculus blastocyst blastocyst cDNA, RIKEN full-length enriched library, clone:I1C0027E24 product:hypothetical protein, full insert sequence. [AK167004]
A_55_P2408355	0.0242982	6.4225e-05	5.05134	up	BB166591	Mus musculus 16 days neonate thymus cDNA, RIKEN full-length enriched library, clone:A130042K21 product:unclassifiable, full insert sequence. [AK037728]
A_52_P604629	0.0355057	0.00017258	4.39419	up	Csrnp1	Mus musculus cysteine-serine-rich nuclear protein 1 (Csrnp1), mRNA [NM_153287]
A_55_P2042331	0.0109469	9.96181e-06	15.7634	up	Gzmk	granzyme K [Source:MGI Symbol;Acc:MGI:1298232] [ENSMUST00000122399]
A_55_P2007831	0.0355057	0.000171974	9.84866	up	1700011F14Rik	Mus musculus RIKEN cDNA 1700011F14 gene (1700011F14Rik), mRNA [NM_029372]
A_51_P260683	0.0104153	5.91229e-06	8.65451	up	Rgs1	Mus musculus regulator of G-protein signaling 1 (Rgs1), mRNA [NM_015811]
A_55_P1997756	0.012336	2.52514e-05	10.9186	up	Il6	Mus musculus interleukin 6 (Il6), mRNA [NM_031168]
A_51_P514449	0.0265404	8.05068e-05	3.30364	up	Nr5a2	Mus musculus nuclear receptor subfamily 5, group A, member 2 (Nr5a2), transcript variant 1, mRNA [NM_030676]
A_55_P2146389	0.0205305	4.93023e-05	3.01439	up		RIKEN cDNA 6530403G13 gene [Source:MGI Symbol;Acc:MGI:1923477] [ENSMUST00000065124]
A_66_P117679	0.0291735	9.39361e-05	2.70604	up	Kat2b-ps	PREDICTED: Mus musculus histone acetyltransferase KAT2B-like (LOC100504388), mRNA [XM_003085445]
A_55_P2140863	0.0265404	7.83659e-05	3.85997	up	Vmn1r124	Mus musculus vomeronasal 1 receptor 124 (Vmn1r124), mRNA [NM_001166757]
A_55_P2053823	0.0465976	0.00034655	8.87471	up	Iqcf4	Mus musculus IQ motif containing F4 (Iqcf4), mRNA [NM_026090]
A_55_P2207498	0.0355057	0.0001496	2.8828	up	LOC541456	BB161756 RIKEN full-length enriched, 16 days neonate thymus Mus musculus cDNA clone A130062C20 3'. [BB161756]
A_51_P179461	0.0465976	0.000414102	4.46333	up	Eid3	Mus musculus EP300 interacting inhibitor of differentiation 3 (Eid3), mRNA [NM_025499]
A_55_P2062108	0.0104153	7.89839e-06	4.27669	up	Apold1	Mus musculus apolipoprotein L domain containing 1 (Apold1), mRNA [NM_001109914]
A_51_P367866	0.011896	2.10495e-05	4.63953	up	Egr1	Mus musculus early growth response 1 (Egr1), mRNA [NM_007913]
A_55_P2006410	0.038076	0.000211747	5.56084	up
A_55_P2278093	0.0367422	0.000190398	3.33464	up	AI480461	Mus musculus adult pancreas islet cells cDNA, RIKEN full-length enriched library, clone:C820001A05 product:unclassifiable, full insert sequence. [AK148445]
A_55_P2004652	0.0465976	0.000424079	3.91143	up	Klrc1	Mus musculus killer cell lectin-like receptor subfamily C, member 1 (Klrc1), transcript variant 2, mRNA [NM_010652]
A_55_P1989765	0.0465976	0.000364575	7.87284	up
A_55_P2147712	0.0355057	0.000179503	6.37357	up	Ctla4	Mus musculus cytotoxic T-lymphocyte-associated protein 4 (Ctla4), mRNA [NM_009843]
A_55_P2143516	0.0465976	0.000394102	5.67641	up
A_55_P2093614	0.011896	1.85919e-05	4.66041	up	Dennd4a	DENN/MADD domain containing 4A [Source:MGI Symbol;Acc:MGI:2142979] [ENSMUST00000098640]
A_55_P2107070	0.0465976	0.000373578	3.53425	up	Cabyr	Mus musculus calcium-binding tyrosine-(Y)-phosphorylation regulated (fibrousheathin 2) (Cabyr), transcript variant 1, mRNA [NM_027687]
A_66_P109183	0.012336	2.53351e-05	3.63677	up	Apold1	Mus musculus apolipoprotein L domain containing 1 (Apold1), mRNA [NM_001109914]
A_55_P2113051	0.0355057	0.000163172	8.41857	up	Fosb	Mus musculus FBJ osteosarcoma oncogene B (Fosb), mRNA [NM_008036]
A_55_P1991773	0.0465976	0.000334509	6.4912	up	Icos	Mus musculus inducible T-cell co-stimulator (Icos), mRNA [NM_017480]
A_66_P130432	0.0355057	0.000178168	3.38111	up	Cd80	Mus musculus CD80 antigen (Cd80), mRNA [NM_009855]
A_51_P239654	0.011896	1.77043e-05	4.27266	up	Nr4a1	Mus musculus nuclear receptor subfamily 4, group A, member 1 (Nr4a1), mRNA [NM_010444]
A_55_P2098603	0.0291735	9.69772e-05	4.01437	up		Mus musculus 16 days neonate thymus cDNA, RIKEN full-length enriched library, clone:A130017K18 product:unclassifiable, full insert sequence. [AK037423]
A_55_P2021187	0.00814799	3.08948e-06	5.03561	up	Malat1	Mus musculus metastasis associated lung adenocarcinoma transcript 1 (non-coding RNA) (Malat1), non-coding RNA [NR_002847]
A_52_P452689	0.0377783	0.000205317	4.22087	up	Atf3	Mus musculus activating transcription factor 3 (Atf3), mRNA [NM_007498]
A_55_P1959430	0.0265404	7.497e-05	7.1765	up	Chat	Mus musculus choline acetyltransferase (Chat), mRNA [NM_009891]
A_51_P100537	0.011896	1.78187e-05	-5.19962	down	Prss58	Mus musculus protease, serine 58 (Prss58), mRNA [NM_175020]
A_55_P2240116	0.0355057	0.000162517	-4.58975	down	2310005E17Rik	Mus musculus adult male tongue cDNA, RIKEN full-length enriched library, clone:2310005E17 product:unclassifiable, full insert sequence. [AK009168]
A_55_P2151284	0.0465976	0.000309718	-5.07046	down	Olfr372	Mus musculus olfactory receptor 372 (Olfr372), mRNA [NM_207555]
A_55_P1996826	0.0465976	0.000384908	-2.91958	down	Cilp2	Mus musculus cartilage intermediate layer protein 2 (Cilp2), mRNA [NM_026818]
A_51_P308844	0.0465976	0.000342083	-2.76758	down	Nrn1	Mus musculus neuritin 1 (Nrn1), mRNA [NM_153529]
A_55_P1979126	0.046013	0.00029078	-3.46434	down	Tuba3a	Mus musculus tubulin, alpha 3A (Tuba3a), mRNA [NM_009446]
A_51_P213334	0.0465976	0.000435821	-2.37357	down	Hdac11	Mus musculus histone deacetylase 11 (Hdac11), mRNA [NM_144919]
A_55_P2154480	0.0355057	0.000173742	-6.40853	down	Ctxn2	Mus musculus cortexin 2 (Ctxn2), mRNA [NM_001162934]
A_55_P2012599	0.0242982	6.44922e-05	-3.60127	down	Kifc5c-ps	PREDICTED: Mus musculus kinesin family member C5C, pseudogene (Kifc5c-ps), mRNA [XM_001000571]
A_55_P2133410	0.0465976	0.000394422	-3.67557	down		predicted gene 10197 [Source:MGI Symbol;Acc:MGI:3704501] [ENSMUST00000086887]
A_51_P177194	0.0389569	0.000228148	-2.40483	down	Rdh19	Mus musculus retinol dehydrogenase 19 (Rdh19), mRNA [NM_147222]
A_55_P2088075	0.0104153	7.06082e-06	-3.29968	down		Q9SBM1_VOLCA (Q9SBM1) Hydroxyproline-rich glycoprotein DZ-HRGP precursor, partial (9%) [TC1626843]
A_55_P2020371	0.0389569	0.000231417	-3.10674	down	Gm11543	PREDICTED: Mus musculus predicted gene 11543 (Gm11543), mRNA [XM_975056]
A_66_P110122	0.0413326	0.000255978	-3.34652	down		von Willebrand factor A domain containing 3B [Source:MGI Symbol;Acc:MGI:1918103] [ENSMUST00000169057]
A_55_P1975266	0.0465976	0.000408706	-3.61818	down	Crygf	Mus musculus crystallin, gamma F (Crygf), mRNA [NM_027010]
A_55_P1987953	0.0465976	0.000394729	-4.47416	down	Gm5938	Mus musculus predicted gene 5938 (Gm5938), mRNA [NM_001085534]
A_55_P1985288	0.011896	1.96635e-05	-4.33417	down	Bhlha9	Mus musculus basic helix-loop-helix family, member a9 (Bhlha9), mRNA [NM_177182]
A_55_P2073682	0.012336	2.65056e-05	-3.70262	down	Grm4	Mus musculus glutamate receptor, metabotropic 4 (Grm4), mRNA [NM_001013385]
A_52_P263658	0.0172276	3.91931e-05	-4.29502	down	Hes2	Mus musculus hairy and enhancer of split 2 (Drosophila) (Hes2), mRNA [NM_008236]
A_55_P2056431	0.0291735	0.000103172	-4.36475	down		expressed sequence AA474408 [Source:MGI Symbol;Acc:MGI:3034216] [ENSMUST00000098110]
A_55_P2158314	0.000317601	4.01417e-08	-9.34164	down	7330403C04Rik	Mus musculus adult male adrenal gland cDNA, RIKEN full-length enriched library, clone:7330403C04 product:unclassifiable, full insert sequence. [AK078618]
A_51_P321930	0.0355057	0.000171675	-2.86755	down	0610009B14Rik	Mus musculus RIKEN cDNA 0610009B14 gene (0610009B14Rik), non-coding RNA [NR_037995]
A_66_P115671	0.0465976	0.000398667	-4.07153	down	Tmem72	Mus musculus transmembrane protein 72 (Tmem72), mRNA [NM_178768]
A_55_P2116310	0.0465976	0.000381526	-4.08884	down	Trim45	Mus musculus tripartite motif-containing 45 (Trim45), transcript variant 3, mRNA [NM_001165952]
A_55_P2081116	0.0465976	0.000379007	-2.66366	down	Fam89a	Mus musculus family with sequence similarity 89, member A (Fam89a), mRNA [NM_001081120]
A_55_P2104889	0.0304035	0.000111438	-4.35228	down		predicted gene 11515 [Source:MGI Symbol;Acc:MGI:3649766] [ENSMUST00000150818]
A_55_P2164035	0.0465976	0.000307819	-4.04268	down
A_55_P2111840	0.0465976	0.000435	-4.12326	down		Q419T3_KINRA (Q419T3) ABC transporter precursor, partial (8%) [TC1620552]
