# Supplementary material for: Pulmonary transcriptomic responses indicate a dual role of inflammation in pneumonia development and viral clearance during 2009 pandemic influenza infection
Source: PeerJ. 2017 Oct 11;5:e3915. doi: 10.7717/peerj.3915 (PMC5640978; doi:10.7717/peerj.3915)
Supplement: Supplemental Information 7 [file peerj-05-3915-s007.txt]

IProbeName	Sample_1	Sample_2	Sample_3	Sample_4	Sample_5	Sample_6	Sample_7	Sample_8	Sample_9	Sample_10	Sample_11	Sample_12	Sample_13	Sample_14	Sample_15	Sample_16	Sample_17	Sample_18	Sample_19	Sample_20	Sample_21	Sample_22
GE_BrightCorner	-0.09904051	0.27339888	0.757812	1.0078111	0.32217455	-0.4351716	-0.91109514	-0.65610266	-1.4950557	-2.1157985	0.1254201	-0.539495	1.0793424	-0.23726892	0.88067293	0.5329604	2.279429	-0.20829153	0.747643	-1.0259709	0.024438381	-0.024438381
DarkCorner	-1.0161638	-0.6060972	0.07782078	-0.12451649	-0.2698965	0.9305773	0.40630627	2.5710254	0.9579482	0.5046482	-1.5309963	0.8004103	-1.1612864	-1.3377218	-1.2561417	0.41116047	1.5490646	-0.07782078	0.81415033	0.20094585	-0.93672466	-0.7649317
A_55_P1989846	0.60084605	0.3687799	-0.35413384	-0.3390534	0.016959906	1.4542205	0.26029468	-0.016959906	0.97971034	0.08108878	0.40423846	-0.051408052	-0.41440225	0.16258311	-0.10679269	-0.6720121	-0.31702733	-0.5195391	-0.04373288	-0.6928756	0.283818	0.7459552
A_55_P1991598	-0.09075928	-0.53408337	-0.45414162	-0.56857204	0.6520052	0.5428362	-0.07920933	2.1750526	0.52012825	1.3429918	0.027370453	0.2783556	-1.7818079	-0.2289381	-1.1933498	-0.027370453	0.9335089	-0.55930233	0.4255948	0.9485812	0.044315338	-0.4200449
A_55_P2022211	-0.12866116	-0.06959629	-0.2324009	0.23896027	0.50657463	-0.3857584	-0.6356306	0.7819004	0.5630894	0.19127655	-0.68677425	0.24363708	-0.009173393	-0.0838995	0.31514454	0.68473244	-0.6057329	0.009173393	0.48579025	0.7127981	-0.026997566	-0.72233486
A_55_P1980764	-0.75567245	0.048805237	-0.3585391	-0.22564173	-0.04880476	0.79173994	0.7593689	2.4863029	-0.9917569	2.1042476	1.1269178	-1.230341	0.25384378	0.18675518	-0.20039082	-0.68082047	0.601634	0.21254635	0.50623035	-0.7606211	-0.46296883	-0.21534681
A_55_P1964375	0.009317398	-0.009317398	0.1280384	0.095231056	0.26609516	0.41731548	-0.07894707	-0.32579517	0.07769489	-0.41986275	0.35261822	-0.40809155	-0.054483414	-0.2455368	-0.28303432	-0.32810974	0.88932323	-0.020986557	0.1291151	-0.03538704	0.3372326	0.27944946
A_51_P128876	0.1553297	0.015703201	0.23623943	0.32304764	0.3660202	0.02725029	1.3348827	1.2304716	0.3827715	1.0239725	-1.7035666	-0.40730572	-0.3567276	-0.28019428	0.18871498	-0.51511383	-0.12702656	-0.015703201	-0.122392654	-0.6016636	-0.24770927	-0.7173662
A_55_P2121042	-0.8629761	-0.5842581	0.05044079	-0.1559143	-0.26560688	1.0244594	0.41075134	2.6928215	1.0354118	0.5942898	-1.5974226	0.8021903	-1.2636881	-1.4098339	-1.1574545	0.4953556	1.4069977	-0.050441742	0.8956175	0.2097683	-0.8231592	-0.6641216
A_52_P219230	0.9982605	1.0461946	-0.06797457	-0.23303747	0.45357227	-0.082980156	1.3378267	1.0024042	-0.4876213	0.89028597	-0.6727772	-1.3445082	1.0169568	1.2194853	-0.009361744	-0.32046938	-0.7488818	0.009361744	-0.21974802	-0.5183058	0.32105684	0.6088772
A_51_P207591	-0.24926329	-0.14840841	0.5789552	-0.07945776	-0.016711712	-0.7542863	0.63786745	0.55331373	0.30056143	-0.8112979	-1.0383277	0.73152304	0.076422215	0.1492629	0.14828062	0.008863926	-0.4463296	0.94500875	-0.008863926	-0.18500757	0.36219072	-0.72745275
A_55_P2131920	-0.21904206	-0.069304705	0.7582042	0.5818927	0.72659945	-0.47349334	0.25276113	0.02050519	0.08245683	-0.3252251	-1.1930149	-0.40872073	0.3252647	-0.06779933	-0.002738237	0.49109435	-1.5862525	0.13477492	0.3237946	0.002738237	-0.2096808	-0.3289082
A_55_P2404223	0.54570913	0.6729636	0.1170001	0.3401332	0.020753384	0.10109663	-0.30654144	-0.71436167	-0.1963625	-0.14686346	-0.020753384	-0.5213938	-0.46837473	0.230165	-0.05695963	-0.23190022	0.43088245	-0.1378622	0.091741085	-0.2475152	0.5148444	0.28596735
A_55_P2101944	-1.5694771	-1.1206446	-0.0965395	-0.3041916	0.2635584	-0.21983719	0.42855263	2.6805058	0.0965395	-1.1111908	-0.6868353	1.0737267	0.5366049	-0.12794685	0.22934628	1.0128765	-1.0127068	0.35087872	1.8116198	0.80173016	-0.28520203	-0.14819431
A_52_P358860	0.21216106	0.39808083	0.434227	0.35240746	0.23861027	-0.6214142	-0.736186	-0.44626665	-0.2330532	-0.4899025	-0.50901604	-0.2845831	-4.43E-04	-0.06828213	2.67E-05	-0.02884388	1.1123686	0.34131813	0.2918558	0.23464775	0.6399851	-2.67E-05
A_51_P119031	0.027071476	-0.09381533	0.06888914	0.13259268	-0.01818037	0.34717607	-0.20699835	-0.11719227	0.02549839	0.22006273	0.3558421	-0.3846264	-0.52282476	-0.204947	-0.030620098	0.23721743	-1.4008279	-0.05288458	0.01818037	0.16610003	-0.2537284	0.18390417
A_51_P309854	0.79324484	0.15522099	0.055585384	0.09301472	0.62059546	-1.2478747	-1.60852	-0.32582855	1.0392666	-1.7163672	-1.460588	-0.70318794	-0.055585384	0.090054035	0.42664766	0.11813879	-0.4991641	-0.06810522	-0.23146582	0.09029627	0.6186328	-0.44002056
A_51_P343900	0.105035305	0.16626787	-0.030734539	0.030734539	0.096247196	0.34976244	-0.43316698	-0.42344093	-0.039970875	-0.411633	0.8341594	0.1373105	0.3685975	-0.14949656	-0.17891741	-0.59652376	0.9045119	-0.2853427	-0.30140734	-0.24680662	0.31534052	0.36509752
A_51_P234359	-1.2143707	-1.0363092	0.15625954	0.08752251	-0.45210934	4.136078	5.4535875	5.685406	-1.747406	5.382058	2.7488909	2.2330422	0.44388485	-0.08752251	-0.7815423	-2.1265888	0.90245295	-0.733511	-0.56022596	-1.1137371	-1.131702	2.533329
A_51_P487813	0.0718174	-0.2235136	-0.07957935	0.11358547	0.30490494	-0.35388756	0.13608551	0.27749443	0.14195919	-0.39374924	-0.46252155	0.16390228	0.6846752	-0.03442955	0.24134636	0.03442955	-0.5092201	-0.41355896	-0.042328835	-0.12917519	0.22349644	-0.39294338
A_52_P613977	-0.17367363	-0.085873604	-0.023602486	0.25187302	0.03846264	0.56551933	0.08713722	-0.036049843	0.3620882	-0.29500103	-0.6345167	0.071863174	0.06386852	-0.37771797	-0.3340168	-0.41061687	-0.36770535	0.06636715	0.12146473	0.023602486	0.03520584	-0.04289055
A_55_P1957209	-0.34277058	-0.2784853	0.477417	0.32485104	-0.34782743	-2.3234706	-1.3831716	-0.51367617	-0.49513054	-0.8920574	-1.0274124	0.67839766	0.29865837	0.48231506	-0.5021486	0.5663414	0.44362736	0.95175743	0.64681816	0.2784853	0.48245716	-1.3779836
A_52_P549166	-0.24506927	-0.4572518	-0.5769203	-0.16354299	0.050202608	-0.926718	0.2585504	0.55128574	0.13837886	0.7434113	-0.726249	-0.4553268	0.21808839	-0.050202608	0.6703732	0.8254707	-1.1450016	-0.40794444	0.31185699	0.31289363	0.2527249	-0.48399186
A_55_P2096028	-1.0429945	-0.65364265	0.052437782	-0.27693462	-0.3262186	0.9508209	0.37888813	2.6835337	1.0412459	0.6454487	-1.5497541	0.8513284	-1.2041836	-1.3560677	-1.2049341	0.49335384	1.3485689	-0.052437782	0.80136585	0.195467	-0.878356	-0.7054167
A_55_P2052210	-0.14048147	-0.13460493	-0.122796535	-0.016352177	0.090072155	0.24504614	0.4400792	0.010601521	0.061863422	-0.30966997	0.09618616	0.34143782	0.41435766	0.09341192	0.08731794	0.2104621	-1.0413575	-0.1188426	-0.010601521	-0.1626916	-0.017809391	-0.05112028
A_51_P128987	-0.0989275	-0.06973362	-0.03014183	0.0462265	0.3741207	-0.2883711	0.88991356	0.6761904	0.780633	-0.064453125	-1.0257196	0.18546772	0.8294773	0.13960934	0.106227875	-0.006930351	-1.3645782	0.11802673	-0.17094517	0.006930351	-0.030504227	-0.5454931
A_51_P111223	-0.10365105	0.21652889	-0.06734085	-0.40114594	-0.38362122	0.8144908	0.2545538	2.5548463	0.91607094	0.619977	-1.6625719	0.73559856	-1.3143129	-1.4664907	-1.3408403	0.36301947	1.2208147	-0.1756134	0.66264725	0.0673399	-1.0122843	-0.83744526
A_55_P1958431	0.21790457	0.4688692	0.07855368	0.4609313	0.14854765	-0.757319	-1.2831235	-0.28524923	-0.89117193	-0.096876144	-0.8205018	-2.1001496	-0.57360315	-0.20556068	0.22266531	-0.07855368	1.8193316	0.7121463	1.0149994	1.1200614	0.5407715	-0.45660162
A_51_P267969	-1.3492565	-0.9547529	-0.2238226	-0.558589	-0.6214485	1.6202607	0.09541702	2.3914518	0.7548518	0.37853813	0.18594933	0.58069086	-1.4648895	-1.617136	-1.5089312	0.19808531	1.0589705	-0.33485794	0.49317694	-0.09541702	-1.1786518	0.5211792
A_55_P2111153	0.013782501	0.1466837	-0.016160965	0.14437485	-0.011772156	0.3957882	0.9424076	0.011772156	0.28062344	-0.4838047	-0.5381422	-0.6321449	-0.4303131	0.3258152	0.08142376	-0.023878098	-1.8668957	-0.19261074	-0.043847084	-0.47218227	0.23349285	0.24252987
A_51_P210560	-0.006238937	-4.01E-04	4.01E-04	0.09152603	0.27899647	0.40056133	-0.2240963	-0.26844215	0.27101707	-0.2834053	0.57629204	0.42554283	-0.082408905	-0.051179886	0.17951298	0.36979675	-0.67471886	-0.07735443	-0.07725048	0.19081688	-0.099637985	0.11366081
A_55_P2048493	0.19456267	0.3027103	-0.3891871	0.22161603	-0.24284959	-1.1109002	-0.90059304	-0.10037279	0.30834985	0.002868891	-0.5707166	-0.002030611	0.002030611	0.507498	0.28562617	-0.19109035	0.7496178	0.22781396	0.013492823	-0.29613185	-0.29929805	-0.5628183
A_55_P1996087	-0.2532406	0.17849064	-0.11712742	0.19078445	-0.098731995	-0.35947895	-0.21397495	0.098731995	-0.3636713	0.5318794	0.6160507	-0.3367014	-0.25312614	0.39753914	0.62277985	1.0322294	-1.8716726	0.18449593	0.6973028	0.9927149	-0.18262291	-0.18165493
A_55_P1999419	-0.045594692	-0.03857851	-0.2951541	0.041950703	0.022333622	-0.052190304	-0.48441362	0.52498865	0.52417994	0.30686903	-0.5179601	0.21124601	-0.13839006	-0.05532503	-0.022333622	0.56130457	-0.22176218	0.17081308	0.5159097	0.6449199	0.2723012	-0.25557375
A_51_P112237	0.3538463	0.32996726	0.21636653	0.21110034	0.32166457	-0.4807489	-0.62852216	-0.7372205	-0.042151213	-0.21028638	-0.049767733	0.120682955	0.16058135	-0.33597302	-0.14854932	-0.5096247	1.0386326	-0.22993636	0.042151213	0.15456462	0.2961309	-0.049578905
A_55_P2111483	-1.2171154	-1.3035774	-0.53962135	-0.86804104	-0.9153309	2.5947442	1.6281214	2.0470872	0.41671658	2.021196	3.7522364	0.26445103	0.49725342	-0.13048935	-1.2080669	-0.15462399	0.72681475	-0.66243744	0.13048983	-0.4357834	-1.53051	0.4797125
A_55_P1958246	-1.3614025	-1.0455256	-0.16784191	-0.5193081	0.3666525	1.231904	0.119213104	1.1687279	-0.15345192	1.1158295	2.0447779	0.81426907	0.53103065	-0.39194012	-0.50747776	-0.01835537	0.45146847	-0.4546528	0.01835537	-0.06742668	-0.931015	0.16060734
A_52_P657729	-1.1168242	-0.70860004	0.06342983	-0.26122665	-0.37077332	0.87903786	0.3733282	2.6409764	1.0119648	0.67318964	-1.5118532	0.8657608	-1.1563177	-1.3077383	-1.2783451	0.43631744	1.3257227	-0.06342983	0.72016144	0.15973473	-0.9378748	-0.75795174
A_52_P546635	0.45634842	0.29965115	-0.073931694	0.044186592	0.26720428	-0.14993763	-0.3943386	-0.35970592	-0.06823826	0.0544405	0.05210495	-0.2542696	-0.64799404	0.18443394	0.48165607	0.3987484	-1.414546	-0.56183434	-0.044186592	-0.26995754	0.47364426	0.13983536
A_55_P2015088	-0.68327856	-0.5855508	-0.8308873	-0.9159932	-0.80325365	-0.027450085	-0.5223379	1.7370424	0.10927439	0.5867114	-1.249393	-0.030965805	-1.4274917	1.3596392	0.21350574	0.04678631	1.4186692	0.09922838	0.06377888	0.15502787	0.027450085	-1.6551309
A_55_P2098226	0.009032249	0.049196243	-0.19585419	-0.004374504	0.004374504	-1.4377084	-0.45630932	0.16897964	0.14415789	-0.5924444	-0.76092625	-0.78899	0.049488068	0.26966095	0.02457428	0.12314415	0.09881306	0.32612705	-0.28146935	-0.022164345	-0.065711975	-0.5133343
A_55_P2002908	-1.1351023	-0.71714115	0.06795502	-0.24730015	-0.38224316	0.85951567	0.3757105	2.6260972	0.9994397	0.67733383	-1.5019445	0.8649883	-1.144474	-1.2955875	-1.2991457	0.41557884	1.3231406	-0.06795406	0.69836235	0.14903736	-0.9539528	-0.77281666
A_55_P2341120	-1.139185	-0.7182493	0.06915474	-0.24345589	-0.3847866	0.8549237	0.3766322	2.622343	0.9962311	0.6781783	-1.4993839	0.8645992	-1.1416235	-1.2925978	-1.3039665	0.41045904	1.322896	-0.06915569	0.6933508	0.14652252	-0.9577141	-0.77632904
A_55_P1961541	0.06210518	0.019634247	0.89680624	0.9716954	0.9221673	-1.2430029	-0.6216364	-0.053519726	0.61358786	-0.5072012	-0.8172436	0.7157459	-0.5458131	-0.01963377	-0.02528286	-0.22831917	1.2730565	0.49331093	0.65178394	0.61543846	-0.06263399	-0.592824
A_66_P126300	-0.54597855	-0.31633854	-0.13858604	0.21374989	-0.23975277	0.80679226	0.8408823	0.23953247	0.054564476	0.12444973	0.31061077	0.028022766	-0.028022766	0.08487129	-0.07849598	0.13518333	-2.0141406	-0.29028225	-0.09610176	-0.38209248	-0.13478565	0.22468281
A_55_P2005898	-0.5860181	-0.24152136	0.9996977	0.24742365	-0.15671253	-2.3151522	-1.3703809	-1.2913876	-2.1509466	-0.070052624	-0.46538448	-0.09885836	0.070052624	0.20005846	0.87214327	1.0755391	2.2040863	0.2139082	0.8030286	0.3526163	-0.6935339	0.11258507
A_55_P1984173	0.17710495	0.07246971	-0.06168461	0.12374687	0.20303917	0.13972473	5.08E-04	-0.15566826	0.18110466	-0.22978115	-0.3337965	-0.1290102	-0.020098686	0.1009779	0.2197237	0.21453285	-0.7412605	0.20470333	-0.031723976	-0.015431404	-5.08E-04	-0.21408463
A_52_P122696	0.2479806	0.14043951	0.106841564	0.34205008	0.08658075	-0.99725866	-1.0035758	-0.56823254	-0.14545393	-0.51206636	-1.0889602	-1.1850071	0.020062923	-0.34201002	-0.52347994	-0.53589773	1.1902642	0.19564295	0.03208399	0.056634426	0.45414972	-0.020062923
A_51_P153995	-0.08400869	0.047894955	0.21951246	-0.2612338	0.4937806	-0.24863768	-0.025846958	0.4910307	0.1338439	-0.72777414	-0.7586179	-0.021224499	-0.529469	-0.439425	0.48432398	0.5303464	0.53567934	-0.44246626	-0.22551298	0.1647582	0.021224499	0.42323542
A_55_P1961168	0.44524384	0.39264297	0.021503448	0.094426155	-0.021503448	1.8891153	1.3758392	-0.15439796	0.48133945	0.57758427	0.24514294	-0.8310795	-0.53258896	-0.16345501	-0.1720171	-0.21291256	-1.0356979	-0.033018112	-0.09169197	-0.32878876	0.41939545	0.745389
A_51_P375771	0.17364645	-0.07019615	0.27911425	0.017704487	0.7811742	-0.8388672	-1.6017079	-0.2886219	-1.9094286	0.5630579	-1.0033388	-1.046958	0.0961051	-0.5507388	-0.017704487	-0.4322338	1.1491604	0.7510443	0.41072035	0.8780556	0.10498142	-0.3814907
A_55_P1976267	-1.2666578	-0.8101549	-0.02320671	0.095152855	-0.5018034	0.7202492	0.28584623	2.483511	0.86366653	0.57849646	-1.5811262	0.75540113	-1.2179976	-1.3706322	-1.4421253	0.26473475	1.2270012	-0.18624878	0.5548229	0.023207664	-1.0900927	-0.90798664
A_51_P134812	0.1402843	0.24496436	-0.36701703	0.16893077	0.112354994	-1.6589649	-1.0533054	0.3971665	0.008700609	-0.41444898	-1.565655	0.44651484	0.466048	0.15876365	-0.31153703	-0.44974446	0.67798114	-0.32768273	-0.46685433	0.059500456	-0.008700609	-0.43097043
A_51_P488103	0.87563944	0.8075938	1.4101729	1.145606	0.571928	-1.6803923	-1.2598667	-1.9267926	-0.029696941	-1.1468225	-1.2793875	-0.7611537	-0.67355394	0.03426981	-0.054959774	-0.37713814	2.1450324	1.4061117	0.7787409	0.029696941	0.92357254	-0.113732815
A_51_P365859	0.5269637	0.3961215	0.2635951	0.13336325	0.95565414	-1.1112509	-1.7341204	-0.060616016	-0.97035694	-0.28987598	-1.1968775	-0.9173136	0.55363464	-0.5555334	-0.07210541	-0.1481247	0.24980593	0.8335142	1.1462493	0.9562583	0.060616016	-0.44937944
A_55_P1992735	-1.1600628	-0.681098	0.08766937	-0.18087673	-0.233325	0.82160044	0.40078497	2.5737514	0.95904636	0.68536997	-1.4649811	0.8597789	-1.0974293	-1.2527943	-1.3431406	0.35789633	1.3445683	-0.08766937	0.65551996	0.12336826	-0.9923277	-0.8110323
A_55_P2059967	0.16971731	0.25268412	-0.8486748	0.33742237	0.045822144	-0.95987606	-1.3782086	0.7880173	-0.8247256	-0.034377575	-0.7973752	-0.92186403	0.14859104	0.31274366	-0.36305952	-1.1333461	2.225134	0.034377575	-0.07027054	0.32943773	0.22776413	-0.4398451
A_55_P2158494	0.17077684	0.035419464	-0.035419464	0.4378972	0.5455613	-0.3635645	-0.21983528	1.3798499	-0.23118925	-0.50009775	-1.862618	-0.32620144	-0.84722185	-0.6333103	-0.33527517	0.89271116	2.220348	0.9214802	0.85254335	0.26795053	0.2757144	-0.14174414
A_55_P2185910	0.34703732	0.4110551	-0.044452667	0.25126076	-0.1610465	-1.3998256	-0.63021374	-1.7261376	-0.6227441	0.7021189	0.044452667	-0.23853874	-0.11502409	1.010366	0.7732949	1.0095005	-0.4121213	0.24038315	0.6272812	0.8212538	-0.0864501	-0.8933878
A_55_P1957997	-1.180995	-1.3243332	0.3616495	-0.2935276	0.368052	2.886541	1.2017384	1.2633514	-0.34313345	1.869473	2.4788265	-0.43412542	1.75E-04	0.41058445	-1.1029329	-0.9432831	1.1921802	-1.75E-04	-0.2167921	-0.86420536	-0.48611546	1.4761739
A_55_P2387865	-0.36590958	-0.21661615	0.4575529	0.120295525	-0.016674042	-0.48402405	-0.89711046	1.2420931	-0.36177397	0.4458809	0.1540966	-0.45099163	-1.156971	-0.90659	-1.3528605	-0.9611883	2.1889944	0.016674042	1.3864679	0.88679886	0.45272255	0.19790077
A_55_P2426289	-1.1424627	-0.6212959	0.09111786	-0.14955711	-0.09111786	0.82839775	0.4152913	2.5471253	0.9462886	1.5281887	-1.451498	0.8591366	-1.0717001	-1.2354279	-1.3423586	0.34796333	1.3729162	-0.104763985	0.66317606	0.11678314	-1.0004969	-0.82202053
A_51_P107315	0.7916765	0.96584034	2.013761	0.5981951	-1.1983361	0.7015586	0.18652296	-0.42216253	0.83122015	-1.2416759	-0.9024396	0.44562292	-2.00945	-0.46280575	-0.4988866	-0.18652296	-0.81965303	1.4622641	0.22896814	-0.56348276	0.8781924	-0.35116625
A_55_P2183549	0.5028963	-3.9142618	0.40271187	0.52125263	0.005508423	1.2025099	1.2712345	-0.59368944	-0.27994823	-1.5723763	0.080127716	-0.8121557	-0.10025501	0.096912384	0.3560381	-0.059532166	-0.005508423	-0.22427654	-0.026530266	-0.69358635	0.43637657	0.77127266
A_51_P483658	0.5282464	0.546659	-0.043210506	-0.09278631	0.28401423	-1.5941825	-1.1830211	-0.76441956	-0.40059805	-0.705647	-1.0814385	0.25390768	0.3945098	-0.09032488	0.50996065	-0.24488783	1.2071252	0.043210506	0.20056295	0.28758764	0.66823626	-0.28461885
A_55_P2076876	-0.9270439	-0.5667114	0.05109787	-0.059420586	-0.23651409	1.0460119	0.42826605	2.6803617	1.0252981	0.57335424	-1.6154375	0.7802429	-1.2797375	-1.4230185	-1.1597385	0.4752164	1.4410872	-0.051098824	0.9290085	0.20276642	-0.81316566	-0.6603279
A_55_P2087458	0.29061556	0.40816212	0.5163698	0.13824415	0.22121525	-0.6147971	-0.7336011	-0.86621094	-2.1195354	-0.13103676	-0.8221998	-2.6411338	-0.31974697	-0.58350706	0.13103676	-0.3953843	1.3309717	0.34836674	0.7604928	0.29659748	0.17577934	-0.5544133
A_55_P2070009	-0.9434509	-0.64739656	2.9133873	-1.2541928	0.3457675	-0.31230307	0.972044	-1.6547098	-2.5699563	-1.374866	0.33353662	0.016906261	-0.016906261	-1.00636	-0.6052003	0.63140917	0.3372574	0.069420815	0.7805786	-1.0288029	0.12123299	0.9688587
A_55_P2024066	-0.94658375	-0.57953167	0.04962635	-0.12160492	-0.2567911	1.0305257	0.41806602	2.6883936	1.030652	0.58206844	-1.6075134	0.79026365	-1.274188	-1.4186754	-1.1595478	0.4861474	1.419507	-0.04962635	0.90588474	0.2072649	-0.81976414	-0.66273975
A_51_P292757	0.015301228	0.18609858	0.0849061	0.123883724	0.2951808	-0.11505842	-0.6798053	-0.30914927	0.7113986	-0.5788131	-0.3033347	-0.10634184	-0.3923545	0.22341299	0.43307638	0.15953875	0.7303386	-0.2893319	-0.17842722	-0.015301228	0.08326483	-0.135324
A_55_P1994534	-0.9725375	-0.77449846	0.20407963	-0.1672616	-0.034554005	1.9018688	0.8961878	2.396142	-0.33886623	1.2610579	1.72823	-0.57555866	-0.52172947	-1.7032709	-1.1205673	-0.88090134	0.034554005	1.331841	0.49932575	0.7248874	-0.3763752	0.32976007
A_55_P2033650	-0.3354969	-0.23493576	0.6484041	0.4037075	0.29723263	0.04816532	0.026177406	0.27487564	0.48518562	-0.06431484	-0.43796825	-0.4210415	0.08373642	6.12E-04	0.6621685	-6.12E-04	0.321517	-0.100110054	-0.19764233	-0.13249874	-0.18440247	-0.33092213
A_52_P142531	0.01220274	0.039306164	-0.5458627	-0.08257246	-0.31188345	-1.2666345	-1.5562449	-0.8782511	-1.1879125	-0.01220274	0.22285223	0.04402685	0.047708035	0.39491987	0.3384223	0.62288713	-1.8639793	-0.13354445	0.078374386	0.4595313	0.23610067	-0.5143285
A_51_P498831	-0.12961769	-0.096426964	-0.10462093	0.12289238	0.2456255	-0.039779663	0.45605278	0.23682308	0.2838726	-0.38813782	-0.4607973	0.18915081	0.6143646	-0.07382679	-0.12470245	-0.027248383	-0.20631695	0.027248383	0.16397095	0.08609772	0.19635296	-0.18388367
A_55_P2153580	0.023281574	-0.06144619	-0.58220816	-0.023281574	-0.20320225	-0.7126751	-0.7429786	-0.106785774	-0.15911913	1.217071	1.0079103	0.45431805	0.13837147	1.1228647	0.5240555	0.7510414	-0.6943779	0.092368126	0.5025368	0.6204443	-0.4588313	-0.6878114
A_66_P134040	0.3039708	0.38301516	0.49444914	0.43581438	0.28117323	-0.43602896	-0.47487402	-0.21262598	0.034429073	-0.48389673	-0.4483924	-0.034429073	0.053390026	-0.107509136	-0.14220572	-0.39397	0.8779559	0.12520456	0.04999399	-0.044352055	0.17493963	-0.21439028
A_52_P425971	0.17489576	0.39715385	-0.22277069	0.058511257	0.21292877	-0.84376717	-1.4413939	0.85874605	-0.796968	-1.2293048	-0.058511734	-1.0193462	-0.77053213	-0.7057371	0.21460342	-0.2348795	1.3822231	0.4036212	0.58823156	0.53568745	0.42328215	-0.18356895
A_55_P2114201	-0.47716713	-0.43106222	-0.67000294	-0.38111877	-0.48275614	1.1084328	1.0079365	0.08725119	-0.56641054	1.4101324	2.3307471	-0.3838234	0.32474756	0.2915144	0.3947792	0.06750631	-2.0401149	-0.40055323	-0.06750631	0.29059315	-0.7484875	0.15748882
A_55_P2100700	-0.06978464	0.017831326	-0.15619421	-0.14358854	0.21372938	-0.013419628	-0.35021162	0.07968569	0.4409051	-0.2439065	0.013419628	-0.24262953	0.24362421	-0.15421724	0.21605349	0.16395521	0.62439585	-0.022203922	-0.016766071	0.10780001	0.09136057	-0.21396303
A_55_P2040878	-0.73965216	-0.7373347	-0.507751	-0.46843767	-0.92379045	2.1878047	3.1073766	0.32342386	-0.03400469	1.0447984	0.23202753	0.82686853	0.94298506	4.17E-04	-0.2363925	0.39784575	0.052990437	-0.27081633	-4.17E-04	-0.42958403	-0.54167604	0.09596014
A_55_P2003393	-0.39175725	0.1540587	0.17925191	0.14663196	0.70110154	-0.56172013	-1.1896236	0.0739367	0.31649566	-0.47393537	-0.785465	0.057488203	-1.0524085	0.17944741	0.053767443	-0.08511758	-0.06342006	0.8640516	-0.053767443	0.55860066	-0.30882668	-0.2135303
A_55_P1998006	0.13121986	0.7591753	0.38154364	0.32475805	-0.13121986	-0.43400812	1.5951424	1.2160075	-0.48811388	-0.8452654	-2.0504127	-2.8036752	-2.2201042	0.38682032	0.69572353	0.47443438	-2.2757306	-3.6865668	0.65147114	-1.1110721	0.62964916	-0.18125105
A_55_P2048953	0.21891546	0.19862461	-0.49756432	-0.5193958	-0.6703129	-0.07160473	-0.387105	1.6531773	0.004003048	-0.41058588	0.32071495	-0.20157099	-0.004003525	0.48134518	0.97092676	1.2036076	0.32290173	-1.0876017	-0.21806479	-0.8355055	0.38271427	0.27796412
A_55_P2135701	-0.32310605	-0.2891848	-0.63901687	-0.40053105	-0.34521317	-0.83269763	-1.2170527	0.41617036	-1.8461792	0.387491	1.2454498	0.004700899	0.5558784	0.5077803	0.48377776	1.1783178	0.7013538	-0.004700899	0.5252559	0.35964322	-0.25356507	-0.623801
A_55_P1999992	-0.5946002	-0.43095922	0.065918446	-0.2912755	-0.3991685	2.2463574	1.313726	-0.103150845	0.13532448	1.2459912	2.1235223	0.1794591	-0.269279	0.2758708	-0.6778035	-0.33559227	0.087248325	0.11529112	-0.4470992	-0.7493963	-0.065918446	1.1958747
A_66_P122660	-0.009179592	-0.35768032	-0.74626637	0.009179115	0.052244663	-1.254911	-1.5731931	0.19394207	-1.451685	1.5620375	0.97810745	0.9288974	0.35372066	0.7348099	0.22010422	-1.0149922	-0.6649494	0.018496513	0.5124397	-0.16685677	-0.7146225	-0.94306517
A_55_P1975140	-2.8277605	-0.042949438	1.0415366	0.8551028	0.10599303	0.042949438	-1.422735	0.7142606	0.46632838	1.3751605	0.08052373	-1.8842099	-2.0120943	2.3568475	1.6927011	0.056490183	-2.3029454	-1.028878	-2.5010078	-4.2725525	-2.7141035	-0.7440021
A_51_P226711	-0.68376255	0.08357811	-0.22586918	0.40087605	-0.6097126	0.6659665	0.10109043	2.4047065	0.7619734	0.36512327	-1.8286858	0.57181215	-1.4838171	-1.6349964	-1.4882011	0.21236992	1.0693731	-0.3286419	0.51499176	-0.08357811	-1.1602478	-0.9864178
A_55_P2109317	-1.0552549	-0.66603374	0.051976204	-0.2851162	-0.33562946	0.9383178	0.37738085	2.6797986	1.0380712	0.6449604	-1.5485592	0.85107136	-1.2026777	-1.3540754	-1.2156878	0.48675776	1.34447	-0.051976204	0.7865529	0.1914854	-0.8871727	-0.71266747
A_51_P399853	0.51168466	0.36560178	-0.003668547	0.21410489	0.55108	-0.22631955	-1.0778801	-0.21171641	0.6841357	-0.36923003	-0.012664557	0.003359556	-0.2620771	-0.10476756	0.46715188	0.70881677	-1.1769783	0.26561284	0.30338597	0.5149958	-0.003359556	-0.46076846
A_51_P114843	0.07027483	0.32413197	0.52476835	0.6271782	0.017054558	-0.864954	-1.6818647	-0.98147345	-0.9025068	-0.2890644	0.50817585	0.23846912	1.3637652	-0.90322924	-0.48069715	-2.0585294	1.8693585	-0.017055035	0.37321043	0.34214735	-0.6349478	-0.68152905
A_55_P2185484	0.44526482	0.78639984	0.025152683	0.56677914	-0.025382042	-0.57070494	-2.2847419	-0.43540812	-0.8531709	-0.52177763	0.23916101	-0.87337255	-0.5981846	0.35704708	-0.025152683	-0.73117304	1.8400636	0.24234629	0.27212572	0.32030058	0.10378456	-0.35198593
A_51_P220837	-0.41106606	-1.149796	-1.5511723	-1.0416403	-0.6127558	4.274312	3.5941763	1.0631795	0.8266649	-0.30798006	0.002465248	-0.74843407	1.1630712	0.16862011	-0.002464771	0.37286854	-0.2690029	1.5638881	1.2551727	-1.4238529	0.085391045	-0.7475023
A_55_P2138416	-0.4406848	-0.3610263	0.036160946	0.19418573	-0.035704136	0.64265394	0.6723447	0.2858262	-0.00489378	0.3217168	0.15606833	0.3029809	0.3047309	-0.003671169	-0.052841663	-0.03672552	-0.8680568	-0.12418127	0.003671169	-0.005940914	-0.055541515	0.052860737
A_55_P2102540	1.4615991	1.1891782	0.56862044	0.8831775	0.35333323	-1.9039509	-0.99695754	-0.5412476	0.6516831	-0.7216985	-2.0584948	-1.4621241	-0.8200438	0.15910316	0.13451743	-0.94810414	1.3702228	-0.42629075	-0.053453207	-0.17776036	0.94945025	0.053453207
A_51_P474422	-0.5939193	-0.46083593	-0.19186354	-0.06369734	4.72E-04	-0.020148754	0.21972132	0.2742076	0.12859964	-0.18651438	-4.72E-04	0.22426653	0.35763502	-0.2633071	-0.42581987	-0.22445059	0.71009016	0.28827333	0.17207575	0.2800002	0.050526142	-0.4343438
A_55_P2378827	-0.73953533	-0.7710228	-0.7320957	-0.23713112	0.003522873	-0.7815685	0.15763664	0.7296262	-0.80271196	1.6146307	0.09370613	0.89880085	1.4109468	-0.003522873	0.4931841	1.1323462	-2.5003514	-0.08966255	0.8187599	0.83170223	-0.071323395	-1.083374
A_51_P422369	0.07701063	0.06354761	0.3716092	0.38858843	0.0710454	-1.2528653	-1.1697984	-0.22989416	-0.059194088	-1.0646014	-0.8869357	0.22637701	-0.28603506	-0.21994638	-0.22966146	-0.11477041	1.0988202	0.62000513	0.33613348	0.059194088	0.6849303	-0.5488782
A_55_P2131423	1.265717	1.6332574	0.2508111	0.11904383	-0.11904383	-1.5184035	-2.2568088	-1.9275937	-0.14332199	-0.873168	-1.0868602	-1.1666999	-1.2018905	0.32756233	0.7521081	-0.16293001	0.6057782	0.58906555	-0.31701183	0.1739335	0.9650998	0.4280696
A_52_P401311	0.0872674	0.1603055	-0.20499754	-0.25552607	-0.4196334	1.6212411	1.0216603	-0.3123269	0.4342761	0.17566347	0.25890398	-0.12832022	-0.4250474	-0.40593004	-0.6263375	-1.394465	0.30052805	0.05346155	-0.05346155	-0.2805171	0.40534544	0.6848941
A_51_P177491	-0.07430172	0.072193146	-0.032532215	0.25799227	0.032532215	-0.10985088	-0.13295126	0.24541616	-0.83685255	0.04871559	-0.04483223	-0.814507	-0.16980648	-0.117705345	0.17766237	0.46192646	1.8669715	0.3473034	0.4648385	0.48818827	-0.120103836	-0.25360727
A_65_P03442	-0.17189121	0.06835079	0.31610584	0.25088024	-0.14021969	1.192502	1.4555635	-0.4061594	-0.19649887	-0.059744835	0.4441185	0.059744835	0.1452074	0.06719303	-0.15270805	-0.33332253	-0.40863323	-0.26565456	-0.45485497	-0.6853142	0.06945419	0.7090111
A_55_P2114779	0.24355221	-0.71964264	0.11765909	-0.16131878	0.71879816	-0.01987648	-1.2079744	1.4987364	0.05110073	0.21723032	0.6863737	-0.25787258	0.78803396	-0.5508046	-0.31771088	-0.26009655	-0.0911417	-0.8059845	0.01987648	0.041741848	0.10716772	-0.7522435
A_55_P1999232	-1.8448966	-1.9421742	-2.4468815	-2.1331117	-1.5034959	4.110862	4.1629	1.1973307	1.7938378	-0.5524633	0.32359433	0.76388717	1.0516994	0.40061688	-0.18798947	-0.06516957	-1.0978792	0.8139465	0.5846636	-1.218766	0.06516957	-0.094545126
A_55_P2347529	0.13241887	-0.007403135	0.053511858	0.022766352	0.2520573	-0.4770391	-0.7835977	-0.41054654	0.38188338	-1.0630081	-0.71207356	-0.28901362	0.076052904	-0.45056605	-0.49886727	0.007403135	0.43885064	0.20831752	-0.05899501	0.40248656	0.35557866	-0.011298895
A_55_P2335723	0.2483921	-0.009837151	0.28287792	0.38379002	0.9393754	-0.616879	0.009837627	1.3611431	-0.2811842	0.7060499	-0.45260668	-0.59949064	-0.4420004	-1.0710478	-0.8450265	-1.060122	2.4938946	1.3016682	1.9029531	2.2845235	-0.36350536	-0.4681449
A_55_P2003592	0.028329372	0.16105604	-0.15668201	-0.028328896	0.8952956	-0.9067621	-0.82060623	-0.63126516	-1.959075	-0.9219713	0.06714153	-1.2891121	-0.51601076	0.10316229	0.120797634	0.2902918	1.8194885	0.38548756	0.5091286	0.3692627	-0.20901346	-0.44322252
A_55_P2011767	-1.2605877	-0.8302822	-0.032248497	-0.33923626	0.10368347	0.73057747	0.27467537	2.5034924	0.87803936	0.57107353	-1.5988979	0.75480413	-1.240839	-0.22490692	-1.4282742	0.28529644	1.2177663	-0.17750454	0.56637144	0.03224945	-1.0775414	-0.8950453
A_52_P46085	0.50743246	0.5989375	0.1880374	0.37966108	0.15543604	-1.5014625	-0.44881678	-0.3073597	0.13188028	-0.15029955	-0.9161563	-0.6847701	-0.03981352	0.44312143	0.04446554	-0.73794365	1.1665473	-0.050282	-0.1608119	-0.02963686	0.5403123	0.02963686
A_55_P2152305	-0.6207056	-0.5266819	0.040546417	0.071474075	0.07369423	0.7217932	0.32772923	0.09414196	0.2103033	0.17847157	0.033052444	-0.012420654	0.012420654	-0.4891672	-0.30258465	-0.27099514	-0.4600706	-0.029855728	0.039256096	-0.11974239	-0.266284	-0.06882763
A_55_P2089677	-0.06368065	-0.001358032	0.08912277	0.10612106	-0.013282776	-0.4012003	-0.85106754	-0.33481312	-0.5549383	-0.741971	0.024916649	0.001358032	0.36064053	-0.047602654	0.42446804	0.5603428	1.915144	0.1351242	0.3448267	0.32517242	-0.07019806	-0.36432362
A_55_P2109887	-0.82325554	-0.82172394	-0.025476456	-0.31939983	0.06819534	1.070715	0.28222656	2.4893923	0.8667779	0.57429266	-1.5875616	0.7538848	-1.2271023	-1.3781862	-1.4412069	0.26851845	1.223422	-0.18226242	0.5534558	0.02547741	-1.0882225	-0.9055519
A_52_P413855	0.06328869	-0.23574162	0.027661324	0.22661209	0.011682034	-0.09323931	0.50028276	-0.01700449	0.060348988	-0.05424404	-0.027409554	0.289124	0.47689724	-0.038316727	0.23006535	0.07982397	-0.59146166	-0.020239353	0.20734072	-0.011682034	-0.062758446	-0.27842522
A_51_P210031	-1.1957188	-0.73382664	0.053920746	-0.22919846	-0.053919792	0.78854465	0.36353302	2.5531645	0.9335909	0.6507292	-1.5045509	0.8279023	-1.1414852	-1.2939835	-1.3732624	0.3326664	1.3051977	-0.112075806	0.62215424	0.09581566	-1.0200739	-0.8376503
A_55_P2114697	-2.1868029	-1.8606415	-0.46601772	-0.88370323	0.33833027	-0.3069191	0.62559795	2.8471498	0.3870306	-0.48761082	-0.5821171	1.2383633	0.46290493	-0.07841587	0.07841587	0.94499683	-3.9514618	0.2611332	1.4472609	0.8776541	-0.4056492	-0.18751812
A_66_P115699	-1.1652174	-0.6920719	0.08629131	-0.1891861	-0.39937878	0.81630373	0.397717	2.575016	0.9581394	0.6809597	-1.4697409	0.8569765	-1.1043215	-1.2582979	-1.3467026	0.356225	1.3408799	-0.08629036	0.6496458	0.12274361	-0.9943266	-0.8122387
A_51_P426270	-0.034221172	-0.15277052	-0.15083647	0.22212172	0.26759195	-0.78018236	0.51429415	0.45618296	0.118754864	0.014353275	-1.688519	-0.021358013	0.5523572	-0.006513119	0.1704526	0.006513119	-0.69406176	0.023557186	0.17976522	-0.05039358	-0.26802683	-0.92725134
A_66_P112005	0.48426056	0.67758083	0.49665213	0.4681568	-0.16191626	-1.0643501	-0.68102884	-0.55725193	-1.6873899	-1.233767	-0.04485321	-0.8838954	0.43695354	0.3546791	0.66782904	0.34310865	2.0133486	-0.029589653	0.19299793	-0.17441177	0.029589653	-0.44711924
A_55_P2064965	-0.09261465	0.24788332	0.7588687	0.49777174	-0.08558893	-0.8531847	-1.0312405	-2.5767546	-2.0830307	-1.6472669	-0.04243517	0.4122615	0.30597544	-0.084107876	1.2592578	0.47446108	1.3378754	0.04243517	0.63889885	-0.460032	-0.052163124	0.19440603
A_55_P2118062	-0.02375698	0.29064798	-0.23339272	-0.02276373	0.013055801	0.10412121	0.39093065	-0.23471832	-0.20107555	0.19681501	0.014741421	0.31234074	-0.115168095	-0.013055325	0.39117956	-0.5398693	0.8327136	0.3064351	-0.029360771	-0.07316685	-0.35021305	0.13379765
A_55_P1976494	-0.9166255	-1.119741	0.038239002	-0.032519817	-0.08825159	-0.1826315	0.09458208	0.7283993	-0.16192007	-0.0712924	0.27493143	0.8585315	0.8905511	-0.013726711	-0.51441526	0.7152972	-1.4829812	0.49276018	0.6634345	0.07767725	0.013726711	-0.7468343
A_55_P2021465	0.039995193	-0.61206245	-0.28701973	0.07906151	0.28908825	-1.3104038	-0.6805992	0.06442642	0.4096241	-0.44349575	-1.5640526	-0.01681137	0.016429901	0.14241219	0.31179428	0.5808716	-1.5099592	-0.016429901	0.28613758	0.41534805	-0.14881611	-0.88278484
A_55_P1974671	0.57408094	-0.6101432	0.053800106	0.165133	0.04078722	0.8461585	0.76511717	-0.13954687	0.7637849	-0.15073538	-0.22477198	-1.119061	-0.3534665	-0.006259441	0.006259441	-0.64351463	0.006541252	-0.20424509	-0.25839424	-0.74215794	0.46404696	0.5448556
A_55_P1960108	-1.1294355	-0.5984621	0.100152016	-0.13756275	-0.36149216	0.83726406	0.42622757	2.5492916	0.95198536	0.6897855	-1.4421072	0.86674213	-1.0595675	-1.2251692	-1.3341789	0.3546753	1.389545	-0.100152016	0.672379	0.12353325	-0.99486923	-0.81675816
A_55_P2052924	-0.28791332	-6.589163	-0.026356697	0.24180508	0.04384613	-0.766695	-0.49680805	0.18548584	-0.6502781	0.22623062	-0.4154396	0.53807735	0.3911724	-0.50857353	0.026356697	-0.28598213	1.1136208	0.15276814	0.3105278	0.6013813	-0.253582	-0.375947
A_55_P2113723	-0.15808964	-0.06922054	-0.06204939	0.18698359	0.1407814	-0.3536353	-0.25080824	-0.023262978	-0.6989517	-0.082807064	0.27394724	0.26044846	0.40500593	0.01179266	-0.5460043	0.029982567	1.3352437	0.3595481	0.7595115	0.43843985	-0.01179266	-0.32480192
A_55_P2137206	0.05563593	-0.11108732	-0.15978765	0.13939905	0.27181196	0.5501485	0.042437077	0.023029804	-0.23835325	-0.19594336	0.27850866	-0.18958998	0.3089261	0.021476269	-0.08453703	0.036570072	-1.8507738	-0.120343685	0.15449667	-0.13404226	-0.2076602	-0.021476269
A_55_P2032936	0.12882233	0.27271938	0.517766	0.46908855	0.25012493	0.17689323	-0.18832493	-0.29786777	0.26956463	-0.3101635	-0.6246557	0.15352249	0.033647537	-0.056653023	-0.038485527	-0.22362137	-0.11447525	0.093135834	-0.11578083	-0.033647537	0.10313606	-0.09538174
A_52_P49014	0.9941647	0.515291	-0.13065982	0.0762341	0.25957894	-1.5714519	-1.9020736	-0.43694377	0.7068188	-1.4329512	-1.5757987	-1.6325109	-0.055562258	-0.15833926	0.2713716	0.16488671	0.41565776	0.5659759	0.055562258	-0.07390094	0.46509767	-0.8105104
A_51_P480588	-0.5654621	-0.31547546	-0.14455318	-0.34813023	0.4541688	0.82540035	0.22098732	2.4992414	0.83999634	0.3905096	-1.7984676	0.7025447	-1.3408909	-1.6110754	-1.3562145	0.29653263	1.2156787	-0.23948956	0.6963606	0.016487122	-0.016488075	-0.85869884
A_55_P2026291	-0.19538164	-0.31355524	0.004002094	-0.019121647	0.20330858	0.63184214	-0.08852911	-0.004002094	0.16795874	0.2367568	0.24628973	-0.015838146	-0.18048811	-0.29851103	-0.24889898	0.11043501	-1.3383374	-0.16998148	0.15722036	0.010372639	0.055897236	0.13121939
A_55_P2131453	-1.1989784	-0.8280926	-0.18126392	-0.41463375	-0.5092459	2.2056336	0.90043306	2.465754	0.80661106	0.3607006	-0.6011925	0.57104206	-0.25583363	-1.6424351	-0.98984146	0.2650423	1.1685324	0.5024786	0.64688635	0.18126488	-0.72206306	-0.8979492
A_51_P341746	0.012567043	0.28488207	0.38445997	-0.07753897	0.488122	-0.84704113	-0.60751486	0.13382816	-0.13096666	-0.4898095	-0.79929256	-0.11312628	-0.41219234	-0.4554515	0.61070776	0.48688602	0.93117476	-0.21970177	0.00498724	0.20475006	-0.00498724	0.16217375
A_55_P2131328	1.4697089	1.1980815	-1.0412312	-0.2459383	-0.64006615	-0.08879423	-0.6860447	1.6076846	-0.050736427	0.050736904	0.9861741	-0.28170156	0.5405636	3.6767263	2.0432458	1.0874071	0.29929066	-0.9624405	-0.22529793	-0.87816715	-0.5406065	0.28374195
A_55_P2043702	-0.16167164	-0.2627039	0.09341717	0.032022476	0.0397892	0.4698801	0.26804638	0.22197437	0.13590431	-0.06484318	0.007763863	-0.30043316	0.2255001	-0.04228592	-0.05632782	-0.16735554	-0.7024927	0.089515686	0.09679794	-0.07382488	-0.007763863	-0.009660721
A_55_P1977038	-1.2242386	-1.1368687	0.36157346	-0.35154843	-1.9748838	1.8863056	5.523094	4.5771255	-1.1332395	4.6873293	0.89017606	1.550348	3.9558613	2.480677	0.72177005	-0.6978867	-1.8889616	-0.77733874	-0.9789064	-1.5014889	-1.6779969	0.35154843
A_51_P351481	-0.05963564	0.13629198	-0.6332679	-0.41473055	-0.26071882	1.2152228	0.94123125	0.06562662	0.07513189	0.22993231	0.99235296	-0.07210636	-0.266953	0.77951956	0.5813527	0.036625385	-1.3556771	-0.88569975	-0.32238245	-0.97508097	-0.036625385	0.4355054
A_55_P2169417	0.06777334	-0.18414068	-0.3770976	0.02232027	0.3464036	-1.1254306	-0.4336381	0.36960745	0.27780008	-0.97273874	-1.6556935	-0.2611928	0.13259554	-0.29894018	-0.4359002	-0.02232027	0.74577093	0.16650534	0.12788248	0.47985888	0.25238085	-0.7441859
A_55_P2041137	-1.0094328	-0.6293812	0.047086716	-0.25786686	-0.30933952	0.97734404	0.4864521	2.844431	1.0409727	0.61234474	-1.5797539	0.823287	-1.2436628	-0.5489025	-0.94698334	0.4998908	1.3681912	-0.047086716	0.8337159	0.2070837	-0.6829443	-0.68481636
A_55_P2357751	-1.014719	-0.6337414	0.047297478	-0.26421928	-0.3128128	0.9729686	0.3891201	2.6944094	1.041275	0.61559963	-1.5767155	0.8264365	-1.2397585	-1.3886728	-1.1845102	0.49953842	1.3650088	-0.04729843	0.8281169	0.20599747	-0.8567438	-0.6874733
A_55_P2165839	-0.51745844	0.5904913	0.214715	-0.3379345	0.043310165	1.1473136	0.7666521	2.4743981	-0.33171034	0.091338634	-0.13678169	0.28754902	-0.85991764	-0.043310165	-1.5901346	-2.1330776	1.0251122	-0.7925787	-0.35993338	-0.36001825	0.06028509	0.15412998
A_55_P1979973	0.31219602	0.5359099	-0.2519729	-0.36439586	-0.15549159	-0.787801	0.7350209	0.8124516	-0.32558036	0.29970288	-0.73155284	0.3134005	0.54599214	0.15995431	0.39690804	0.016093016	0.63306546	-0.21495223	-0.26582456	-0.43207955	-0.016093016	-0.3342502
A_55_P2036963	-1.0303421	-0.6469555	0.048218727	-0.27919006	-0.32271957	0.9594674	0.3840518	2.6906805	1.0410643	0.62505054	-1.5676746	0.8351307	-1.2279882	-1.377778	-1.19522	0.49660826	1.3564062	-0.04821968	0.81138134	0.20173359	-0.8677769	-0.69626045
A_55_P1955422	0.7040806	0.85600185	0.4216056	0.4424305	0.13521671	-0.2542615	-1.221364	-0.50369835	0.013441086	-0.67395115	-0.05753565	-0.71139336	-0.41445065	0.017161846	0.56734943	-0.3599038	1.4502964	-0.05704546	-0.050557137	0.19762659	0.38632202	-0.013440609
A_52_P409833	0.6437614	0.677346	-0.02368474	0.22103667	0.13722014	-0.8175204	-0.2201941	0.13770032	0.9733856	0.2205913	-0.9645369	-0.38705516	-0.16384816	0.69745517	0.854368	0.02368474	-0.17452312	-0.085394144	-0.36726642	-0.32313085	0.6499946	-0.08698964
A_55_P2165974	-0.77752876	-0.50320435	-1.0006123	-0.26220036	-0.35669374	-1.5041895	-1.8253665	-0.15606427	-1.6633716	1.934475	1.6723709	0.7697725	0.15606403	0.77230453	0.43428612	0.7644701	0.3416214	0.3215413	0.72879934	1.2218652	-0.91727877	-1.2123685
A_55_P2051778	0.08836341	0.17451262	1.5623577	-0.023762941	0.39274478	-0.58275914	-0.443815	-0.26666808	-0.52398086	-0.42037416	-0.39276147	0.49457288	0.5691192	-0.6731665	-0.31787896	-0.15666413	0.9803407	0.08898234	0.023762941	0.27565455	0.06793952	-0.103425264
A_55_P2371642	1.0489316	1.0019326	-0.31034136	0.17102146	-0.44572258	-0.050710678	-0.39861822	1.6942573	0.050710678	1.9953294	-0.7876911	-0.13964319	-0.18044424	-1.2800179	-0.96943665	-0.50075245	2.7681923	1.4023185	1.6384993	1.3804622	0.19721508	-0.627058
A_52_P492901	0.04505396	0.22150946	-0.09723425	0.096420765	9.50E-04	-0.2572379	-0.17310572	-0.20190573	0.13287115	-0.42921782	-0.3097663	-0.054505825	-0.053548336	0.09142351	0.28156424	0.12720633	-9.50E-04	-0.2150712	-0.083129406	0.013674259	0.12059641	0.15337229
A_52_P302587	0.8362272	0.7470386	0.25110745	0.34962678	0.28804898	-0.17852426	-0.40224385	-0.63444257	0.48813796	0.011952162	-0.5888493	-0.423167	-0.50337005	0.27226615	0.44987988	-0.025804758	-0.011952162	0.22569013	-0.42117906	-0.048668623	0.41373897	-0.1637361
A_55_P1953439	-0.028511286	-0.011873484	-0.44807935	-0.18453717	-0.1332686	0.35923457	0.12859035	0.011873484	0.36982894	0.36245131	0.50136924	-0.021766901	-0.1771872	0.18748355	0.41076732	0.74668574	-1.2272074	-0.075731516	0.1502645	0.2995813	-0.21678472	-0.3678534
(+)E1A_r60_a107	-2.1502333	-2.448472	-1.1084857	-0.7854004	-1.141768	-1.0377355	-1.4857244	2.463311	-0.9249091	0.5391097	0.20843458	1.8366351	0.8294711	-0.20843458	0.2782154	2.832624	2.130669	0.9142151	1.8423643	1.4076319	-0.61445475	-1.4947138
A_55_P1991555	-1.0831985	-0.6910887	0.05406761	-0.29021835	-0.354352	0.91091347	0.37381172	2.6674128	1.0293083	0.65126514	-1.5388546	0.8549552	-1.1903114	-1.3412075	-1.2419577	0.46865034	1.3353038	-0.05406761	0.754858	0.18019295	-0.90857697	-0.73106384
A_52_P572045	-0.5850611	-0.29662466	-0.03364849	0.2006917	0.53265715	-0.55041075	-0.563118	0.8331559	0.272964	0.22082424	-0.2372899	0.6345649	0.03364849	-0.21238089	-0.14718628	0.21144438	-0.5568557	0.9601517	1.1386428	1.2790508	-0.8118653	-0.8647733
A_55_P2129955	-1.0938711	-0.6993351	0.05573368	-0.28731918	-0.36080837	0.9005637	0.37289333	2.6611528	1.0249443	0.6553278	-1.5334902	0.85700226	-1.1834803	-1.33428	-1.2527075	0.46020412	1.3321071	-0.05573368	0.74325037	0.17491531	-0.9171934	-0.7386856
A_52_P612928	-2.7657795	-2.1738138	-0.47558975	-0.25962067	-0.822896	-1.7489147	-0.021414757	2.3831015	0.28765678	-0.6101804	0.02141428	3.6264186	2.278306	0.954669	2.5080233	2.294032	-2.6975212	0.18087626	2.5360594	0.28922987	-1.2725077	-1.1763525
A_55_P2155136	0.2732954	0.3769412	0.3834753	0.5291934	0.014117718	-1.5269771	-0.7292423	-1.337935	-1.6165423	-0.75029564	-0.31404972	-0.3591857	-0.22405624	-0.15700436	0.5305853	0.5562072	2.1136746	0.11484909	0.4983611	0.30866575	-0.014117718	-0.21700382
A_55_P2118441	-0.45850515	-0.9391885	-0.25924778	0.41658688	-0.90033674	2.312499	5.0891066	4.822938	-0.95030975	5.0523405	0.6979847	1.3520184	1.5749645	0.65503883	-0.75886536	-0.48855543	-1.0896797	-0.73853636	0.10810757	-1.1720262	-0.10810757	0.1363306
A_55_P1965989	-0.7725215	-0.50983095	-0.21145296	-0.075627804	0.075627804	0.5296116	-0.48752213	0.33780098	-0.61882687	0.86799	1.6070828	0.3969679	0.2344327	-0.3245654	-0.20070124	0.48428535	-1.95294	0.21445322	0.4970727	0.6376834	-0.5281577	-0.19625807
A_55_P2027152	0.31418228	0.6662464	-0.1103816	0.4140768	0.2662263	-1.5990658	-0.1636653	-0.48675632	0.053467274	0.17637873	-0.7927594	-0.22857618	0.12900782	0.21194553	-0.055378437	-0.59464836	1.0796571	0.10665417	-0.053467274	0.08369589	-0.1922636	-0.47689486
A_51_P310821	-0.008174419	0.06951952	-0.52726316	-0.011290073	0.008174419	-2.0880013	-1.8270574	-0.29289246	0.62204504	-0.3836255	-1.2323632	-0.6610899	0.058108807	0.25275373	0.67839956	0.7904992	0.35467768	-0.37341166	0.16775656	0.19501734	0.18136168	-0.72296
A_55_P2002287	0.57410955	0.48861647	-0.3803525	0.31773233	-0.8262019	0.42140055	-0.07024336	2.1935563	0.562552	0.42383814	-0.39611292	0.41651678	-0.08138132	0.016885757	-0.29994154	-0.016885757	1.573895	-0.5057845	0.26002312	-0.28750753	-0.5721469	-0.85229826
A_55_P2109407	0.36088514	0.28829336	0.22837639	0.6400304	0.3780551	0.26497078	0.56364965	-0.7959318	-0.61288834	-0.014411926	-1.0175643	-0.8423481	-1.3877726	-0.2651968	-0.181808	-0.36017418	-0.08610821	-0.15440941	0.15664482	0.20257092	0.014412403	0.10451174
A_55_P2049080	-0.16346693	-0.2662692	-0.27010393	0.18597555	0.23267889	-0.88471174	-0.75740004	0.42913342	0.7782874	-0.39299536	-0.7407174	-0.0856719	0.0856719	0.09873152	-0.14832544	0.13629866	0.7243819	0.11723566	0.1602025	0.31841612	-0.36440897	-0.8868613
A_55_P2110513	0.04208088	-0.035761833	0.035761833	0.7582865	0.48420906	-2.3683872	-1.897399	-0.46227455	-0.2764902	-0.24957848	-1.3224869	0.67196655	0.5425072	-0.1156559	-0.17834473	0.11410236	-0.1588192	0.689415	0.5988226	1.1277637	0.048883438	-0.68285847
A_55_P2069974	-0.093137264	-0.25652456	0.40482855	-0.06410122	0.00111723	0.05802107	-0.44222307	-0.07780695	0.11163998	-0.11923027	-0.1109457	-0.11920166	0.3641591	-0.2538457	-0.27407122	0.024451733	0.47275162	0.30578756	0.18154812	0.2638216	-0.00111723	0.11832285
A_51_P401501	-0.06133747	0.23142338	0.030166626	0.11152649	-0.15550709	-1.6581869	-0.25313234	0.4580326	-0.50523233	-0.64579535	-0.51100016	1.1487913	1.8776159	-0.2580824	-0.030166626	-0.37274837	0.93301153	0.41621113	0.1339426	0.307909	0.1883707	-0.56397057
A_55_P2393672	-1.1545362	-0.7315607	0.07003307	-0.24601555	-0.39930725	0.836802	0.37709427	2.6140337	0.9863267	0.67099	-1.5006542	0.857708	-1.144494	-1.2939377	-1.3203726	0.39531708	1.321393	-0.07003307	0.67252445	0.13995266	-0.9697628	-0.786932
ETG10_236652	-1.2261515	-0.65248585	0.028605461	-0.21868324	-0.42059898	1.128036	0.43567753	2.5701509	0.9744954	0.30700302	-1.6181374	0.78031635	-1.3009539	-1.449646	-1.3644562	0.3829918	1.4348397	-0.028605461	0.5062709	0.12369156	-1.0140572	-0.7894106
A_55_P2117559	-0.26167965	-0.109900475	-0.30977726	-0.40764618	-0.3880186	0.44656086	-0.003040314	2.2238765	0.59733486	0.40821648	0.6647711	0.4741845	-1.5210934	-0.175601	-1.711297	0.003040791	0.9396968	0.2906208	0.28141594	-0.0664587	-0.57526684	0.21137238
A_51_P200249	0.30178833	0.10530901	-0.7605591	-0.16893482	-0.6907692	-0.009049892	-0.4537506	1.7679567	0.14204311	-0.16183424	0.009049416	0.021523476	-0.20293808	0.06563473	-1.5241947	-0.45374537	2.437623	0.54529095	0.98025036	0.914783	-0.67216396	-1.6309423
A_55_P2155021	0.22366524	0.029609203	-0.32689857	-0.2792716	-0.37152958	1.194655	0.78400946	-0.81197596	0.3163619	0.1754098	0.6285653	-0.11092758	-0.36060762	0.097837925	-0.02960968	-0.107423306	-0.7631645	-0.117703915	0.044398785	-0.39781857	0.23898697	0.54759073
A_55_P1973360	-0.3720374	-0.14487886	0.14033556	0.27658224	0.027219296	1.1208978	1.087338	0.051850796	-0.07199144	-1.3367429	0.003731251	-0.85136175	-0.08234453	0.019323826	0.06494188	0.31333685	-0.96640253	-0.2274661	-0.003731251	-0.5541558	-0.13281488	0.13320398
A_55_P1958043	-0.301023	-0.010915279	1.0117168	0.91579056	0.7123542	0.34127092	0.010915279	0.73865724	-0.39819193	-0.63959265	-0.07295418	-0.06426954	0.9947829	-0.38858652	0.049889565	0.18627357	1.3537812	-0.028234005	0.2518797	-0.34235287	-0.32864285	-0.26599836
A_66_P121933	-0.19317675	0.43148088	-0.006967545	0.006967068	0.5434437	-0.55261326	1.3796034	0.39150906	0.23917866	1.3456726	-2.0694084	-0.36111164	-1.6754551	0.6069541	0.4859748	-0.63604736	-0.8668928	-1.649354	1.1266298	-0.13424492	0.5355854	-0.684391
A_55_P2071406	-0.23600268	-0.54944205	-0.5932543	-0.42936683	-0.008036375	-2.0230973	-1.3234537	0.074873686	-0.3183744	0.39751935	-0.97347236	0.18804622	0.4646361	0.37486577	0.6822016	1.0714695	0.008036375	0.13375497	0.9013407	1.0848296	-0.37615752	-1.3975608
A_55_P2381821	-0.10877037	-0.4444461	-0.5172558	-0.4475217	0.011162281	0.17639971	0.22628403	0.5452235	-0.32473946	1.0820441	0.5085983	0.025502205	0.8425727	-0.21776581	-0.011162281	0.4910202	-1.1096225	-0.041983604	0.29011202	0.08704758	-0.05561447	-0.64380264
A_51_P330630	0.3759489	0.24677372	-0.20494461	0.056113243	-0.1967411	1.4714327	0.28262997	-0.5709901	0.24670744	0.5023632	1.084507	-0.14103699	-0.40977192	0.3567276	-0.056113243	-0.44234085	-0.3080678	-0.48034477	-0.511642	-0.6880245	0.09661007	0.92981434
A_55_P2271631	-1.2440853	-0.48544216	0.010901451	-0.26712894	-0.010902405	0.735899	0.32227802	2.4975243	0.8800273	0.6019058	-1.5467272	1.1622066	-1.1821613	-1.335556	-1.4261303	0.2773695	1.2657828	-0.16184807	0.8178272	0.04566765	-1.0727196	-0.5265579
A_55_P1952027	0.23996401	-0.21090603	-0.03417349	-0.007997513	0.1181016	0.92143726	-0.49026394	1.6786351	0.06284857	0.43894672	-0.47600126	-0.035938263	-0.5936012	-0.26808453	-0.37786722	-0.5399642	1.5130119	-0.8442383	0.31649876	0.31550407	0.73354864	0.007997036
A_66_P101366	0.25929165	-0.35846424	-0.26524925	-0.14009762	0.7567692	0.45792007	0.150136	2.2111888	0.5972862	0.3240285	-0.6661053	0.50056696	-0.86648655	0.005436897	-0.16926193	-0.005437374	1.6213555	-0.20617962	0.29079247	-0.2349863	-0.26124096	-1.0616741
A_52_P556281	0.002528667	-0.21354914	-0.13629675	0.05808401	0.018725872	0.68242216	0.48684263	0.3030877	-0.0458045	0.41994333	0.49806452	-0.102707386	-0.11186457	0.12994719	-0.02887392	0.034074306	-1.5418687	-0.22686052	-0.002528667	-0.09344435	-0.0824399	0.23527956
A_55_P1960626	-1.2626371	-0.76212406	-0.013326645	-0.273777	-0.08642101	0.7105508	0.30381632	2.453135	0.8437381	0.57459545	-1.5648594	0.751215	0.6314354	-1.3513565	-1.4549017	0.24183655	1.2547607	-0.19964123	0.5438652	0.013325691	-1.1063032	-0.9253521
A_55_P2011341	-1.1561604	-0.9312515	-0.15283394	0.006238937	-0.11808872	1.3482733	1.4343395	1.514163	0.14149475	0.7467537	0.4286852	1.0496778	-0.93755627	0.6242771	-0.006238937	0.36863804	-1.6210518	-1.7998819	0.4702072	-0.52230453	-0.28901768	-0.19923115
A_55_P1996319	-0.10167527	-1.325319	0.46319127	0.5445044	0.07355714	-1.1352999	-0.32747436	-0.45806527	-0.8144758	-0.27111506	-0.25686097	0.59240985	0.5785835	-0.1495707	0.062340975	-0.062340975	2.0416496	0.93855834	0.8392403	0.67192626	0.2936542	-0.4813316
A_51_P362661	0.007743597	-4.9109964	0.29109883	0.5566642	0.44039893	-0.6722367	0.14757657	0.49946666	0.60011077	-0.09451985	-1.7958844	-0.6594546	-0.27963948	-0.2764852	-0.007743597	0.35901046	-2.5399354	0.19243455	0.69572425	0.48343158	-0.30420852	-0.43782878
A_51_P279050	0.011254311	-3.5439477	-0.28457594	0.043529987	0.17272425	-1.2043061	-1.0683966	-0.1622355	-0.88984966	0.4212432	0.5013933	-0.12376118	0.11409092	0.42105293	0.42819214	-0.011254311	0.5005193	-0.023560524	0.038796425	0.32107544	-0.3885045	-0.6475439
A_66_P100578	-1.2256689	0.6840286	-0.010705948	-0.23842525	-0.40829086	0.734045	0.32071066	2.4272394	0.83877754	0.57621527	-1.5497694	0.7572923	-1.159749	-0.9097576	-1.4401855	0.24532413	1.2962584	-0.21888351	0.57071924	0.010705948	-1.107563	-0.9314785
A_55_P2317730	-0.9327278	-0.5794525	0.038434982	-0.038434982	-0.24168777	1.034718	0.42461252	2.6638088	1.0100965	0.5499077	-1.6364765	0.75816345	-1.299861	-1.4410601	-1.1787949	0.4527502	1.441381	-0.059127808	0.9217129	0.18837547	-0.8253546	-0.6736469
A_55_P2141251	0.06395054	0.2272358	-0.04650736	0.2720518	0.50419664	0.73504496	0.77713823	-0.58925295	-0.80181646	0.30638456	0.38560343	-0.44006586	-0.33004904	-0.5024495	-0.2499466	-0.42335558	-0.6223445	-0.27514744	0.12761211	-0.27714014	0.04650736	0.572732
A_55_P2038787	-1.1391306	-0.7804718	-0.15488148	-0.2794447	-0.4497528	1.6884131	0.22486305	2.478313	0.82145214	0.36270618	-1.8239632	0.5717387	-1.90E-04	-0.6352205	-1.3696737	0.26891947	1.232677	-0.25019932	0.71243477	1.91E-04	0.22064972	-0.8667307
A_55_P2220753	-0.9432678	-0.58227825	0.047136307	-0.0986824	-0.25429726	1.0287433	0.42384434	2.683876	1.0256929	0.5680218	-1.6188335	0.7775488	-1.2860231	-1.4282942	-1.1667185	0.47530794	1.4279528	-0.047135353	0.9072771	0.20456219	-0.82089806	-0.6649132
A_51_P123134	-0.15385437	-0.020656109	0.020655632	0.19485283	-0.48184347	3.9592352	3.5465422	0.86597466	-0.23600006	2.1752124	3.3385925	0.580472	1.3911643	0.4544816	-0.6899595	-1.0323	-2.6401362	-0.31033754	-1.000186	-1.4817085	-0.20042229	2.8202991
A_55_P1994492	0.087777615	0.11136007	-0.37220812	-0.11843252	-2.72E-04	-0.79336166	-1.0021191	-0.46161938	-0.54072475	-0.18363523	0.06466055	0.08929539	0.197927	-0.2651267	0.14477968	0.25087976	0.03076315	2.72E-04	0.28223372	0.43832064	-0.16150045	-0.51357794
A_55_P1970017	0.07445383	0.032293797	-0.017031193	-3.63E-04	0.3830619	0.50480986	-0.443542	-0.036485195	0.7279029	-0.23553991	0.6542649	0.045442104	-0.1552701	-0.30466604	-0.023165226	-0.19684649	0.5828042	-0.2889657	-0.22359705	3.63E-04	0.028260708	0.01791811
A_55_P2029612	0.041890144	-0.07972431	-0.29525948	-0.08999348	-0.081959724	0.004410744	-0.3957758	0.054098606	0.30814934	0.14581966	0.24532604	-0.004410744	0.08024502	-0.119698524	0.004824638	0.0626173	0.6520262	-0.11915684	-0.14856243	0.020671844	-0.08628273	-0.19834042
A_52_P15377	0.15176916	1.6839061	-0.20858765	0.31849718	0.7963438	-1.047462	-0.90130424	0.641242	-1.0192204	-0.974607	-0.4356103	-1.2577934	-0.5626235	0.34893513	-0.68227625	-0.5910754	1.5223446	0.059144497	0.92872953	0.46464586	0.3404746	-0.059144497
A_51_P211822	-0.20207739	-0.2114358	-0.38839197	-0.04157877	0.16855574	0.029776096	-0.9759679	-0.25173426	0.21418047	-0.12738657	0.5291028	0.29570627	0.22570658	-0.052759647	-0.004967213	0.2686324	0.917315	-0.17829847	0.19635248	0.09781027	0.004967213	-0.38374567
A_55_P2177539	-0.41196156	-0.18332005	0.04913616	0.23355865	0.07768726	-0.22104931	-0.4319086	0.116968155	0.48704338	-0.31764698	-1.0065536	0.43876743	-0.09057903	-0.19690037	-0.04913616	0.0674572	0.28508282	0.40174294	0.3959713	0.48048878	-0.089811325	-0.48538303
A_55_P2122175	-0.98996353	-0.61552715	0.045336723	-0.22496605	-0.29685593	0.9918127	0.4005971	2.696147	1.0368237	0.59298706	-0.28416443	0.805192	-1.2641001	-1.4101315	-1.173666	0.49534464	1.3834333	-0.04533577	0.85343266	0.2097168	-0.84134865	-0.67615414
A_55_P2134725	0.5716095	0.44083786	-0.32359314	0.63224983	0.32999372	-0.10815811	-0.69736147	1.6007848	-0.057816505	0.057816505	-0.26759052	-0.287004	-0.74676895	0.28943157	-0.5937581	-0.59916544	1.2906651	1.1944914	0.4493122	0.28393984	-0.55882025	-0.93630505
A_51_P143773	-1.0006151	-0.6239557	0.045410156	-0.2447195	-0.30479622	0.98317146	0.3959961	2.6963754	1.0385318	0.59992266	-1.5901356	0.81209373	-1.2568789	-1.4038649	-1.1780052	0.49720812	1.3757277	-0.04541111	0.84171486	0.20894241	-0.8474722	-0.68037987
A_55_P2124528	-0.16737318	-0.08143759	-0.2236247	-0.13152266	0.23510122	-0.3057313	-0.08823252	0.2163701	0.3004117	-0.6019883	-0.52829504	0.2270875	0.5146537	-0.047220707	0.10750818	-0.11498213	0.7530074	0.058744907	0.047220707	0.116938114	0.10936594	-0.27239752
A_51_P338317	0.53028727	0.34621286	0.11485243	0.09362364	0.18267679	-0.76572084	-0.39335775	-0.17309046	0.36651754	-0.16522169	-0.8854022	-0.013236523	0.013236523	0.45920897	0.45194483	0.55347395	-0.46191645	-0.02793169	-0.03183031	-0.07468462	0.3607192	-0.22894144
A_51_P210956	0.114501	-0.30274677	-0.12553692	-0.1154356	-0.10281372	0.84279346	1.3336134	0.5679245	-0.34275055	0.8098049	0.399168	0.49129105	-0.1331253	0.29941273	0.19050503	0.03839016	-1.7202816	-0.42330456	-0.091742516	-0.26919365	-0.03839016	0.33518982
A_55_P1959718	-0.047450542	-0.046634197	-0.14430666	0.17918062	0.37470102	-0.53531694	-0.15545893	0.4181838	0.7206588	-0.43573904	-1.0336404	0.3414731	-0.005637646	0.29381037	0.3020978	0.5605626	-1.259685	0.2049346	0.005637646	0.17509031	-0.17780924	-0.63602495
A_66_P125173	0.1260376	0.38146973	0.41311073	0.57936096	0.36004448	-0.44182682	-0.66969967	-0.3016901	-0.025541306	-0.54232216	-0.50550747	-0.058193207	-0.07265282	-0.049776077	0.025541306	-0.22837543	1.1130686	0.17534065	0.1372776	0.16775227	0.07852459	-0.040902138
A_55_P2147101	0.11732483	-0.009794235	0.017564774	0.009794235	0.07641125	-1.0564518	-0.31621313	0.09934759	-0.036405563	-0.45233154	-1.2967091	0.15252781	-0.011073113	-0.30782604	0.19225788	0.44541502	-0.9628434	0.22555923	0.18059301	0.35754585	-0.06688404	-0.44389915
A_51_P109274	-1.1226988	-0.7540512	0.06137848	-0.36823845	-0.3788452	0.86983776	0.41859818	2.6376128	1.0294719	0.40828133	-1.6042995	0.72715807	-1.2288647	-1.4603777	-1.2992582	0.39362526	1.4048958	-0.06137848	0.6920891	0.16357994	-0.9218817	-0.7386627
A_51_P258848	-0.09031868	-0.2591586	-0.06496191	0.16143894	-0.09790945	0.33198977	-0.6315112	-0.45633173	0.51419544	-0.7787814	-0.25057745	0.35782814	0.06496239	0.4192338	-0.12401104	-0.8069582	0.38369703	0.4761653	0.2081604	0.46668816	0.14573622	-0.73450804
A_51_P293753	-0.21957684	-0.38806152	-0.35293293	0.073349	0.100206375	-0.7772999	-1.0859804	0.34934425	0.008568764	-0.19742966	0.026081085	0.48630428	0.5694256	-0.294631	-0.12144375	9.89E-04	0.9190912	-9.89E-04	0.28578186	0.42270374	-0.20689678	-0.7588558
A_55_P1976504	-0.6560221	-0.91631603	-1.2870464	-0.4420147	-0.7856674	-3.989883	-3.505293	0.6863799	-3.2978897	0.31418514	1.577878	0.34306145	1.5434351	-0.015701294	0.15234184	1.1043863	0.6727047	0.015701294	1.9594059	1.659811	-0.5189743	-1.0200806
A_52_P316437	0.5659876	0.4977064	-0.29269314	-0.06412411	-0.16652203	-0.7381716	-0.7600751	-0.21144247	0.34596014	0.026509285	-0.16480923	-0.07157421	-0.28567886	0.18335056	0.22165012	-0.12480879	0.30569267	0.0510664	0.16156054	0.42112255	0.3562708	-0.026509285
A_65_P15689	0.19629955	0.40029907	0.08742142	0.2469368	0.067959785	-0.3054428	-0.20580578	-0.882936	-0.037179947	-0.8988085	-0.61942196	-0.34374905	-0.3552351	0.08752251	0.23849678	0.030479431	-1.4018602	-0.090278625	-0.012113571	0.012113571	0.42013454	0.1863823
A_52_P8251	-0.19594002	-1.29566	-0.118569374	0.9216609	-0.1801281	0.30944395	-0.183146	2.0624518	0.41948652	0.4879222	-0.52806187	0.2322793	0.118569374	0.17029572	-0.64764977	-0.13540554	0.7266588	1.6602049	0.15477467	-0.42612743	-0.26649284	-1.3342714
A_55_P1971139	-0.550127	0.03045845	-0.8982439	0.11708832	-1.1318207	-0.03045845	-0.5735984	1.7249508	0.08307028	0.84665585	-0.18646097	0.11390591	0.36633396	-0.69568825	0.39507246	-0.23028183	2.2192745	-0.48161936	0.91264915	0.8835182	-1.0048304	-0.86207294
A_51_P367125	-0.2998953	0.017757416	-0.21301365	-0.017757416	-0.09362793	1.233242	0.835309	0.039848804	-0.18229961	0.3610468	1.7117939	0.35475636	0.7715168	0.23370743	-0.18084145	-0.34340668	0.5905638	-0.5192251	-0.455472	-0.61989594	-0.1628437	0.7145376
A_55_P2149347	0.5299492	0.92167187	-0.9077115	-0.14612532	0.098642826	-0.05144739	-0.5861573	1.7083044	0.0685029	-0.31435204	-0.7966914	-0.10902166	-0.7588582	0.03179407	0.15198946	-0.49198198	2.0709295	0.1379385	-0.001891613	0.6895814	0.001891613	-0.1864686
A_51_P123795	-0.13907051	-0.16944885	0.02701664	0.11261654	0.36649036	0.3933134	-0.42370415	-0.12891483	0.5226908	-0.4779415	-0.26240158	-0.4023056	0.05026436	-0.13363075	-0.23868275	-0.23282337	0.31905365	0.047239304	0.05796528	0.11542797	0.42654896	-0.02701664
A_55_P1981999	-1.0950603	-0.70259476	0.054226875	-0.2936964	-0.3635292	0.8986063	0.37305975	2.6624508	1.0245628	0.649992	-1.537693	0.8534899	-1.1892052	-1.3393116	-1.2533684	0.46003962	1.3325305	-0.054226875	0.7405653	0.17558002	-0.9173517	-0.7384701
A_52_P312563	0.27608705	0.42455792	-0.2751763	-0.061948538	-0.464926	0.9050491	0.7185409	-1.1600811	-0.28057265	0.8169472	1.0190098	-0.503566	-0.34496903	0.40260816	0.15831399	-0.014995337	-1.645664	-0.004922152	0.01564908	-0.007330179	0.004922152	0.6532309
A_55_P2171493	-1.044512	-1.2066209	-0.046422243	-0.28199697	-0.4815538	2.505823	2.1653097	1.2136977	-1.5998604	1.7815769	3.4693458	1.1342204	2.6158025	0.33021712	-0.9126198	-0.55375123	0.12950063	0.046422243	-0.43150878	-1.0269921	-0.7084501	1.9665124
A_55_P2113061	-0.010258436	-0.07774043	-0.4127195	-0.13517547	-0.5173824	-0.4488237	-0.936033	0.7271626	-1.8387282	0.4280455	1.3799651	-0.025412798	0.510731	0.5494635	0.39164138	1.1935146	1.035918	0.010258436	0.64207387	0.48053908	-0.08345294	-0.088063
A_55_P2018377	0.08312416	0.09121513	-0.18046331	0.005446911	0.3277154	-1.562242	-1.1389651	1.1430206	-0.005446911	-0.4954257	-0.1008029	0.16826963	-2.233686	-0.29886198	0.12542152	-2.0778527	0.5261631	0.07223272	0.5536914	0.7561779	-0.074299335	-0.36839914
A_52_P24428	0.22515392	0.08099747	-0.112418175	-0.005220413	0.18846035	-0.09049511	-0.013170242	-0.09543896	0.043276787	0.5528288	0.6168299	-0.1741724	-0.16096783	0.16988468	0.24608898	0.31091976	0.005220413	-0.46456432	-0.34631634	-0.18543625	0.12693977	-0.14702511
A_55_P1995127	-0.51742935	-0.19199467	0.26520443	0.23376179	0.020388603	1.3609524	1.4720879	-0.08847618	-0.9072628	-1.4568205	0.52273846	-1.2616358	-0.06057453	-0.00780201	0.040480614	0.45043945	-0.43083858	0.00780201	0.5440378	-0.28780174	-0.48715878	0.27642822
A_52_P546552	0.059226036	0.04149437	-0.03023529	-0.023838997	0.172369	-0.1733799	-0.19518185	0.06810093	-0.13324785	0.084272385	0.023838997	-0.21413946	0.31112862	-0.8852577	-0.6305647	-0.87565327	1.1816902	-0.17607689	-0.050839424	0.027085304	0.12582779	0.055023193
A_51_P514601	-0.041793823	-0.31007957	-0.12675667	0.03586769	0.20080233	0.6683321	0.18355656	2.445467	0.8134022	0.47290134	-1.7063246	0.66743565	-1.314703	-1.5026741	-1.4859295	0.23214722	1.1335621	-0.25142193	0.50571346	-0.035866737	-0.6610451	-0.9583502
A_55_P2269700	0.30712414	0.43005514	0.100064754	0.32754278	-0.4076624	-0.24706078	-0.527956	-1.0748925	-0.38500786	0.042662144	0.11361408	-0.3812523	-0.6359811	0.6385002	0.07571459	-1.8187542	0.56696653	-0.04266262	-0.46346235	-0.23395061	0.3068514	0.4887433
A_55_P2200034	-1.2234974	-0.8126774	-0.014191628	-0.3441553	-0.47392845	0.76898384	0.29497147	2.5482826	0.91731644	0.58519936	-1.5910606	0.7773533	0.014191628	-1.1342726	-1.3859797	0.33199835	1.2425413	-0.14353466	0.6054325	0.069114685	-1.0378609	-0.8553171
A_55_P2196151	-1.1488419	-0.73536015	0.06589794	-0.2613392	-0.39782715	0.843132	0.37444115	2.6233373	0.99291897	0.6649456	-1.5097809	0.8558812	-1.1558857	-1.3045998	-1.3120651	0.4056568	1.320982	-0.06589794	0.6791444	0.1453476	-0.96283436	-0.78005886
A_52_P143477	0.4481225	0.33343267	-0.082726955	0.11989069	0.2842536	-0.5918908	-0.026186466	0.037956715	0.21130705	-0.45115328	-0.62928534	5.96E-04	0.13438559	-0.06309843	-0.05401182	-0.1998601	-1.2166524	-0.13545656	0.12672663	0.10456228	0.5060258	-5.96E-04
A_55_P2132805	0.169842	-0.058822393	-0.17134929	0.019672155	0.18852496	0.37709117	-0.46978927	-1.9662774	-0.3038733	-0.9955642	0.44428658	-0.019672155	0.07503343	0.29274917	0.41042924	0.62681174	-2.2567546	-0.13670945	0.08109307	-0.13069034	0.03046012	-0.2961099
A_52_P280114	0.57380176	0.625654	0.026367903	0.26607823	0.27953792	-2.4218333	-2.0528896	-0.5114057	-0.21234775	0.70959926	-0.36122537	-0.781883	0.30668902	-0.13863397	-0.09937787	-0.45754027	2.73052	0.90024114	1.3253896	1.5564291	-0.026367903	-0.7776935
A_55_P2405774	-1.0552235	-0.9507842	-0.7085848	-0.7289324	-0.9009781	0.9230957	0.80386543	-0.37748146	-0.3998413	1.1298285	2.162242	1.0024619	0.54907846	0.007767677	0.08021402	0.37783957	-3.0031142	-0.2974143	-0.007767201	0.08896923	-0.4520135	0.061547756
A_52_P508974	0.9243927	-0.10252333	-1.0622153	-0.31746435	-0.32821608	0.6758089	2.226162	1.3199205	-0.30771494	1.2122469	2.2776623	0.10212898	-0.037504673	0.65348387	-0.954062	-0.9036379	0.037504673	-1.3568673	-0.62786055	-0.909287	0.23617601	1.7813339
A_51_P433778	0.03769064	0.07748747	-0.051460266	-0.02295351	-0.18825293	0.37831163	-1.0200901	0.42907524	-1.373148	0.61380196	2.4608355	-0.6009679	-0.6594219	0.693666	-0.28655958	0.022953033	0.9902854	0.50231504	-0.13210726	0.1870532	-0.34922504	-0.5996256
A_51_P102311	-1.3072138	-0.9644699	0.049970627	-0.535491	-0.536747	0.889637	0.26309013	3.2136388	1.0284953	0.2809353	-1.7208395	0.6904378	-1.4031572	-1.5977573	-1.3863201	0.23134804	1.2602153	-0.049970627	0.4650116	0.097958565	-1.0961561	-0.92450047
A_55_P2068134	0.2872119	0.3344636	0.008311749	-0.008311749	-0.01028204	-0.69177866	-1.7538943	-1.5158496	-2.553568	-0.39719963	-0.18666077	-0.2551217	0.5600462	0.13926172	0.38850307	0.68450356	2.4263806	0.94013023	0.9635849	1.0268822	-0.109371185	-0.19712162
A_52_P644925	1.1544209	1.2660322	0.47926998	0.59381866	0.666028	-1.1087918	-1.1607733	-1.0700514	0.12000942	-0.5809512	-0.4909649	-0.71781206	-0.59635544	-0.028765202	-0.004747868	-0.69338465	1.1183829	-0.06935406	0.024999619	0.004747868	0.5181198	0.34726238
A_55_P2131048	0.8639507	0.5223217	-0.4795804	0.19473505	0.29540253	-0.3222432	-0.36134815	0.8439264	-0.002470017	-0.013973236	0.61868477	1.0977077	-0.50026226	0.62364674	0.102553844	-1.9329014	-0.29395962	-0.59708405	-0.23174524	-0.839797	0.00246954	0.076239586
A_51_P244194	-0.49576283	0.96801805	0.88720703	0.27718973	0.9946141	0.1597066	-0.31282425	-0.6273074	-0.069461346	0.77372074	-0.32848692	0.6043873	-0.44703436	-0.03134203	0.031341553	-0.76209736	1.4806123	0.51730347	-0.036172867	-0.352252	-0.17175531	0.34747124
A_55_P2064598	-0.68945885	-0.7764702	-0.37648392	-0.28723335	-0.08379841	0.5360203	0.046325684	0.33698082	-0.48699093	0.8369942	1.479784	0.69598484	0.6267042	-0.34018898	-0.12673664	0.4523096	-1.2273598	-0.046325684	0.11922073	0.23874283	-0.59817886	0.0727911
A_55_P2102897	-0.33409357	-0.39941168	0.030225277	0.14269781	-0.027722836	0.830606	0.3876586	0.009801388	0.11369467	-0.27526617	0.085898876	0.014786243	-0.37379217	-0.08499575	-0.20904207	0.065396786	-0.9541793	0.033073902	0.16538668	-0.14483309	-0.30869532	-0.009801388
A_55_P2081746	-0.110865116	0.03311968	0.36836767	0.3901863	0.051565647	-0.4664688	-0.8730688	1.2942257	-0.3221817	0.5183711	0.18369007	-0.42086697	-0.19354391	0.15469265	-0.8756571	-0.9260459	1.4466758	-0.0331192	0.46612263	0.09792805	-0.38581848	-0.74515533
A_51_P127176	-1.166667	-0.6795273	0.089668274	-0.18214798	-0.40283108	0.8084192	0.40350103	2.564323	0.9499512	0.67548084	-1.4665871	0.8534627	-1.0995255	-1.2545872	-1.3542261	0.346313	1.3510842	-0.089668274	0.64086914	0.11858082	-1.0020018	-0.8199091
A_51_P108020	-0.29789162	-0.7905369	-0.20351315	-0.25010586	-0.025093079	1.5575771	2.4008083	0.9074836	0.025093079	1.1902809	1.0381107	0.49343872	2.0001936	0.62304497	-0.18815136	-0.41380548	0.710516	-0.063079834	-0.5455904	-0.45870447	-0.19074154	0.84930897
A_55_P2009622	-0.091114044	-0.15776348	-0.16227579	-0.039628983	-0.54835844	2.1118674	1.3665185	0.19926453	-0.9938574	1.6265969	1.8332033	0.10764027	0.03962946	0.4999032	-0.2542596	-0.6385803	-0.9015012	-0.17302418	0.33987522	0.3108015	-0.33864927	1.320106
A_55_P1955970	0.22405529	-0.31507683	-0.15188503	0.14023876	0.28417683	-0.17427635	-0.41502094	-0.3040867	0.07687569	-0.018580437	0.4670086	-0.1629219	-0.23832989	0.26514244	0.28632164	0.28636837	0.13393211	-0.17495632	0.0112257	0.041339874	-0.0112257	-0.21806717
A_52_P93974	0.38898945	-1.3427691	-0.6375265	-0.2342596	0.09361887	-3.4728427	-0.978312	-1.3408136	-1.4014373	0.87274075	-0.84155226	-0.5857277	1.6674557	0.7612214	0.5600915	0.37806225	0.20628643	-0.03432846	0.46292877	0.5361686	0.03432846	-0.9566183
A_52_P486045	0.104480505	-2.3714316	0.25395083	0.31012988	0.22371268	-0.10216355	-0.060596704	-0.031615973	0.37763858	-0.3450415	-0.41591573	0.42473245	0.19406867	-0.28216195	-0.2953484	-0.42062163	1.0382307	0.12410903	-0.07239652	0.031615973	0.19989944	-0.09954095
A_55_P2009351	-0.1632278	-6.1354895	-0.06439948	0.3624375	0.008527041	0.279608	0.27696633	-0.008527041	0.4853518	0.081815004	-0.37983298	-0.2042396	-0.4805658	-0.062289	0.12703729	0.30448747	-0.29329848	0.35772538	0.7380316	0.977402	-0.05021262	-0.34479594
A_55_P2020242	-0.045861244	0.8039055	-0.42265463	0.15850925	0.6391301	0.045860767	0.26957417	1.3866558	-0.20555162	-0.4702549	0.08474541	-0.28828382	0.08247757	-0.2522645	-0.9494467	-0.80108833	1.1748457	0.69372034	0.5883765	-0.5353117	-0.08477783	-0.14687061
ETG02_36680	-1.1409826	-0.83455276	0.08833599	-0.4355383	-0.21062279	0.7988334	0.41247845	2.5835228	0.90693045	0.36691856	-1.4291945	0.7425256	-1.273077	-1.426981	-1.3324585	0.36245346	1.4235587	-0.08833599	0.57817125	0.22943783	-0.9932766	-0.80890656
A_66_P128918	-0.23017645	-0.032238483	0.2611127	-0.19579363	0.110150814	1.2243638	0.08034563	-0.32587528	0.96401644	-0.21016836	0.1607852	-0.22553062	-0.78640604	0.085766315	0.07038069	0.05048418	-0.47452354	-0.021669865	0.013365269	-0.19216394	-0.013365269	0.1431098
A_55_P2003004	-0.2009759	-0.13973522	-0.38683367	-0.299273	0.08025265	1.5472713	1.2554059	-0.6510229	-0.7128248	0.3583579	1.0108523	0.24402523	0.18271542	0.13153172	-0.50044346	0.03252983	-1.8829336	-0.032530308	0.4507141	-0.42406797	-0.37934637	0.24257421
A_55_P2140076	-0.6692066	-0.27797318	0.028942108	0.1947527	-0.09498215	0.5542774	0.28870583	0.5895033	0.5446472	-0.32814026	-0.303895	0.91676426	-0.15024567	-0.5502548	-0.123622894	-0.028942108	0.67763996	0.13321209	0.66866684	0.28194427	-0.4540434	-0.39755058
A_52_P170882	-0.1095314	0.90075254	0.9118371	-0.12749052	0.9748559	0.026742458	0.030230045	1.999104	-0.43148518	0.9372306	0.111005306	-0.049396038	-0.08994293	-0.2662673	0.12797976	-0.4543867	-0.026742458	-0.58499	0.2525525	-0.42489386	-0.42605495	0.28019714
A_55_P1967191	0.118676186	-1.171411	0.88143206	1.8355713	0.70179987	5.9026957	-0.31879902	-0.27446413	0.17989588	2.6743412	3.6937408	-1.1869879	-0.03105402	-1.2456675	-0.37324333	0.016929626	-1.2920408	-0.8369441	0.57149935	-0.5905142	-0.01692915	2.8681345
A_51_P118603	0.028766155	0.07490301	-0.32104445	-0.15643644	-0.13961363	0.93873644	0.33832026	-0.041422844	0.13405943	0.09377241	0.63051176	0.25416517	-0.106203556	-0.25104094	-0.14286757	-0.0769496	0.33680487	-0.23479223	-0.028766155	-0.2823701	0.07386446	0.2855487
A_55_P1980341	-0.5067601	-0.34984064	-0.12756872	0.09346151	-0.001301289	0.21487665	-0.046454906	0.001301289	0.17988348	0.017224789	-0.489511	0.42632627	0.27440977	-0.60319567	-0.06925726	-0.20132303	0.1196208	0.13678217	0.10972929	0.104225636	-0.054790974	-0.16422033
A_52_P35384	-0.96944046	-0.6023445	0.044376373	-0.17182922	-0.28056812	1.0061917	0.41233826	2.6917105	1.0302486	0.57436943	-1.612297	0.78625727	-1.2819548	-1.4253874	-1.1713324	0.484385	1.4031773	-0.04437542	0.8750181	0.20817566	-0.8316994	-0.67039776
A_51_P506787	0.2901497	0.26001167	-0.001079559	0.099555016	0.23499298	0.32459736	-0.17276287	-0.62084246	0.32210636	-0.19283009	-0.3089714	-0.34150124	-0.76887894	0.001079559	0.09612274	0.15199947	-1.1325946	-0.0769825	-0.05586338	-0.012785912	0.12696838	0.34430122
A_51_P234788	0.4719386	0.5987725	0.37354517	0.25832224	0.29260778	0.9182544	-0.61166143	-0.84416056	-0.10512209	-0.14281988	1.2811923	-0.35012245	-0.004452229	-0.18381739	0.004452229	-0.25231028	0.8344636	-0.15625238	-0.08097696	-0.2793355	0.21819162	0.8971667
A_55_P2088440	-0.007014751	-0.026087284	-0.17775106	0.25548983	0.20769453	-0.044648647	-0.5050359	-0.48238325	-0.12386751	-0.5034051	-0.017576694	0.7124953	-0.37287283	0.7278867	0.09365225	0.007014751	0.84305906	0.10205507	0.10707331	0.37338877	0.2107625	-0.10279608
ERCC-00075_180	-1.1580076	-0.8263693	0.056957245	-0.42792034	-0.38586044	0.8187928	0.43042946	2.6142378	0.97329235	0.41670513	-1.5518799	0.80554867	-1.2513847	-1.4000549	-1.3146458	0.3848982	1.4509125	-0.05695629	0.6058774	0.15383625	-0.96268845	-0.782444
A_55_P1985001	-0.361542	-0.3849671	-0.37170768	-0.15610814	-0.010775328	0.28259397	-0.8171675	-0.106090784	-0.37351966	0.42526412	0.6006229	-0.40679383	-0.94005656	-0.6355808	0.6669004	0.74975085	0.78983665	0.38197684	0.7504842	0.5635245	0.34427905	0.010775328
A_52_P63343	1.652669	1.9756765	0.72533846	1.9919777	1.0465317	-1.8398867	-1.3641043	-0.8921466	0.6026778	-0.59955645	-1.5384269	0.14609241	-0.52842236	1.2964945	1.1324959	0.43210936	-1.3964243	-0.07970476	-0.41242552	0.07970476	-1.0825343	-1.7479143
A_52_P215469	0.08133626	0.13716912	-0.5418861	-0.18267941	0.15017009	-1.363795	-0.36666322	0.09882593	0.11407256	-0.14328933	-0.7084787	0.22128606	0.32368302	-0.035401583	-0.06795001	-0.054732084	0.30091357	0.035401583	0.41584802	0.6021006	-0.036199808	-0.4027841
A_55_P2129584	-1.0127106	-0.63565445	0.044228554	-0.26405334	-0.3148632	0.9715724	0.3927946	2.6958346	1.0383201	0.6006384	-1.5885286	0.81394625	-1.2550764	-1.4020605	-1.1854439	0.49555826	1.3689098	-0.044229507	0.8268857	0.2073412	-0.8549452	-0.6859102
A_55_P2092364	-0.21772194	-0.35495663	-0.16141224	-0.08242035	-0.011748314	0.9339762	0.7255297	0.3937626	0.60744476	0.0266819	0.4249754	0.22008944	-0.12700367	0.16916466	-0.17942333	0.18496895	-1.1752987	-0.3132782	0.011748314	-0.20349789	0.04684925	-0.08542442
A_55_P2084517	-1.0229988	-0.64434624	0.044721603	-0.27740097	-0.3217125	0.9629631	0.3890109	2.6944199	1.0389295	0.6071615	-1.5824604	0.8202858	-1.2472878	-1.3950768	-1.1914225	0.49523163	1.3626366	-0.044721603	0.815804	0.20527935	-0.8617573	-0.69114304
A_55_P2136737	0.12802601	0.05540514	-0.5723405	-0.2182703	-0.58920765	-0.28477097	-0.8965931	0.01278162	-1.2382436	2.2973108	1.9776969	-0.12828636	-0.19844437	0.2630663	0.4613142	0.9069114	-1.3205085	0.5160117	0.7968626	1.2959728	-0.18552637	-0.01278162
A_51_P272586	0.2875576	0.4231701	0.08149719	0.14568329	0.06737614	-0.5613365	-0.8719797	-0.69045925	-0.3719988	-1.0719461	-0.3695898	-0.16743803	0.17664528	-0.22676468	-0.067038536	-0.21291733	0.8234854	0.14912796	-0.027026176	0.09126568	0.13325024	0.027026176
A_55_P2002113	-0.88019276	-0.6210222	-0.16925335	-0.11620712	-0.031723976	0.74613476	0.47300816	0.49776936	0.41145325	-0.014153481	-0.065603256	0.7038374	0.16607761	-0.215909	-0.14719296	0.16063881	0.014153481	0.02939415	0.17296791	0.05625248	-0.3767891	-0.46188068
A_55_P2007575	-0.43026996	-0.25897336	-0.03821063	0.03821063	-0.43414474	-1.0319893	-1.3111298	-0.4291401	-1.4034655	-0.44071507	0.09651828	0.982579	1.3203356	0.06887603	0.82175565	0.64133716	2.3053796	0.250818	1.0429556	0.49870038	-0.33704877	-0.57550025
A_51_P121915	-0.9721737	-0.28850365	-0.5210848	0.04693985	-0.53743315	0.26178885	-0.4715309	2.1089835	0.3120222	0.16759777	-0.04693985	0.5478258	-0.8634777	-0.5132122	-0.3985572	-0.06271362	0.6555042	1.0271816	1.408699	0.91230774	0.33203983	-0.078906536
A_55_P1969820	0.39564133	0.72361374	0.027041435	-0.027041435	-0.11667204	-0.3984213	-0.48521614	0.102095604	-1.1862164	-1.4684324	-0.14818192	-1.0156741	0.77918243	0.42304516	0.6575899	0.44557428	1.5291128	-0.16248417	-0.0628562	-0.66066027	0.5189285	0.25432682
A_55_P2180916	-1.1797838	-0.79597664	-0.072761536	0.11621094	-0.4645214	0.8105655	0.4447403	2.5621977	0.9151335	0.5075617	-1.6822186	0.71810055	-1.340558	-1.4900293	-1.3395376	0.36349487	1.224823	-0.16824055	0.65671396	0.072761536	-1.0089092	-0.8335495
A_52_P91618	0.052349567	0.22821951	-0.39661455	-0.37763548	-0.16068888	-0.013226032	0.013226032	-0.36293364	-0.55368614	0.48851728	0.2537427	-0.4110036	-0.5247855	0.013249874	0.044569492	0.053109646	-2.1612182	-0.02131319	0.018325329	0.3045373	-0.014244556	0.22894716
A_55_P2244355	0.2911029	-0.12313652	0.45111656	0.4956746	0.14984226	0.5681858	-1.1032739	1.197887	-0.26264763	-0.8467045	4.10E-04	-0.47897816	-0.08879471	0.8890915	-4.10E-04	-0.51410484	1.0069122	0.479146	-0.71375465	-1.2912226	-0.028367996	0.1093235
A_51_P215190	3.98E-04	-0.03631115	0.026394844	-0.23898411	-0.6525793	2.207571	0.47355843	0.6253624	0.2898302	-1.2874527	1.5601983	-0.35301828	0.40190458	0.11890125	-0.44431496	-0.28635263	-0.7104883	0.41038513	-3.99E-04	-0.21018648	-0.021565914	0.8413086
A_55_P2023424	0.23249531	0.28649044	-0.2454443	0.20202827	0.24643803	-1.0118647	-0.8301325	0.061125755	0.30891895	-0.8650789	-1.2442656	-0.09016323	-0.128088	-0.061125755	0.35611248	0.06235218	0.5356035	-0.21840763	-0.06842899	0.11287689	0.28255367	-0.45261765
A_51_P192089	-1.9406567	-1.4030294	-0.3731556	-0.5065088	-0.14378357	-0.3211422	0.48664856	2.6783867	0.25621033	-0.5505495	-0.5456047	1.6653376	0.84689426	0.10881615	0.76592827	1.1684513	-2.4086475	0.13344288	1.9050512	0.41318893	-0.37280655	-0.10881615
A_55_P1981646	-1.0909472	-0.70184803	0.051918983	-0.30134392	-0.36295605	0.90164566	0.37374783	2.6668763	1.026217	0.642622	-1.5447283	0.8487692	-1.1982145	-1.3478918	-1.2487831	0.46397018	1.3342924	-0.051918983	0.7435169	0.17883492	-0.9133177	-0.7346878
A_52_P574653	-0.30121374	0.052945614	-0.09253836	-0.052945614	-0.36448812	1.779964	1.2661109	0.18568563	-0.21121883	0.72033834	1.5494342	0.40886736	0.40308714	0.29657412	-0.5513644	-0.5798464	0.1502266	-0.51810694	-0.21331263	-0.4395547	-0.21096182	1.0058789
A_52_P276614	-0.9350281	-0.7101917	0.05362034	-0.29834557	-0.3694954	0.8913269	0.37268162	2.6605673	1.0217829	0.6465416	-1.539422	0.8507929	-1.1914854	-0.5561552	-1.2595482	0.45545673	1.3311033	-0.053621292	0.7320404	0.17355537	-0.92192554	-0.7424927
A_55_P2284119	0.17485523	0.55050707	-0.8229561	-0.6972599	-0.67680216	-3.2713943	-3.785222	-1.5002708	-3.0142312	0.20782757	0.12880898	-0.87598133	0.084821224	0.61671066	0.6058936	0.8595753	1.2158413	0.25194407	-0.0848217	0.42595434	-0.50116444	-1.9028049
A_52_P625244	0.24457693	0.28152704	-0.1940217	-0.0773263	-0.35495424	0.34695244	0.17454767	-0.44844246	-0.16423035	0.6107917	0.6794028	-0.480906	-0.47652292	0.028559208	0.3243575	0.29815483	-2.115571	-0.13286924	-0.015537262	0.015537262	-0.047158718	0.19136763
A_55_P2029046	-0.38711143	-0.12435031	-0.23020244	-0.081423044	-0.00424552	1.142556	1.195607	0.61592317	-0.069176435	0.57024693	1.012109	-0.03102994	0.8191979	0.10806489	-0.6324737	-0.24079633	0.830425	0.00424552	-0.07081628	-0.13684916	0.06285167	0.22301173
A_55_P2095513	0.08067083	-0.9719467	-0.7235851	0.36404514	-0.8252373	3.8385139	1.948575	1.865788	0.23026752	0.8237252	2.1651893	0.07208204	-1.9599705	-1.8474665	-1.9146223	-0.3444023	0.5446186	-0.8386841	-0.072081566	-0.61865425	-1.7200022	2.0329242
A_52_P315369	0.82616997	0.9018793	-0.047851086	0.13839912	0.011417866	-1.9312086	-1.7593803	-0.5179148	-0.63253117	0.2449069	-0.57753277	-0.622241	-0.18725586	-0.011417866	-0.2079978	-0.49298906	0.97202206	0.25243616	0.05379629	0.3217764	0.7382908	0.22848606
A_51_P118223	0.5739093	0.4979329	0.028935432	-0.03728676	-0.07242775	0.37118483	-0.055550575	-0.36416793	0.2524557	-0.072647095	-0.18839836	-0.92653465	0.12345314	0.15757418	-0.028935432	-0.16883469	0.43547583	0.03462982	-0.087780476	-0.143569	0.63228464	0.66393995
A_55_P1952945	-1.1416998	-0.7364712	0.06199932	-0.27607822	-0.39514446	0.8504386	0.37255096	2.632361	0.9993229	0.65826607	-0.7454643	0.97023153	-1.167139	-1.3155203	-1.3028326	0.41624546	1.3218551	-0.06199932	0.6868148	0.15130329	-0.95539	-0.77278614
A_55_P2318090	-1.1462183	-0.73862267	0.063179016	-0.27243137	-0.39814472	0.84555006	0.37295341	2.6285734	0.99608135	0.65926266	-1.5164871	0.8533325	-1.1643801	-1.3124895	-1.3079948	0.41103077	1.321147	-0.06317997	0.681036	0.14858913	-0.9593649	-0.7765064
A_55_P2001453	-1.1505327	-0.74038506	0.064377785	-0.26857376	-0.4010048	0.8408513	0.37350845	2.6248403	0.9928732	0.6603632	-1.5140209	0.85310984	-1.1614628	-1.3095522	-1.3130836	0.40580082	1.3206234	-0.064377785	0.67599535	0.14586926	-0.96324253	-0.78009605
A_55_P2076524	-0.3990891	-0.1610539	-0.63160825	-0.2533133	-0.8364699	-1.3068697	-1.7401359	-0.1563499	-1.9463866	0.43045783	0.1563499	0.5805433	1.3460586	0.740402	1.2841613	1.9208915	3.0966737	0.85009646	1.1489475	0.90767455	-0.6948712	-0.96792054
A_55_P2085779	-0.82703876	-0.5750227	-0.5272784	-0.41030884	0.048964024	1.3074918	2.710928	3.3748708	0.18739986	1.6882992	-0.30773878	0.11829901	0.56054115	0.49038315	0.45378065	-0.0489645	-0.93562794	0.8575773	-0.78489304	-1.0459089	-1.2065463	-0.55080223
A_55_P2160648	-0.36783886	-0.20888042	0.03556347	0.058815002	0.12861347	-0.039233208	-0.5407553	-0.10310745	0.20605564	-0.42330647	-0.27370644	0.03205204	0.05598545	-0.24026394	-0.03205204	0.20547676	0.6603632	0.28101158	0.20731354	0.2558689	-0.094387054	-0.2732954
A_55_P2234889	-0.5532818	-0.60807514	-0.90847635	-0.18549728	-0.72726154	0.021066666	-0.12193394	0.47425556	-0.86584425	2.054215	1.9907756	1.2353764	0.21029091	1.2959785	0.29335213	0.6326618	-1.1695347	-0.021066666	0.8230462	0.02349186	-0.9496708	-0.2543478
A_51_P116326	0.6791029	0.50051355	0.092499256	-0.001999378	0.057082176	-0.3101549	-0.61238384	0.76421547	-0.39684725	0.07429981	-0.021948338	-0.5244746	-0.6143856	0.3505125	-0.12908173	-0.6454878	0.8491373	0.001999378	-0.054332733	0.22593594	0.19130611	-0.32082987
A_52_P173442	0.025021315	-0.3683617	0.2984197	0.2982452	0.6878669	-0.9428489	-0.64721704	0.23509336	0.718879	-0.95537066	-0.7119086	-0.0906837	0.64498687	0.015864134	-0.12990308	-0.105264425	1.2063549	-0.054261446	-0.015864134	0.18129611	0.260247	-0.7105391
A_51_P265571	-0.9964819	-0.78648186	-0.22921658	-0.8658576	-0.8390665	-0.16462278	0.8678875	0.9273448	0.4915352	1.4942675	-0.4473195	0.76261425	-0.4271431	0.6310806	-0.093756676	0.20658016	0.6965537	-0.74688196	0.16378832	0.35427284	0.093756676	-0.30480194
A_51_P303696	-1.1757956	-0.73804855	0.075445175	-0.23367596	-0.41736126	0.8100095	0.3821602	2.594287	0.9670987	0.6655998	-1.4941559	1.7101698	-1.1381044	-1.2864494	-1.34653	0.36706448	1.3234134	-0.075445175	0.6424017	0.12715435	-0.99002457	-0.8057709
A_55_P2361932	-0.9752722	-0.47283745	-0.43282223	-0.73851776	-0.9279003	0.29768085	-0.12593174	4.207247	0.45441055	2.42874	2.1790347	0.33949614	0.12593222	0.37920666	-1.8592138	0.4693904	0.81515837	-0.58669186	0.12985802	-0.38446712	-1.502368	-1.318202
A_55_P2002135	-1.178379	-0.73144054	0.0784893	-0.2237196	-0.41853428	0.8052702	0.38563347	2.5867648	0.96137714	0.6666837	-1.4889135	0.8489733	-1.1314068	-0.68590736	-1.3520842	0.3591833	1.3268685	-0.07848835	0.6372099	0.123758316	-0.9950466	-0.81089973
A_55_P2037857	-1.1788759	-0.7267151	0.079958916	-0.21862221	-0.4183998	0.80361843	0.38772488	2.5832047	0.9588275	0.6673584	-1.4860888	0.848876	-1.1277761	-1.2772532	-1.3541555	0.35585213	1.3290834	-0.079958916	0.6354294	0.12230778	-0.9971218	-0.8130846
A_52_P237957	-1.1788788	-0.72171783	0.08163929	-0.21330261	-0.41793346	0.8022723	0.38983345	2.5794706	0.9562855	0.6679144	-1.4833832	0.8487816	-1.1240673	-1.2741003	-1.3559866	0.35265446	1.3316927	-0.08163929	0.63398886	0.120905876	-0.9991245	-0.81527996
A_55_P2083649	-0.026079178	0.026079178	0.26525974	0.7544203	0.39186764	-1.3759975	-1.0636387	-0.038161278	0.18981457	-1.0284853	-1.266098	0.31688213	0.1493063	0.2711048	-0.13565636	-0.040109634	0.42743778	0.33702374	-0.073833466	0.11299133	-0.094166756	-0.9747572
A_55_P2140814	0.24989414	0.5963669	-0.3171978	-0.9620943	-0.57415104	0.041466713	-0.36516094	1.8126106	0.19223785	-0.04146719	0.10173416	1.1987429	-1.6071377	-0.46323586	-2.1179295	-0.41225052	0.5784321	-0.13402557	0.39568996	0.6456928	-0.09603214	0.33224678
A_52_P507214	0.37076926	2.1196535	0.6010287	-0.108296156	0.5292103	-0.19922805	-0.66941905	0.4680438	-0.3382795	0.108296156	-1.1971567	1.6236494	-1.674227	2.0827644	-0.15652919	-1.1013806	1.0698273	-0.74854875	-0.45472026	-0.7087681	0.16611886	0.8149831
A_55_P2171185	-0.29915953	0.0541749	0.19379377	0.24315691	-0.34905863	1.1379962	1.2512755	-0.36180162	-0.02845335	-0.34818983	0.2544694	-0.30573034	-0.5961013	0.08862543	-0.17799807	-0.41517782	0.96229696	-0.002935886	0.002935886	-0.40157557	0.036877155	0.70776796
A_55_P2003414	-0.6715212	-1.5718303	1.566349	1.3256159	-0.23011589	0.30990744	1.1195378	1.2985144	-0.07260704	1.0049276	-0.014027596	0.5756383	2.7889938	-0.67875004	1.618351	-0.3603158	-0.048172474	0.019521713	-0.20935297	-0.90483713	-0.85495234	0.014027596
A_52_P134639	-0.39241457	-0.23817015	-0.48556376	-0.12072325	0.12098265	-1.0181675	-0.3587203	0.45649195	-0.3087821	1.0068889	0.03501749	0.27344608	0.7265153	-0.03501749	0.30096102	0.10192919	-0.80346966	0.2799573	0.6937947	1.1834884	-0.23632002	-0.7133441
A_55_P2107223	-0.31993246	-0.45074987	-0.5537629	-0.24587488	-1.04493	0.8998523	0.005177975	1.9084125	0.29880333	0.02693224	-2.1087165	0.6012659	-1.7378373	-0.3344903	-0.03122282	-0.3041091	0.7162032	0.6510663	-0.005177975	0.7863569	0.33004045	1.1009054
A_55_P2098771	-0.3652506	-0.7922182	-0.08629608	0.028494835	0.12146759	0.9435482	0.64647675	0.23091745	-0.25999832	-1.621952	-0.013580322	-1.1695056	0.55263805	0.08561039	0.3854599	0.723258	-1.3659582	0.013580322	0.24376202	-0.22507954	-0.26594162	-0.077129364
A_55_P2161400	-1.9074349	-1.1922874	1.807838	1.5029211	0.46775532	1.5237188	0.061427593	0.12726355	1.0272193	1.008594	-0.23418093	-0.30935144	-1.0412006	1.4894724	1.2713685	-2.076859	2.3121433	-0.8277068	-1.7707791	-2.3040643	-3.4259753	-0.061427593
A_52_P374882	-0.8294544	3.071762	-1.3448625	0.17606163	-0.4189787	-1.0647907	-1.5051017	0.6481614	0.32299185	0.8315573	-2.5271564	-1.2331257	-2.4456353	3.4791775	1.4584231	-1.2958612	1.7144485	0.39845514	-0.15546751	0.15546751	-2.7618346	0.83780813
A_52_P647298	0.75586367	-1.7748113	-0.16337156	0.42800283	0.16948938	1.0645719	0.846128	0.66876554	-0.016874313	-1.194016	-0.41763926	-1.0115399	-0.66673326	0.53414965	0.17120504	0.6952224	-0.47974348	0.016874313	-0.6898403	-0.41358328	-0.13958883	0.44645214
A_51_P480328	0.8588271	-5.342613	-0.011448383	0.5057063	0.32198286	-0.7156596	-0.9064555	-0.7798629	0.77058077	-1.3856025	-1.2722507	-0.4787531	-1.4029889	0.7443404	0.8997092	0.6979022	-1.5860424	-0.27421427	0.2173686	0.011448383	0.75495577	0.19400835
A_55_P2121772	0.34175444	-0.19083405	-0.33032513	-0.055799484	0.8317504	0.055799484	-0.6273136	1.4763107	-0.11030531	-0.3765707	-0.6414256	-0.19105768	0.07578945	-0.2263112	0.13405418	-0.70325756	1.3053885	0.76486874	0.48956966	1.5832253	0.26681328	-0.23784542
A_55_P2325803	-0.49647522	-0.5081501	-0.3909502	-0.8324394	0.12994003	-0.07196617	-0.037029266	0.65076447	-0.5442405	0.3473091	0.037029266	0.28021336	1.1955986	-0.2562809	-0.10062981	0.038139343	1.0798206	0.09562588	0.26006317	0.28284073	-0.5121441	-0.47517586
A_51_P128147	-0.001672268	0.117166996	-0.066678524	-0.018828869	0.001672268	-0.3841462	-0.748158	-0.5536747	-0.40427542	-0.4225459	-0.006241322	0.68688154	0.67917585	0.3104396	0.2828908	0.08447409	1.2328658	0.074615	0.14906645	0.14825487	-0.10897398	-0.31941748
A_66_P116299	0.41598463	0.4388337	-0.11222887	-0.007148266	0.24897623	0.052338123	-0.019220829	-0.123981	0.15149832	-0.08338308	-0.18320704	0.007148266	-0.19105196	-0.3271184	0.086287975	-0.28441286	-1.1957002	-0.1019969	0.13039255	0.15166903	0.17051172	0.19780684
A_55_P2145356	-1.9981418	-1.6410527	-1.0078101	-0.5805669	-1.3098073	-0.029980183	-0.6257758	1.629147	-0.02966261	2.107018	2.3250108	2.3011346	0.73064756	0.1882987	-0.36562538	0.8690858	1.1348538	-0.17522144	1.2175145	1.7269416	-0.09276581	0.02966261
A_51_P423743	0.8511419	1.03791	-0.056989193	-0.35790014	0.28607798	0.24970627	-0.3444562	1.9167995	0.256742	-0.20747948	-0.84428453	0.004173279	1.0323925	-0.57492495	-0.3035264	-0.29612827	0.6550164	-0.004173279	0.16425562	-0.5631728	0.8544259	-0.028260708
A_51_P112557	-0.04805374	0.013361931	-0.037059784	0.045399666	0.047623634	0.41588306	0.37312794	-0.32833385	0.12558746	-0.6238642	-0.1794281	-0.16051483	0.098838806	-0.1553011	-0.07420063	-0.25814724	0.6639824	0.09496212	-0.013361931	-0.11239147	0.2586918	0.18623161
A_55_P2156780	-0.9650955	-0.60164165	0.04318428	-0.154253	-0.27716732	1.0074444	0.41648388	2.6889071	1.0272651	0.5655885	-1.6194553	0.7781372	-1.2894821	-1.4316187	-1.1741543	0.47813177	1.4095154	-0.043183327	0.8785906	0.20672226	-0.83083916	-0.6705675
A_55_P1997132	-0.8748832	0.05490637	-0.38674402	-0.60124063	-0.7123599	0.57318544	0.5183487	2.2611709	0.59909534	0.13909674	-1.1452985	0.35190105	-0.05130148	-0.45910978	-1.5214276	0.05130148	0.9740858	-0.39101362	0.44207716	0.7850523	-0.97060823	-0.836823
A_52_P365044	-1.0303125	-0.6633911	-0.010750771	-0.24111938	-0.19494915	0.94477177	0.35707474	2.6389456	0.9766407	0.5183058	0.010750771	0.73144245	-1.2150364	-0.5728302	-1.2288532	0.4301815	1.3447852	-0.09625244	0.8115115	0.15480137	-0.79381084	-0.6093626
A_55_P2013184	-1.4293804	-1.0609169	-0.40434456	-0.6490669	-0.73997307	0.54695606	-0.0390954	2.2467723	0.58449936	1.5173349	0.12757492	0.34161568	-1.7283802	0.25178146	-1.6232538	0.039094925	0.9463258	-0.34125137	0.41169786	0.5273113	-1.2851763	-1.1215334
A_52_P548963	-0.36108208	0.17470455	-0.2646246	-0.5228348	-0.45801735	0.6824026	0.09805393	2.387681	0.7255554	0.27115154	-0.73772144	0.484869	-1.5854778	0.20106459	-1.4846992	0.1808672	1.0814037	-0.34959888	0.54525995	-0.09805393	-0.18742275	-0.43888187
A_52_P305949	-0.7352612	-0.5209749	-0.47032952	0.007133722	-0.007133722	-3.402455	-2.3891637	-0.53784156	-1.4615781	1.1201918	-0.8734596	1.0022051	0.453902	0.26381516	0.5739138	0.9974406	1.3545234	0.8769915	1.107547	1.9166682	-1.086623	-2.5010574
A_55_P1988133	0.2886715	0.4184618	0.8679886	0.8139653	0.30090427	-1.7380328	-1.3203382	-0.023099422	-0.8439889	-1.2334452	-1.6894159	0.81192875	-0.559803	-0.2997651	-0.65257835	-1.6068869	1.6635356	0.76743984	1.0441132	0.023099422	0.86885643	-0.68957806
A_55_P2075474	0.19436741	0.21684551	-0.12062836	-0.23691654	-0.22091866	-0.28504705	-0.44830275	-0.2506857	0.24929905	0.44631195	0.026296616	-0.18393373	-0.30089378	0.16255474	-0.013305664	-0.16062498	0.4342847	0.011946678	0.112789154	0.2473774	0.097224236	-0.011946678
A_55_P2093929	1.0353289	1.1697822	1.2481265	1.2196522	0.5731888	-0.31190538	-0.8887582	1.4115739	0.4208541	-0.6930828	-0.5283885	-0.478683	-0.9349413	-0.78594065	-0.51943827	-0.79169464	1.6429014	0.48140478	0.057559013	-0.34405756	-0.057559013	0.2734127
A_55_P2084298	-1.0142431	-0.6388197	0.04279518	-0.26704597	-0.3175478	0.96847486	0.39377213	2.6958847	1.0369749	0.59483624	-1.5929317	0.80920744	-1.260685	-1.4068804	-1.1875515	0.49331665	1.8360152	-0.04279518	0.8233948	0.20745564	-0.8558855	-0.6866493
A_51_P120398	-0.9657097	-0.84791374	0.12769604	-0.34053326	-0.38532257	0.9595232	0.38654232	2.5719104	0.9768357	0.32404137	-1.3468523	0.76028347	-1.3512344	-1.5014858	-1.309967	0.46356392	1.4183369	-0.10844517	0.5723095	0.10844612	-0.96643925	-0.60645103
A_51_P330144	-0.05114174	0.2983513	0.14337444	0.4929552	0.05173397	-1.0412264	-1.1256804	-0.5093136	-1.9168701	0.007000923	0.13922644	-0.007000446	-0.7575569	0.022428513	-0.20383596	-0.72588444	1.3883467	0.27689648	0.5961385	0.47533798	-0.542552	-0.6982875
A_55_P2130463	-0.09939051	-0.33312702	-0.60553837	0.09304905	-0.3053136	-0.87203646	-0.58950424	0.0777092	0.8583374	-0.2952671	-1.3517394	0.35243225	-0.060943604	0.25740194	0.16050482	0.49072552	0.987072	-0.17625427	1.0177059	0.27417326	0.060943604	-1.0173216
A_51_P193336	0.4222107	0.2679243	0.001912117	-0.001912117	0.10687828	-0.37835693	0.09896469	-0.27165127	0.19149971	-0.7351818	-1.3985796	-0.6312027	-0.6077318	-0.039844513	0.050709724	-0.28297138	-1.2847872	0.26229382	0.1252451	-0.04526615	0.3805895	0.20020199
A_55_P2196185	0.29523802	0.47734022	0.18675613	0.45161772	0.11125612	-1.1306868	-1.3384848	-0.2182579	0.49318314	-0.8698163	-1.4920764	-0.042840958	-0.26037169	-0.17268324	0.14538336	-0.041376114	-1.6620178	0.32799435	0.15319204	0.041376114	0.52105093	-0.44185352
A_52_P587642	1.1929846	1.2006521	0.7156973	0.49314117	0.23026371	-0.17462873	-0.88817024	-0.98985386	-0.13518906	-0.37307787	0.28337765	-0.5967994	-0.36137438	-0.14932919	-0.051190853	-0.86491394	0.72472715	0.16391563	0.051190853	-0.22408485	0.7591543	0.9036999
A_55_P2337033	-0.067774296	0.15395117	0.25557232	0.35240507	0.39817	-1.0398331	-0.9958353	0.80120564	-1.268014	-0.70139885	-0.23748255	-0.4533863	0.24291945	-0.63921404	-0.06770086	-0.48064518	2.705679	1.1796274	1.924725	1.8866897	0.06770086	-0.18270731
A_55_P2045018	-1.0605392	-0.67835903	0.046346664	-0.306777	-0.34658432	0.9288721	0.3794632	2.6837864	1.0349445	0.622612	-1.5658703	0.83460426	-1.2256861	-1.3744774	-1.2200508	0.48309374	1.3457246	-0.046347618	0.77432346	0.19411755	-0.8887167	-0.7130661
A_51_P411297	-0.16946077	-0.09664488	-0.1340251	-0.25934935	-0.15734911	0.60702944	0.76427126	0.18215132	-0.025469303	0.738729	1.1226754	0.4938674	1.0451665	0.20607615	0.07144785	-0.13436508	0.025469303	-0.14540815	-0.18852806	-0.1510253	-0.2127862	0.46858644
A_55_P2051894	0.006789684	-0.115728855	0.06422758	0.29912043	0.34007215	-0.3125062	-0.3216715	0.34042692	0.18888474	-0.6217065	-0.006789684	-1.0656648	-0.22673559	-0.2430911	0.028606892	0.07815218	0.54541874	-0.037287235	0.013550758	0.033979893	-0.5066266	-0.2302947
A_52_P251366	-0.7123904	-1.1242967	0.40080166	0.45993996	-0.8284483	4.6077595	3.3556843	1.1297858	-1.054513	2.991682	4.8476467	1.0238438	1.8759923	0.85953426	-0.6118641	-0.40080214	-2.6951408	-0.4461236	-1.0049043	-2.9389834	-1.1004672	3.0776482
A_55_P2048348	0.1528635	0.16657162	-0.057364464	0.013743401	0.20544624	-1.122942	-0.8731537	-0.2597642	0.14821148	-0.42473984	-1.2603683	-0.013743401	0.029062271	-0.49471092	-0.1847496	-0.5304947	0.22117329	0.23375988	0.02740097	0.32344437	0.047367096	-0.43169594
A_55_P2275054	-0.16398764	0.11142206	0.7398572	0.43639708	0.21439219	-0.61084986	-0.11390829	-0.42785978	-0.6853566	-0.88988066	0.092003345	0.49722338	0.20675516	-0.27131605	0.45591784	0.80691767	1.4416242	-0.092003345	0.38065338	-0.15599394	-0.13673258	-0.09714174
A_51_P111612	-0.06763029	-0.44210196	-0.09806967	-0.37681627	0.14899874	-0.36430597	0.41890574	1.4328218	0.7158675	0.12323809	-1.3418622	-0.013729095	-0.022243977	-0.3346038	0.005283833	0.6154256	0.29643774	-0.005283833	0.47369814	0.117958546	0.27407026	-0.6439395
A_51_P241667	0.43373108	0.25478745	-0.023299217	0.29088306	-0.06148243	0.5857682	0.15659857	-0.63293743	0.047913074	-0.16265202	0.46751022	0.20293808	-0.48748493	0.066804886	-0.19368458	-0.5675831	-1.9790854	-0.17974377	-0.13896084	-0.40245628	0.023299217	0.32949638
A_66_P129965	-0.5879059	-0.7133179	0.052313805	-0.30470467	-0.37193108	0.8895364	0.3728485	2.6620946	1.0216832	0.641551	-0.56399727	1.0789814	-1.1969595	-1.345851	-1.2600174	0.5062041	1.3314905	-0.05231285	1.149621	0.17447853	-0.92194843	-0.74208736
A_55_P2140453	-1.6666741	-1.1166639	1.5439911	1.2364459	1.5143137	-0.9297352	-1.5960598	-0.46188068	0.5375862	0.30182028	-0.8567853	0.8964124	-0.39030504	-1.2182636	0.63948536	0.63330555	1.9892759	0.034185886	0.17268896	-0.034185886	-2.145637	-0.122170925
A_55_P2039038	-0.1453762	0.027756691	-0.2321186	-0.034638405	0.4120884	-1.6967278	-1.8289595	-0.5092912	-0.822279	-0.05460453	0.06790733	0.08939171	0.38060188	-0.027756691	0.45156574	0.3577032	0.9877262	0.14427853	0.26125717	0.51502705	-0.3404169	-0.90196705
A_52_P71756	-1.1181879	-0.72498703	0.05516529	-0.29824638	-0.38177776	0.87406015	0.37182856	2.652131	1.0141616	0.64685917	-1.3007736	0.8496604	-1.1873741	-1.3358374	-1.2763424	0.44177294	1.3272142	-0.05516529	0.71226597	0.16614628	-0.93472576	-0.753562
A_55_P2100715	-0.4200983	-0.3090582	-0.2901163	-0.13132858	-0.33080244	0.2883458	0.08850813	-0.18584967	-0.5891981	0.53946114	0.08261776	0.3971243	0.6564779	-0.08261776	-0.19758558	0.122731686	1.4605503	0.18554163	0.39472055	0.39719963	-0.11908531	-0.17368507
A_52_P238523	0.058297634	0.09196901	0.42257833	0.23655033	0.3168068	-0.20000362	-0.6433244	-0.1267581	-0.6045675	-1.0161572	-0.34009504	-0.52725697	-0.13074112	-0.41483545	-0.040421963	0.10868645	2.2139692	0.85171604	0.59244156	0.86961174	8.77E-04	-8.77E-04
A_51_P226053	-0.064199924	-0.024722576	-0.007036686	0.17800188	0.2237916	0.5018678	0.4655118	0.39958334	0.41815424	-0.14579535	-0.5363574	0.007036686	0.37737513	-0.05794573	-0.19204473	-0.51962614	-0.1644578	0.03261423	-0.09009123	-0.10530996	0.1774602	0.035078526
A_55_P1952404	0.29581547	-0.6335025	-0.48898554	0.008450031	0.40449858	0.30511713	-0.17672491	2.0890841	0.4540372	0.41762304	-2.0739598	0.30226898	-1.2630782	-0.83989286	-0.008450031	-0.12674952	0.77418137	0.09032917	0.14119244	-0.39363146	-0.09162378	-1.3173146
A_51_P187262	-0.025954723	0.2869916	0.0259552	0.089478016	-0.23692417	1.5373707	2.477675	1.7436008	-0.88889694	2.308123	1.3342376	-0.5283294	1.3125587	1.1857862	-1.108984	-1.4717107	-0.5665331	-0.29771137	-1.204061	-1.4311929	-0.2945795	1.2607899
A_55_P2100770	-0.52024937	-0.32581902	-0.3131466	-0.118709564	0.5641451	-0.2639413	-0.43595266	-0.08515692	-0.63818216	1.0955648	1.1443796	0.5147109	0.7155266	0.02062893	-0.02062893	0.039515972	0.65621233	0.3963976	0.6271105	0.70111084	-0.5063906	-0.3350544
A_52_P257686	-0.1280508	-0.13201714	0.3945923	0.3648491	-0.0928154	0.40416288	-0.16170311	-0.24537754	0.64842796	0.027904034	-0.21481848	-0.06930065	-0.43039894	0.1784811	0.036628246	0.36088228	-1.0095148	0.6014786	0.17962551	-0.015345573	0.015345573	-0.1987791
A_55_P1952394	0.08148146	0.17196178	-0.18058157	0.7379513	-0.08148146	-1.0261655	1.524715	0.7624078	-0.87063885	-1.2037024	0.12244272	-1.0102391	0.37596464	0.18393946	0.699584	0.35007906	1.4916501	-0.30765963	-0.086652756	-1.3077598	-0.22671652	-0.82149744
A_51_P144957	0.4529009	0.13959885	0.12856913	0.29136944	0.3388939	-1.6946526	-0.73352814	-0.2771201	0.61562824	-0.49066877	-1.8278184	-0.6744404	-0.527493	-0.2415781	-0.12661934	0.10769081	0.13031769	-0.018131256	0.24421549	0.018131733	0.4377947	-0.42902994
A_55_P2312644	-1.2981749	-0.8828573	-0.06714916	-0.39762974	-0.5462036	0.69122744	0.2406807	2.4810448	0.84904003	0.52415466	0.16565132	0.7152958	-1.2804003	-0.00460434	-1.4623804	0.25654602	1.185298	-0.20097256	0.524693	0.00460434	-1.1087589	-0.92457867
A_55_P2466685	0.16417265	-0.017416954	-0.729125	-0.5423112	-0.47072506	-0.32654476	-0.76516724	0.01741743	-0.31912994	1.1619463	1.11794	-0.04792738	-0.047270775	0.4958372	0.18130732	0.7196827	-1.2744274	0.42618895	0.79273987	1.0899978	0.03819084	-0.07093716
A_55_P2172233	-1.0425124	-0.7770953	-0.1108737	0.06606436	-0.17633772	0.52671576	0.3729062	0.48157263	0.36701822	-0.007775784	-0.12536478	0.77454996	0.05586481	-0.2184844	-0.24129248	0.27302313	-1.0766091	0.07737303	0.3769107	0.007775784	-0.736176	-0.6290107
A_55_P1963419	-0.5663266	0.05025339	-0.3525114	0.009491444	-0.25948286	-0.009491444	1.6569304	0.23733902	-0.31647587	-0.11754131	-0.94716644	1.0758157	-0.8261194	1.4027958	-0.16824245	0.27609825	0.83147335	0.4173026	0.6215062	0.6172247	-0.19469738	-0.2993927
A_52_P85791	0.4444661	-0.002328873	-0.51593494	-0.8343525	-0.70363045	0.22165775	-0.20935726	2.011413	0.38174057	0.072369576	0.002328873	0.25913668	-1.7353201	1.1676521	-0.42886734	-0.05521822	0.732461	0.027013779	0.053747177	-0.4590521	-0.2729597	-0.24064064
A_66_P106774	0.019203663	0.07556963	-0.23448801	-0.115377426	0.6005435	-1.4821582	-0.80242443	-0.36935568	-1.0852509	0.10575104	-0.27361822	0.43537807	-0.18907261	0.14436865	0.06135893	-0.019203186	2.4716063	0.6881108	1.215805	1.043622	-0.85141754	-1.0856814
A_55_P2125466	-0.48452473	-0.50013256	-0.043753624	0.05087948	0.48999596	-0.39270306	-0.7609234	0.2632637	-0.25489998	0.20147419	0.043753624	0.22596073	0.43763542	-0.19034863	-0.25725555	-0.045298576	0.45562553	0.1526022	0.29949856	0.5728817	-0.42545128	-0.6243086
A_55_P2117375	0.001677752	-0.18717456	-0.2897222	0.012538195	0.038534403	-0.03211522	-0.29764676	-0.001677752	-0.22536159	0.013333559	0.23181081	0.10108495	0.004448175	-0.013793707	0.35158086	0.5973885	-1.3490517	-0.1305902	0.058630228	0.28207898	-0.5661638	-0.6429908
A_55_P2048594	-1.0308113	-0.7354927	0.07855511	-0.22611904	-0.42355537	0.79984474	0.38569975	2.5849056	0.95857954	0.66316605	-0.81041527	0.8463826	-1.1338615	-1.2821751	-1.356513	0.3552389	1.3268452	-0.07855511	0.6311369	0.12202549	-0.99821854	-0.54888535
A_51_P112174	0.16086388	0.2739544	-0.41194105	0.03478384	-0.030431747	-0.5572634	-1.7708597	-0.40099573	-0.15751743	0.659441	0.6217623	-0.36764288	-0.40517187	0.7196183	0.57939386	0.4314084	-1.5676537	0.24697113	-0.13142252	0.29825783	0.030432224	-0.32115936
A_55_P1976108	-0.84599257	-0.51220655	-0.15127897	-0.021521091	-0.13096762	0.88622904	0.82046366	0.20710802	0.021521091	0.42482805	0.22033834	0.58628416	-0.047469616	-0.04869032	-0.37801313	0.03236437	-1.0356984	0.1549449	0.43528223	0.1565156	-0.42894602	-0.30742788
A_55_P2027594	0.26816797	0.29593325	0.008063793	0.05453825	0.15254831	-0.2724738	-0.3521905	-0.37713242	0.034762383	-0.31878996	0.36676645	-0.2865162	0.1896882	0.06788778	-0.004608631	-0.29206038	-0.1767397	-0.5990224	-0.44066286	-0.50256157	0.004608631	0.055515766
A_52_P565847	-1.8946614	-1.650156	-0.5719466	-1.2209663	-0.33838367	-1.2277164	-0.8872547	4.3143444	-1.1719537	2.2573977	0.65635633	3.6460614	1.4580584	0.71932554	0.60539436	3.472529	-0.36763	-0.36243868	4.040621	2.004171	-0.7035351	0.3383832
A_55_P2117169	-0.42520475	-0.27665472	0.002954006	0.011229038	-0.08697939	2.0712638	0.97143984	0.2813406	0.24469137	1.0845685	1.5756154	-0.24636745	-0.21530676	-0.25651693	-0.122814655	0.41428614	-2.1616535	-0.07146025	0.04007101	-0.002954006	-0.038748264	0.66283846
A_55_P2127617	-0.010603428	-1.5087638	-0.07472515	-1.4001832	0.06719828	-0.6273637	-0.8362851	1.0090194	-0.60800457	0.010603428	0.267159	0.25667095	0.10418749	-0.10708189	-0.04639721	0.63366365	1.4523416	1.219418	0.73986864	1.1990705	-0.10670328	-0.8958831
A_55_P2120696	-0.6214824	-0.47489452	0.51660776	0.3122735	-0.71078444	3.3514843	1.1292362	-0.55596447	-2.0579271	2.571701	3.2678442	0.62334967	0.315197	0.3043518	-0.3043518	-0.7422514	0.79137754	-0.64546585	-0.37376547	-0.85940933	-0.8993697	2.1465483
A_55_P2409038	-1.1669855	-0.67146397	0.091828346	-0.18003273	-0.40608406	0.80277014	0.40628767	2.5569	0.9445362	0.6699195	-1.466116	0.85084677	-0.6954479	-1.2537403	-1.3590202	0.3404045	1.3584523	-0.091828346	0.63490963	0.11583519	-1.0073977	-0.8251362
A_55_P1992267	0.00224185	-0.8542254	-0.16215682	-0.00224185	-0.13297391	-1.1789253	-1.433882	-0.58293295	-1.2020986	0.2769096	0.24076867	0.21306157	-0.16611981	0.005307436	0.20956731	0.55791545	1.8886392	0.31410003	0.40453744	0.62462926	-0.20328164	-0.9859197
A_55_P2017739	-0.4914894	-1.1746941	-0.44860458	-0.14010811	0.14791107	0.2694459	-0.12857437	2.0020165	0.39894676	0.12857437	-2.0007925	0.31121492	0.41644478	-1.0394564	-1.5944796	0.19643593	1.9094467	-0.15156412	0.5762081	0.9399028	-1.3088245	-0.8523979
A_52_P357181	-1.0349805	-5.264882	0.14554763	0.31148696	-0.4876325	3.4155467	2.0590808	-0.5467217	-0.24599528	2.666033	3.2987063	0.9221389	0.06441903	0.49685216	-0.469383	-0.063806295	-2.1010492	-0.22318769	0.063806295	-0.13285375	-0.866276	1.8807852
A_66_P107973	0.42837477	-5.291947	0.02744627	0.001697063	-0.16290712	0.6960521	-0.001697063	-0.6432338	-0.38771725	0.056054592	1.3101344	-0.55801105	-0.24415636	0.36746264	0.31443834	0.38838243	-0.97132206	-0.15726042	-0.017865181	-0.431355	0.26652956	0.7440038
A_66_P120003	-1.1197758	-0.57419014	0.10313034	-0.13578033	-0.20724487	0.83609486	0.4304428	2.5398278	0.9493756	0.6812391	-1.4421558	0.8671112	-1.0551558	-1.2234697	-1.334384	0.35421562	1.4081812	-0.10312939	0.67245626	0.12193966	-0.9997654	-0.8218727
A_55_P2116988	-0.37557673	0.09451604	0.06377244	0.20081925	-0.20763946	-0.75877595	-2.0577805	-0.7935736	-1.5096085	-0.31380057	0.2966149	-0.06377244	0.696152	-0.15610003	0.61928296	0.70719075	2.7164452	0.70500875	1.0552857	0.9189551	-0.33495784	-0.37078643
A_55_P2083317	-0.7275734	-0.57013416	2.2696905	-2.6347332	-0.2529707	-0.048295498	0.75686264	0.048295975	-1.6041484	0.19610834	-0.050364494	1.5540047	-0.92662287	1.243093	0.2823305	0.7513504	-0.39815187	0.43198586	0.9519224	-0.43085194	0.5339813	-0.44812393
A_55_P2093543	-0.1702733	-0.19102049	-0.23757696	-0.5363679	0.13042784	0.38297415	0.005933285	0.22190905	0.1321168	0.39561415	0.6694474	0.22655153	-0.005933285	0.024447918	-0.3254285	-0.07563639	0.5329509	-0.21059847	0.08028746	-0.04278326	-0.04155588	-0.054484844
A_55_P1980426	0.32439232	0.8521652	0.4344101	0.010924339	0.18618774	-1.1142793	-1.0368061	-0.8467164	-0.74943876	-0.6314292	-1.9097223	-0.79905844	0.20842266	0.4139042	-0.47781086	-0.77285576	1.0522394	-0.010924339	0.10914707	0.14429712	0.15162277	-0.20954895
A_66_P139233	-0.5308409	-0.516459	-1.107934	0.18722486	-0.19894266	-0.13176632	0.16507292	1.5292072	-0.12995481	-0.598752	0.29223537	1.5821371	-0.46620655	-0.51908493	0.29339695	-0.686965	0.27969837	0.35683727	1.4810891	0.012904167	0.50370884	-0.01290369
A_55_P1993463	0.5080514	0.81036425	-0.0563879	0.009310722	-0.6935816	-0.009310722	0.5071025	-2.2312098	-3.3460155	-1.8906989	1.0523267	-3.1124907	-0.1769805	1.273871	1.3255196	0.9633975	0.8998976	-0.98465157	-0.77759266	-1.7228494	0.4461937	0.77107763
A_51_P362554	0.116790295	0.360044	-0.5929141	-0.34213305	0.035402298	-0.08644056	-0.4362607	1.8008356	0.07315683	1.1437912	0.6513257	-0.035402298	-0.45001745	-0.29751205	0.06743717	-0.3096347	1.0837798	-0.1668992	0.5571313	0.76326656	-0.1966052	-0.71664953
A_51_P109840	0.3268261	0.3707075	0.24928665	0.56763744	-0.11526394	-0.9221382	-0.17468166	-0.4058299	0.81104946	-0.9928055	-1.4483957	0.13286448	-1.4405107	0.54740906	0.6288843	0.079790115	0.6924467	-0.079790115	-0.38430214	-0.5140524	0.47247887	-0.56491756
A_51_P495730	-1.01157	-0.5284238	-0.6870394	-0.2585702	-0.39318848	1.1807375	1.1247735	1.5280015	-0.057311535	0.6699414	0.64919853	0.057311058	0.62505865	-0.3876462	-0.09662247	0.22505474	-0.48456097	0.21803617	0.17436695	-0.11791563	-0.6689062	0.20321131
A_51_P498442	-1.2151108	-0.43265152	-0.19537544	-0.42413235	-0.5270233	0.7583685	0.17483139	2.4550447	0.7916765	0.3294487	-1.854866	0.54350567	-0.8011284	-0.89076996	0.31184053	0.2436719	1.1620855	-0.2782898	0.6252637	-0.028869629	-0.913311	0.028869629
A_55_P1954277	0.30586672	-0.45304346	-0.15850973	0.03349161	0.35778284	0.18384886	-0.9771371	-0.09452772	0.116966724	0.052802563	0.7436662	0.09588003	-0.08648443	-0.13335371	0.04083872	-0.22800589	0.93553114	-0.6850858	-0.28341436	-0.22579336	0.2571807	-0.03349161
A_55_P1970621	-0.53192234	-0.3647442	0.008820534	0.14232492	-0.4098611	-0.54550934	-0.56690454	-0.7174468	-1.3778687	0.110218525	0.10041857	-0.17002583	0.06011343	-0.008820534	0.34378052	0.20251274	1.8068666	0.29977846	0.96442556	0.5646105	-0.42677975	-0.38432264
A_55_P2232410	-0.9947796	-0.6251526	0.04115486	-0.22905922	-0.3043394	0.98239565	0.40376186	2.6954646	1.0323415	0.57597065	-1.6091824	0.79092884	-1.2802219	-1.4238615	-1.181531	0.48698044	1.384892	-0.041155815	0.84307384	0.20914364	-0.84477234	-0.6787987
A_55_P1982533	-2.056109	-2.0949645	3.1855884	-1.6787481	1.002325	0.15069962	1.919426	-0.8077779	-1.6964269	0.81986094	0.7156882	1.6815348	-0.15069962	-1.5624619	-1.5768833	0.65128565	-1.6292467	0.23853588	0.66775846	-0.5615797	-0.51641893	0.8749013
A_55_P1969266	-0.28877378	0.005056143	0.18224788	-0.005056143	0.09133172	0.8214023	0.4041021	-0.26976156	-0.31497788	0.1052196	0.25571275	-1.1233828	-0.72628856	-1.2869041	-0.68808484	-0.2982595	-3.299599	-0.030843973	0.27867198	0.3502376	0.29997134	0.46946025
A_51_P341918	-0.108756065	0.044914246	0.030966759	0.31553268	0.058019638	-1.1407595	-1.0369835	-0.53974724	-0.49947262	-0.65571594	-1.1892395	-0.20457458	-0.5915489	-7.77E-04	0.4914713	0.16163826	0.23135757	7.77E-04	0.13526154	0.10092926	0.0833559	-0.36966705
A_55_P2169775	-1.0563993	-0.6822729	9.81E-04	-0.31022453	-0.3606224	0.92518616	0.35422325	2.6556954	0.995142	0.54869556	-1.6377096	0.7641196	-0.6047144	-1.4520931	-1.2300596	0.45061207	1.3290033	-9.80E-04	0.77971935	0.35413313	-0.46841812	-0.7276716
A_55_P2109927	0.40520382	0.46147776	-1.1617117	0.03196287	-0.48705244	-0.2418623	-0.81072664	1.4921732	-0.16734505	0.8544102	1.2131782	-0.39549828	0.42604542	-0.117284775	0.24244213	-0.7120738	1.2604885	0.79007053	1.0584793	-0.664793	-0.03196335	-0.73861885
A_52_P455251	-1.0259438	-0.6503668	0.04181385	-0.2844553	-0.32710075	0.95722675	0.3907385	2.6948156	1.0363231	0.5955925	-1.591197	0.8110137	-1.2585926	-1.4048538	-1.1951141	0.4911666	1.3631277	-0.04181385	0.80919695	0.20579529	-0.8634167	-0.6924257
A_66_P109192	-1.0310411	-0.65458584	0.04222393	-0.29049492	-0.3303318	0.95313406	0.3889675	2.6940413	1.036582	0.59897614	-1.4160652	0.8142381	-1.2546225	-1.4012775	-1.1981573	0.49087715	1.360455	-0.042222977	0.8038578	0.20468903	-0.8668394	-0.6949692
A_55_P2157165	-1.1589975	-0.78188324	-0.08041763	-0.41856766	-0.45649529	0.825881	0.26430082	2.5700054	0.91360617	0.47918367	0.6649451	0.6942897	-0.7725792	-0.14573574	-0.76745415	0.36721563	1.2347846	-0.1656313	0.67556	0.08041859	-0.99321747	-0.82068825
A_51_P516119	0.38198805	0.42097235	-0.6583977	-0.25847197	-1.0194511	0.0621953	-0.4537754	1.8093681	0.15408802	0.5613775	0.24931908	-0.062194824	-0.09732485	-0.6370783	-1.2544699	-0.39316797	0.50862026	0.1654892	0.6437931	-0.68039894	0.06748295	-1.0493755
A_55_P1990495	-0.38951683	-0.1478672	0.003464699	-0.08269405	-0.17837143	1.7615414	0.28938293	0.43408442	-0.003464699	1.2593651	1.901228	-0.4443984	0.2184	-0.06675148	0.093990326	0.26050663	0.7450609	-0.18061829	-0.22817707	-0.2556057	-0.34332848	0.7344341
A_55_P2241553	-0.13303041	-0.06037283	0.09116888	0.475657	0.008181095	-0.074919224	-1.0772443	-0.5596218	-0.58183336	0.12955523	0.66948843	1.0656748	-0.001041889	0.24557066	0.05896902	0.001041889	0.574306	-0.27226782	-0.11645937	0.23959732	-0.13431597	-0.01819563
A_55_P1967867	0.121878624	0.19795227	-0.14976788	-0.012599945	0.052861214	0.18598557	-0.080617905	-0.77272654	0.12780762	0.012599945	0.033258438	-0.055572033	-0.17008018	0.11125374	-0.019215584	-0.1155653	-0.7724066	-0.10307217	-0.022955894	0.061707497	0.055506706	0.21386528
A_51_P212068	-0.24680042	-0.42100048	0.44932747	0.1164341	-0.33895016	-0.1164341	0.4903326	0.2678318	0.3576603	-1.1573725	-0.72834206	0.6413679	-0.11861706	-0.24570274	-0.16972256	0.118849754	0.11852741	0.9972925	0.29183388	-0.17674923	0.5389252	-0.5492363
A_55_P1989813	-3.254043	-2.9265895	-0.48757315	-0.88017416	0.13738775	0.032497883	0.66806173	3.5099645	-0.33870554	0.39702463	-0.032497883	1.5556769	0.59575224	-0.24751997	-0.034174442	1.5987859	-0.9325862	0.13630915	2.0561852	1.1585965	-1.1473556	-0.8069539
A_55_P2124549	-1.2341757	-0.8522682	-0.116007805	0.016181946	-0.5174675	0.75515175	0.21559715	2.5179558	0.8696985	0.46028996	-1.7264624	0.672596	-1.3858385	-1.2521973	-1.3923645	0.31471014	1.1799788	-0.069272995	0.59826326	0.67536545	-0.016181946	-0.88211536
A_52_P372418	-1.6035666	-1.2207685	-0.4795823	0.052551746	-0.8848119	3.5004954	1.1071553	2.1511855	0.50407887	0.098620415	2.9742937	0.3102479	-1.7463698	-0.69032526	-1.7613473	-0.052551746	0.8138943	-0.5734744	0.22863007	-0.33849	-1.4275479	2.8799825
A_51_P100298	0.68097186	0.5106275	-0.25094962	0.052279234	0.062725306	-1.336623	-0.9248631	-0.30663323	0.5653255	-0.82147956	-0.64539313	-0.03114152	-0.46100116	1.0145233	1.1608455	0.8633158	-0.44133735	-0.08754802	0.03114152	0.040614367	0.46406913	-0.077623606
A_51_P122855	-1.4659462	-0.012126923	-0.3299427	-0.6924505	-0.7429848	0.524498	-0.003131867	2.2939901	0.649035	0.25164557	-0.38337898	0.5493994	-1.5910091	0.16892147	-1.6231365	0.08891106	1.1995506	-0.42678452	0.8555279	0.003132343	1.1627398	-1.1089411
A_51_P105017	0.1924057	0.36138535	-0.14666939	0.122579575	-0.23941422	1.0659494	0.07015848	-0.31164503	-0.13041925	0.66039944	0.8840637	0.30423498	-0.056152344	0.056152344	0.08382225	-0.26128912	-0.90978193	-0.3386035	-0.16793871	-0.38001013	-0.14458084	0.58456326
A_52_P381430	0.089778185	0.2701862	0.38722968	0.6739633	0.7272532	-2.1846602	-1.2299764	-1.0472076	-0.3378408	-0.013248682	-0.63867784	0.3238113	0.013248682	-0.047122717	-0.19143319	-0.94330716	1.2130744	0.5755451	0.42222142	0.7726648	-0.09587979	-0.7500212
A_55_P1952385	0.29867363	0.45438576	-0.22331142	-0.5849428	-0.64852524	0.6135206	0.09895992	2.3891387	0.7471175	0.36211872	-0.2750616	0.56977034	-1.4765387	-0.8341389	-1.5347061	0.18119526	1.0577898	-0.12399578	0.45266914	-0.09895992	-0.27723503	-1.0160389
A_55_P1996421	-0.38196564	-0.16855335	0.11643791	0.045916557	-0.007525444	0.8948698	0.3873434	-0.19663525	0.23476028	-0.4142294	-0.03229332	0.007525444	0.08156109	-0.20253086	-0.49238014	-0.5645962	0.73892784	0.06373501	0.17616081	-0.068696976	-0.068395615	0.08538914
A_52_P6297	-1.4869671	-0.7546892	-0.5283823	-0.8880501	-0.962018	1.0707016	0.96830845	2.0757732	0.6623626	1.4366856	2.2351408	0.35548925	1.9984922	0.8797922	-1.6001177	-0.13450909	0.7479758	-0.56852055	0.13450909	-0.41137028	-1.5115948	-0.22811317
A_52_P132165	0.07346058	0.25020504	0.34167862	0.72351265	0.5722885	-0.46407795	-0.6156931	-0.03833103	0.6785736	-0.9337225	-1.3458366	-0.033153534	-0.55484104	-0.6858778	-0.087265015	-0.3320427	-0.16121101	0.26380253	0.35809517	0.2532444	0.43472385	0.033153534
A_55_P1991249	-0.1147871	0.13842964	-0.15882826	-0.018035412	-0.10551834	-0.4914136	-0.43281317	0.83566356	-1.3559465	-0.058861732	0.19527912	0.051691055	0.2744236	0.018035889	-0.018568039	0.39009476	2.236939	0.5096469	0.86625004	0.79948616	-0.04614973	-0.65363884
(-)3xSLv1	-1.1435757	-0.82585335	0.05097294	-0.39692497	-0.38488293	0.8344016	0.4613552	2.6370802	0.9573412	0.369277	-1.5575447	0.78075933	-1.2561283	-1.4123449	-1.3103361	0.3897295	1.4699998	-0.05097294	0.5857887	0.16142178	-0.93665314	-0.7819185
A_55_P2412319	-0.33442593	0.04147482	-0.039737225	0.18550634	0.24483538	-0.31201363	-0.5143738	-1.5872927	0.23872375	-0.696887	-0.7001581	0.22502756	-0.00547123	0.15816832	-0.14530611	0.30724144	0.118560314	0.19387054	0.007249355	-0.050970078	0.00547123	-0.2695651
A_55_P2008053	-0.07579231	0.052778244	0.39012718	0.49374056	-0.013505936	-0.55918264	-1.4651723	-1.8245754	-1.4119945	0.035631657	0.95447445	-0.58637714	0.61522293	0.27365398	0.27574205	-0.26752234	1.3347139	0.14543343	0.013505936	-0.51006126	-0.42453146	-0.062060356
A_55_P1979595	0.16758633	0.107424736	-0.20041084	-0.005472183	0.008218765	-1.155324	-0.82477	-0.18174934	-0.34942436	-0.813962	-0.9704218	0.12950897	0.3674574	-0.16762829	0.23716259	0.019313812	0.6374397	-0.14760208	0.005472183	0.049276352	0.20830154	-0.40568066
A_55_P2185198	-0.7960825	-0.7472811	0.06033802	-0.2861719	-0.40377426	0.8418703	0.3718338	2.631938	0.9962702	0.6500821	-0.47083664	0.8477926	-1.1750755	-1.322114	-1.3093348	0.41166687	1.3211942	-0.060337067	0.676342	0.14985085	-0.95970535	-0.776144
A_55_P2160528	-0.5129247	-0.39849615	0.28000307	0.4944954	0.26227713	-0.43485594	-0.9874592	-0.09220505	-1.7730355	0.16115189	0.09220457	1.1626406	0.9128747	-0.73609877	-0.27899456	-0.53015804	2.0933356	0.6372056	0.9303498	0.9678693	-0.1599164	-0.16685915
A_55_P1991994	0.1371994	0.3384037	-0.8557844	-0.98851776	-1.3172235	1.989254	-0.2083745	1.7058344	0.071196556	1.9679112	1.8503499	-0.07119703	0.17530441	0.24502611	-0.47019768	-0.51739454	0.40107346	-0.8820324	-0.25273132	-0.7742386	-0.5866041	1.42033
A_55_P2454099	-1.0553203	-0.9345498	-0.8157153	-0.46672678	0.8299031	-1.0084901	-1.2124457	-0.6584964	-1.3385592	1.3727727	1.5335717	0.8406658	0.545836	0.09457159	-0.08916235	0.17814064	0.09625864	0.08916235	0.6591916	0.77307653	-1.0343223	-1.1360497
A_55_P2172227	0.46781135	0.39113116	0.15930152	0.28632903	0.22817779	-0.6995585	-1.0896599	-0.53985524	-0.51583457	0.62573504	0.5188329	-0.020172358	-0.37122464	-0.09425235	-0.20465636	-0.57090783	-1.0107701	-0.04903531	0.020172358	0.14346814	0.12272143	0.05181575
A_55_P2020706	-1.5176625	-0.9724703	1.5172324	0.22673082	0.5190954	-0.6117525	0.8353429	1.0080857	0.84441185	-0.012866974	-1.0314417	0.95459175	-0.6120615	-1.3305855	-0.49212456	0.012866974	1.0370803	-0.29076958	0.13115168	-0.27381182	-0.5687866	0.1744256
A_55_P2078645	-0.04066086	-0.02776432	0.058475494	0.12290478	-0.025949478	0.70009613	0.58275414	-0.04402685	0.35909462	0.025949478	-0.17488194	-0.38539267	-0.4282627	-0.029058456	-0.2628441	-0.18506813	-1.1313529	0.11656666	0.082149506	0.045243263	0.14430904	0.22288704
A_55_P2087061	-0.30444407	-0.16355872	0.26098132	0.35043406	0.26217484	-0.08627534	-0.98992896	0.41738415	-0.01816535	0.01816535	0.79439664	0.045075655	0.3153026	-0.19992042	-0.21345592	0.13076615	1.2682192	-0.08909917	0.15848947	-0.024543047	-0.5558617	-0.27797723
A_52_P213807	-1.1789312	-0.7536583	0.07086563	-0.2531376	-0.424263	0.80727005	0.3777356	2.6014504	0.97008276	0.6564264	-0.94326687	0.84497213	-1.152669	-1.2990475	-1.3463745	0.37117147	1.3196907	-0.07086563	0.63865423	0.1293602	-0.98856544	-0.80346966
A_55_P1962124	0.93795896	0.81719327	-0.026179552	-0.22085214	-0.27725434	0.18227363	-0.28895688	-1.1639245	-0.68331885	0.7091048	0.904166	-0.34285235	0.001398325	-0.14923072	-0.18176436	-0.41055655	0.43918252	0.06241727	-0.001398325	0.028622389	0.32379746	0.36358
A_55_P2030076	-1.1832857	-0.7497835	0.073931694	-0.24356365	-0.42706108	0.80106497	0.38047314	2.5939307	0.96397495	0.65769625	-1.4999466	0.84426594	-1.1464481	-1.2931967	-1.3532419	0.36241055	1.3216753	-0.07393074	0.6321268	0.12531471	-0.9942999	-0.80912304
A_52_P321751	-0.70255566	-0.5849042	-0.967607	-0.14163685	-0.41020298	0.7435274	0.07392883	-0.48685074	-2.1159887	1.5158987	1.8549109	-0.06071949	0.38573027	0.5002737	0.060719967	0.728982	-1.7539744	0.46640968	0.54397726	1.0607119	-0.50948286	-0.11703682
A_55_P2170836	-1.6264806	-1.4807029	-0.8267493	-0.8313198	0.002932072	1.1563597	0.6669545	3.4177806	1.8904343	-0.006525993	-0.002932072	0.997355	-0.34193277	-0.48510122	-0.8121114	0.91935873	0.7667556	0.123253345	0.75260925	0.6666808	-0.9740033	-1.5117612
A_55_P2033020	-1.286005	-0.8387127	-0.020694733	-0.32788944	-0.5280409	0.69498825	0.28611565	2.483399	0.85621357	0.560061	-0.80332375	0.7441921	-0.47372723	-1.383523	-1.4604759	0.2516632	1.227426	3.5083175	0.5255699	0.020694733	-1.1011362	-0.9159603
A_55_P2188464	0.18129063	-5.52E-04	-0.23231888	-0.021643639	0.1909113	0.068567276	0.16774464	-0.013590813	-0.014203072	-0.35533237	0.18621826	0.21640587	0.56864643	0.014392853	0.14184856	-0.011111259	-0.7825823	-0.02061367	-0.10672665	5.52E-04	0.22163677	-0.002737999
A_55_P1961135	-0.16401243	0.011636257	-0.08757067	-0.021976948	0.12377691	-0.11111784	-0.684937	0.09182024	-0.011636257	-0.07617712	0.28425264	0.2613492	0.29562807	-0.14196348	-0.06452036	0.06707144	0.91078043	0.1121192	0.017369747	0.07332277	-0.05660677	-0.25601435
A_55_P2070769	-0.3898034	-0.4087062	-0.32840204	-0.05456209	-0.07721853	0.5955596	0.12904882	0.003688335	0.034362316	-0.16786242	0.5847573	0.23850393	0.44764853	0.108664036	-0.12351465	-0.13868952	0.72465086	-0.16511679	-0.04786539	-0.003688335	0.102924824	0.022984028
A_55_P2375446	-1.1832409	-0.713665	0.0850811	-0.20670891	-0.42409134	0.79201126	0.39444017	2.5683532	0.9470453	0.6624203	-1.4805079	0.84462357	-1.1201715	-1.2707567	-1.3656015	0.34077454	1.3393011	-0.08508015	0.6226859	0.115652084	-1.0079479	-0.8237572
A_55_P2068506	-0.7345853	-0.8684902	0.35114527	0.28902388	-0.22068024	4.097972	2.4354477	0.29346657	-1.3260088	4.108947	4.510305	-0.6069813	1.0571508	1.1993399	0.10751152	-0.17674065	-0.85635996	-0.35767365	-0.2604704	-0.10751152	-1.1239295	2.8299007
A_55_P2055523	-0.16132832	-0.07708073	-0.25350952	0.018997192	0.25556087	1.1128387	0.36733913	-0.09565163	-0.6123619	0.19372368	1.7002335	-0.24429226	0.3777008	-0.21520996	0.18897629	-0.011014938	-0.9372406	-0.14091682	0.30126762	0.011014938	-0.6274605	0.4324417
A_55_P2109439	-2.1885376	-0.8448396	1.1486354	0.67253447	-0.46074295	4.485382	1.3028951	0.22189093	0.12103748	2.8699503	4.3655663	0.2835369	-1.549674	-0.35092878	0.6659155	-0.12103748	-1.0918913	-1.0225182	-0.8345537	-1.5940509	-2.1657023	3.0136175
A_55_P2101372	-0.24670315	-0.6721554	0.09209633	-0.1817646	-0.40932655	0.79935455	0.40621567	2.5552921	0.9428196	0.6668539	-0.60090446	0.84922314	-0.59078026	-1.2550087	-1.3615227	0.33820534	1.359899	-0.09209633	0.63126326	0.1147356	-1.0096025	-0.8272848
A_55_P2207335	-0.31352878	-0.7408521	0.5660155	-0.020789862	0.020789862	0.6380837	-1.5064023	-0.59184146	-0.9533236	-0.090518236	0.47896838	-1.2185781	-0.52195716	-0.78583217	0.15767026	0.38246417	2.2315733	0.69123435	0.24100852	0.7476032	-0.34665608	0.037802935
A_51_P276715	0.390059	0.86829233	0.67674255	1.0139737	0.32202244	-0.8316889	-0.95942307	-1.312614	-1.995235	-1.3805661	-0.5596285	-1.4682198	-0.20787954	-0.49051857	0.17227697	-0.22151947	2.1072965	0.017078876	0.10716534	0.11386156	0.06663895	-0.017078876
A_55_P1979356	-0.5758314	-2.6098776	-0.43789577	-0.12526608	-0.03169155	0.44094276	0.23340893	0.40980148	0.3946228	-0.23221111	-0.30500793	0.041262627	0.06231308	0.013586998	0.22447395	0.4323101	-1.3210573	0.11303139	0.17626762	-0.013586998	-0.37791252	-0.4947443
A_55_P2027935	-2.205863	-0.13932562	-0.9667311	-1.004117	-0.5144949	-0.23047495	-0.029280663	1.4773245	0.93795586	-0.3922019	0.09348488	1.6139627	0.056433678	0.029280663	-0.5330334	0.25137997	1.904808	0.5414133	1.2273259	1.3853674	-0.8755789	-1.3975325
A_55_P2179604	-1.5799932	-4.9904556	-0.4655428	-0.55296993	0.066329956	0.21935558	0.5183668	2.6844492	-0.25406837	1.1067543	-0.043899536	0.5800314	0.31508732	-0.38582706	-0.7131443	0.72085667	0.043899536	-0.2091713	1.2943611	0.48571968	-0.76444054	-0.84532547
A_52_P514107	0.68202066	-1.2553129	0.34250402	0.46760893	0.51414204	-0.3185959	-1.3908458	-0.2699294	-1.8542109	-2.1241846	-0.44578266	-1.1226349	-0.05217743	0.37599134	1.1824913	1.274662	0.40757465	0.05217743	0.29186058	-0.40584278	-0.0940671	0.28229094
A_55_P2149107	-0.040168762	-0.12141037	0.11794853	-1.353015	0.040168762	3.561623	2.6338649	-0.18580914	-1.840692	2.0543423	3.2035336	0.37430525	0.78619576	0.16861963	-0.5376835	-1.7984285	-1.409421	-0.34288025	-0.22285461	-0.8262844	0.1306572	2.5308094
A_55_P2007103	-0.94129467	-0.5908165	0.04205227	-0.06315613	-0.2524948	1.0212631	0.43215847	2.6751184	1.0180421	0.54445887	-1.637866	0.7568574	-1.3044653	-1.4433613	-1.1829357	0.4555354	1.4392643	-0.04205227	0.9043431	0.1983633	-0.8261175	-0.67088985
A_51_P491667	-4.48E-04	0.73835945	-0.42626143	-0.28117037	-0.39975452	0.111680984	1.0990376	-0.6009402	-0.7395277	-0.65481377	0.7227869	1.9606771	0.5889969	4.48E-04	-0.34676647	-0.5036664	0.5846858	0.112550735	-0.54569435	-0.50268173	0.07363701	0.273942
A_55_P2053714	-0.9973793	-1.8372097	-0.24876165	-0.107050896	0.21968126	1.1539044	0.10705042	3.1751652	1.626378	-0.9223337	-0.80783224	1.6037064	-0.7295599	-1.1124268	-0.91129684	1.3896303	1.0287771	0.38286495	1.0926962	1.1106272	-0.8372674	-0.9814472
A_55_P2424702	-0.9614868	-0.60377216	0.040740967	-0.13152218	-0.27439308	1.0059481	0.42186975	2.817222	1.0228863	0.5521488	-1.6303282	0.7658925	-1.3007412	-1.4407625	-1.1809511	0.46764994	1.4173946	-0.040740967	0.8801365	0.2040205	-0.8317318	-0.6723814
A_55_P1980846	-0.38473845	-0.49715853	-0.9716182	-1.1635327	-0.6221652	4.2093496	1.7697701	1.6752496	1.433085	3.2857041	3.6953998	-0.24302721	-0.02734518	0.98175	-0.50597286	-0.54102564	1.1677356	0.02734518	0.48427153	-0.8063121	-1.039392	2.7047591
A_51_P503247	-0.05207634	-0.97574234	-0.32370567	-0.4443817	0.7763777	0.63287306	0.052075863	2.3257246	0.66214895	0.19405842	-1.1101179	0.4086728	3.6420298	-1.8013201	-1.5446844	0.11062431	1.041369	-0.40386868	0.50196123	-0.15723133	-0.08128452	-0.3062601
A_55_P1999287	-1.4817023	-1.1181035	-0.4620738	-0.6890063	-0.794209	1.1680274	1.1487164	2.18932	0.5252199	0.05872774	0.20247316	0.27375174	0.63754225	-1.9376044	-1.6834722	-0.02489376	0.8974948	-0.54200506	0.3568926	-0.2946658	-1.3404431	0.02489376
A_55_P1971229	0.11597347	-0.004515648	-0.32349873	0.0807848	-0.21633244	-0.8687849	-0.9598665	-0.42798233	-0.30031347	0.60553455	-0.047527313	0.25378656	-0.20882893	0.21335411	0.121453285	0.28710938	-1.3166366	0.42244244	0.702652	0.662261	0.004515648	-0.5669546
A_51_P383014	-1.0052891	-0.63863087	0.025409698	-0.23112392	-0.3165264	0.96914387	0.39306307	2.6797829	1.0154443	1.874537	-1.2805138	0.8232007	-0.77663994	-0.025408745	-0.99100494	0.6045613	1.3751926	-0.05414009	0.8317013	0.7491927	-0.8577366	-0.692503
A_55_P2037918	-0.057487488	0.2612505	0.67043877	0.64949703	0.002007484	-0.31246042	-0.5549798	-0.24923706	-0.60161924	-0.39262676	-0.54190254	0.63231707	0.21060658	-0.3579836	-0.002007484	-0.042033195	1.7190857	0.89865685	0.78342915	0.36434078	0.38779926	-0.37083626
A_55_P2346736	-0.18267632	0.12928057	-2.12609	-0.919096	-3.0312805	-0.534832	-2.3161626	-0.019991398	-1.683403	2.6293316	2.7458014	0.42072582	0.62813807	2.149424	1.4333639	1.3048625	-1.3391633	0.019990921	0.33961773	1.169725	-1.1055961	-0.39220428
A_51_P112445	0.11427927	0.0631938	-0.2786765	-0.20172071	-0.20965242	1.4124732	1.1089959	-0.24049759	0.12426996	0.3986783	0.66095686	-0.09211445	-0.4983096	0.22002554	-0.013767719	0.013767719	-1.6476951	-0.2205224	-0.062139988	-0.22982645	0.2183795	0.6478276
A_51_P227386	-1.0940857	-0.8018713	0.05779648	-0.4136858	-0.33629704	0.9027271	0.4874401	2.6621957	0.9939885	0.35062504	-1.5283575	0.7692952	-1.2368927	-1.3949594	-1.3394451	0.40253162	1.66324	-0.057795525	0.6105118	0.16805553	-1.001873	-0.5361309
A_51_P284716	-0.46564865	-0.8117466	-0.12247467	-0.44293213	-0.4888916	0.7959595	0.23090172	2.5331974	0.872015	0.42389584	-1.080039	1.088778	-1.4305983	-1.5757122	-0.5880461	0.3263321	1.2039018	0.12247467	0.6486411	0.74926186	-1.0235577	-0.8529539
A_52_P236777	-1.6539173	-1.5805917	-1.1281896	-0.34848928	0.003921509	-0.5754671	-0.85235643	1.0639517	-2.1091576	2.029738	2.436473	2.3290257	1.6630573	0.32325983	-0.003921032	1.0733957	-0.18119526	0.8547988	1.5767546	2.2714167	-1.0173345	-1.2791429
A_55_P2305339	0.6465187	-0.027897835	-1.7218604	-0.70836973	0.027897835	-0.8122053	-0.09275818	0.9319749	-0.7272873	2.0900884	2.2625175	1.215857	0.18153906	0.7397013	0.88332605	0.8093672	-0.40177917	-0.95667267	-0.109656334	0.93981504	-0.4031043	-0.32721567
A_51_P156434	1.007963	1.1262224	0.5686233	0.46740842	-0.03554654	-0.4631722	-0.01827836	-0.2510631	0.3330114	-1.0871441	-1.0058162	-0.9796202	-1.2120802	0.4081447	0.01827836	-0.6912792	0.75235534	0.022414446	-0.5395868	-0.277519	0.75013804	0.42189574
A_55_P2077879	0.57543755	0.5167074	0.019434452	0.052913666	-0.037530422	-1.688261	-2.4788427	-1.2812946	-0.6863947	0.2213192	0.3922186	0.10574722	-0.23059702	-0.061957836	0.100132465	-0.45956945	0.37178802	-0.18310642	-0.019434452	0.50145197	0.025930405	-0.49213505
A_51_P439085	0.113152504	0.19992447	-0.07325363	0.108670235	0.039090157	-0.35351086	-0.36262608	-0.24631119	0.89159393	-0.6136427	-1.2757702	-0.17035675	-1.2709703	-0.17289829	0.5039463	0.25556564	0.6150751	-0.23396015	0.49993706	0.029429436	0.57673645	-0.029429436
A_55_P2101546	-1.1733685	-0.76051426	-0.078193665	-0.43230534	-0.46623325	0.8125372	0.2629099	2.5686426	0.91389036	0.48487568	-1.1501179	1.9541063	-1.3652697	-0.40941906	-0.5187931	0.36415195	1.2301164	0.6135464	0.658432	0.07819271	-0.93148804	-0.8275852
A_51_P191463	0.42757034	0.4368229	0.007338524	-0.007338524	-0.23722458	-0.51268196	0.77281666	-0.053369522	-0.58693886	-0.38703442	0.052802086	-0.13848972	1.1872683	0.733881	0.12860107	-0.24959278	1.2509985	-0.4643669	-0.21263409	-0.78414536	0.20217991	0.06442547
A_55_P2035434	-1.062871	-0.6839838	0.043513298	-0.31656837	-0.3516369	0.9242687	0.38085318	2.6854558	1.0331883	0.6114254	-1.5743637	0.8262129	-1.2368622	-1.3843737	-1.2221842	0.48105383	1.3465395	-0.043513298	0.7684574	0.1950922	-0.8894644	-0.7133179
A_55_P2005630	-1.0680361	-0.68850994	0.044143677	-0.3182106	-0.35472965	0.9197521	0.37963915	2.683354	1.0322318	0.6141968	-1.571454	0.8285332	-1.2330532	-1.3807659	-1.2266092	0.47867537	1.3444629	-0.044142723	0.76306057	0.19299984	-0.8934145	-0.7166395
A_55_P2068560	-0.02644372	0.02644372	1.0982664	0.7055814	0.073640585	-0.40439582	-1.2602875	-0.4317584	0.47348952	-1.6785853	-1.2515528	0.5724337	-1.1769922	-0.38349652	-0.413563	-0.26125026	1.7754414	0.96997476	0.7469704	0.3859675	0.77458835	-0.70520425
A_52_P342620	0.64541364	0.73584104	0.0327847	0.11756492	-0.0327847	0.3121264	-1.164748	-1.3353336	-0.03439784	0.26615977	0.79581	-0.79961944	-0.15539193	-0.21156621	0.34834456	-0.3831575	0.3163936	-0.31499505	-0.5126264	-0.3344066	0.19881368	0.2995093
A_55_P2013751	-0.57635474	-0.21091628	-0.38377213	-0.07153869	0.06552911	-1.6996257	-1.539973	-0.28951097	-0.9210632	0.70139575	0.26771474	0.978698	0.2880509	0.72093844	0.3052094	0.73402524	-2.408614	0.8354633	0.99262977	0.9453113	-0.06552911	-0.97809386
A_55_P2172022	-0.3865037	-0.3163886	-0.62529707	0.055386066	0.048637867	-1.6919379	-1.1143312	0.21623135	-0.5066557	0.5813556	-0.26344824	1.3402061	0.76182127	0.43032598	-0.048637867	-0.11999369	1.512733	0.7223153	0.8607168	1.3756032	-0.56240606	-1.3604732
A_52_P305579	-2.1571174	-1.7738013	-1.0152593	0.27352476	-0.83653307	0.004475117	-0.32070303	1.6076074	0.7687774	0.0432415	-0.22348976	1.6707587	-0.004475117	-0.41892672	-0.28338194	0.58655024	1.289599	1.2589965	1.7223172	2.051509	-1.3666587	-0.82824564
A_51_P141012	-1.0992432	-0.7150459	0.04857254	-0.3181467	-0.37348175	0.89092684	0.37404346	2.6677084	1.0230293	0.62903976	-1.5544548	0.8391614	-1.2113104	-1.359107	-1.2558212	0.45927048	1.3338966	-0.048571587	0.73004293	0.17868137	-0.91793156	-0.7380333
A_52_P413502	0.5107007	0.76852846	0.22234964	0.34777784	-0.16363764	-0.29367924	-0.90472794	-0.58508635	-0.091106415	0.17558336	0.25566816	-0.09868097	-0.22510195	0.33933973	0.00136137	-0.4107895	1.0326171	-0.00136137	-0.059177876	-0.18785286	0.6073642	0.44686747
A_55_P2034390	0.57844925	0.60286427	0.109363556	0.2953968	-0.01613903	0.01613903	-0.36317492	-0.52143383	-0.028332233	0.04071617	0.23300457	-0.51008177	-0.7560663	0.10026646	0.18511581	-0.22898722	-1.0382328	-0.16844273	-0.24749899	-0.3724947	0.19749069	0.28482723
A_55_P2028977	-0.01748681	0.2516477	-0.04367137	0.27335477	-0.4354999	-0.8834064	-1.2637532	-0.3836801	-1.4063938	1.1638019	1.2664955	-0.13908982	-0.3445542	0.1999948	0.1607821	0.112470865	0.53476167	0.01748681	0.28816438	0.54103684	-0.4206736	-0.3342855
A_52_P208521	-1.7227101	0.31033564	0.3069129	1.998332	-0.20175743	5.3265595	1.2225175	1.1483197	-0.49274302	3.7333336	4.2375636	-0.66336346	-1.1297736	0.11473036	-0.11473036	-0.36293268	-0.17855072	-0.68911123	-0.7992244	0.30549765	-0.5788593	4.217131
A_51_P221823	0.16909742	0.025949001	-0.8012843	-0.2589655	-1.2445035	0.010835648	1.2389235	2.7563696	0.15649652	-0.21618414	0.33245707	-0.010835648	-2.049644	0.6949239	-2.1373305	-0.41733122	1.1848793	0.21982718	0.9263754	-0.6897273	-0.114370346	-1.0936913
A_52_P136782	0.22440648	0.12416673	1.154073	-0.042179346	-0.06591344	0.6699288	1.0104511	-1.2262077	-0.013575316	0.65510726	0.7187655	-0.06336522	-1.4753187	1.1870272	1.5223486	0.013575316	-2.4190795	-0.36340022	-0.66934943	-1.188698	-0.39559245	0.74013543
A_55_P2276761	-0.1529584	-0.2249794	-0.80508137	0.027524471	-0.45763683	0.7651024	-0.55685616	0.8206811	-0.818285	0.040578842	2.2006645	-0.97914314	0.012506485	0.34393692	0.682405	1.186759	-0.092838764	-0.24644756	0.39466476	0.53662777	-0.21686554	-0.012506485
A_55_P1953796	-0.12559605	-0.116368294	-0.052017212	0.04715538	0.19179249	0.004610062	-0.72608757	-0.04378128	0.37798786	-0.32653236	0.054759026	0.12573814	-0.004610062	-0.13481712	-0.107629776	-0.23089314	0.82912636	0.09206295	0.0788126	0.26125622	0.075050354	-0.19574356
A_51_P515649	0.27805567	-0.22173929	7.32E-04	0.47187805	0.23278618	-0.997138	0.29353905	-0.005434275	0.5133891	-0.3918972	-1.7008615	-0.60157967	-0.04492569	0.0972476	-0.013028622	0.008563042	0.26811934	-0.15083742	0.107797146	0.21520281	-7.32E-04	-0.6627426
A_55_P2002115	-0.45478535	-0.15694714	0.006804466	0.100105286	0.039607048	0.5970268	0.52622795	-0.045835495	3.70E-04	0.09993839	-0.10478592	0.4621296	-0.08917332	-0.24467945	-0.42084503	-0.42286777	0.25047874	0.004874229	0.04915428	-0.12665367	-3.70E-04	-0.05453968
A_51_P126177	0.32165718	0.28176308	-0.005202293	0.14708042	0.18149567	-0.81407547	-1.6653461	-0.4101057	0.59782124	-0.92359924	-1.1010313	-0.27129936	-0.72993565	0.13290215	0.2375927	-0.28691196	0.38913345	0.005202293	-0.1896162	0.23094082	0.16075993	-0.22047997
A_51_P155345	-0.040196896	0.13491392	0.17657518	0.31899118	0.12354612	-0.07971048	0.1843133	-0.22094393	-0.027675152	0.07036543	-0.88157034	0.09851885	-0.2667451	-0.46438646	-0.5566697	-0.50834227	-0.1966939	0.056890965	0.081914425	-0.04612589	0.087946415	0.027675152
A_66_P100765	-1.167532	-0.7591028	0.06395912	-0.27760124	-0.41832066	0.8210139	0.37302685	2.6183639	0.98320484	0.64918184	-1.5189428	0.84409237	-1.1693621	-1.3151579	-1.3302088	0.39106894	1.3186092	-0.063960075	0.65302324	0.1396122	-0.9753704	-0.7904959
A_55_P2072453	-1.5404532	1.0428479	-0.2089355	0.8735926	0.089133024	2.0668366	-1.5143034	-0.34430838	1.8700802	1.202079	0.6114323	-1.2473679	-3.024244	1.5543749	1.1215994	0.17837882	-0.089133024	-0.31750846	-0.87772965	-0.8498323	-0.58823705	1.1459572
A_51_P450924	-0.14191246	-0.08328152	0.06215191	-0.024991035	-0.11004925	1.3414917	1.1546726	-0.034785748	-0.62319136	-0.6787424	0.5866289	-1.5944042	0.24985123	-0.054083824	0.03068161	0.15258121	0.18156338	0.024991035	-0.032315254	-0.568202	0.06341839	0.60556316
A_55_P1978885	-0.27070904	-0.24235392	0.87686443	1.0207887	0.78457403	-0.7089009	-0.2984128	0.64434004	-0.9450116	0.00194788	-0.4844489	-0.00194788	0.22803402	-0.6579461	-0.2979865	0.11682463	1.5231314	0.5871129	1.1347709	0.68062925	-0.45057678	-0.31348276
A_51_P456465	0.06893039	0.24846148	0.10651469	0.2305696	-0.11937165	-0.13483548	-0.94452024	0.019200563	0.54858184	-0.65956235	-1.9119856	-0.5884898	-1.1642916	-0.14203954	0.075273275	0.24325347	-0.3540995	0.6558578	-0.019200563	0.34479403	0.6097753	-0.43418527
A_55_P2117721	-1.8018985	-2.1495137	-0.4621954	0.007959843	-0.007959843	1.328464	-0.1049695	1.8903856	-0.77204037	1.344307	1.722353	1.7960496	1.065361	-2.0041509	-2.4425883	-1.3723483	1.1773319	0.42894125	0.9955611	0.4699235	-1.069345	-0.33888006
A_66_P128694	-0.11808181	0.017837286	-0.017837286	-0.018684149	-0.45472312	0.38773322	0.88589406	-1.1149771	-1.788708	-1.986552	0.5566175	-1.9035251	0.27211118	0.28595233	0.33286738	0.5401528	0.67116237	-0.49298835	-0.41495204	-1.1097453	0.09117293	0.4067366
A_52_P507498	0.21984625	0.025347233	0.073274136	0.016476154	0.117750645	0.06664038	1.1526809	0.24887848	0.5498738	-0.28524828	-0.73654985	-0.04213953	0.07776499	-0.016476154	-0.230515	-0.35151625	-0.9272814	-0.44418573	-0.20272112	-0.45250082	0.099992275	-0.16746283
A_51_P250807	0.6372709	0.62768173	0.17731285	0.33960629	0.26401234	-0.040348053	-1.052774	-0.6338129	-0.18552256	0.25746822	0.17999268	0.030264378	-0.30984163	-0.26496553	-0.38246584	-1.0387316	0.9084406	-0.030264378	-0.2733574	-0.13865948	0.2650509	0.21736145
A_55_P2008874	0.30476975	0.3269999	-0.11765313	0.10442996	-0.057308912	0.5455015	-0.40468097	-0.6776526	-0.10838151	0.29555202	0.97625566	0.156183	-0.59893966	0.03188157	-0.21293187	-0.405102	0.61492324	-0.49071527	-0.03188157	-0.2685392	0.25588107	0.9348562
A_55_P2157788	-0.13331795	-0.002616882	-0.20214748	0.002616882	0.3844118	1.2262621	0.4515667	-0.06344032	-0.013453484	1.2188034	1.5916653	0.70531845	0.12630653	-0.2978487	-0.1564188	-0.2819624	-1.0899754	-0.053225517	0.2616949	0.21622276	-0.47959042	0.64596367
A_55_P2156006	-0.7641082	-0.76380396	0.005887032	0.29419088	0.005286217	0.098088264	-0.42017937	0.9161539	-1.4949746	0.25206375	0.28022718	-0.32224178	-0.59221506	0.19638538	-0.4359908	-0.00742054	1.219655	-0.005286694	0.31941605	0.39226723	-1.100183	-1.1991291
A_55_P1964245	0.06462622	-0.12636232	0.23769855	0.08222914	0.5293479	0.5032134	-1.9867234	0.19727802	-0.8612151	-1.7188253	-2.0920658	-0.4029374	-1.3168039	-2.0738077	-0.34930038	0.091843605	2.070961	1.1147895	0.48124218	0.9967375	-0.22878456	-0.06462622
A_55_P1966593	-1.6244683	-1.4728856	0.116559505	0.28889418	0.01738596	0.21677351	-0.21226168	0.7326083	0.16869688	-0.01738596	-0.14934015	0.58476305	-0.3518014	-1.1183896	-1.3386836	-1.141468	0.6694379	0.202909	0.48178244	0.16426802	-0.8780999	-1.0325618
A_55_P2038203	-0.15663671	-0.1575718	0.24709463	0.2761488	0.30146456	-0.94261503	-0.43881226	1.6886289	-1.5097656	1.2269707	-0.3689909	-0.40670824	-0.09714413	-1.3404012	-0.601336	0.09714413	3.6213913	1.8391786	2.7950983	2.8446612	0.15329504	-0.22160149
A_55_P2038792	-1.1832666	-0.70670986	0.0871706	-0.20272446	-0.4253559	0.78867483	0.3968439	2.5630975	0.9431391	0.6600385	-1.4787617	0.8433871	-1.1174622	-1.2686577	-1.3687353	0.33626366	1.3443556	-0.0871706	0.6191859	0.1137743	-1.0115681	-0.82732964
A_55_P2116744	-0.41266012	0.01390934	1.0391994	0.9909282	0.34323072	-1.4065552	-1.6418476	0.03593397	0.1553936	-0.078903675	-1.0926137	1.1594105	-0.5474844	-0.013908863	-0.09067726	0.55521965	2.0770192	-0.3573556	0.54797316	0.18579054	-0.30654097	-0.9916005
A_52_P254782	-1.3997517	-0.909503	-0.1337347	-0.41463375	-0.6419687	0.5684428	0.1782713	2.3321357	0.7169056	0.8053913	1.1249046	0.6215925	-1.1679688	1.6555357	-0.90127563	0.1109457	1.1305413	-0.31520748	0.39972353	-0.1109457	-1.236763	-0.6884527
A_55_P2303488	0.14385033	-1.1752386	-0.2555561	-0.011983395	0.7782297	0.2932639	-0.096915245	2.0506759	0.4381981	0.16095686	-0.6339159	0.34490252	0.011983871	-0.33375168	-0.6714544	-0.16686726	1.2807326	0.37338352	0.82113934	-0.38922405	-0.12964153	-0.4099245
A_55_P2181176	0.42472696	-0.40181303	-0.11017895	0.45240307	0.07105255	-1.2629328	-1.0505276	-1.0403852	-0.611125	-0.07105255	-0.13885975	-0.22190332	-0.22347021	0.41852808	0.108159065	0.15905952	1.5996728	0.2474823	0.4726143	0.49812794	0.32077932	-0.20608807
A_55_P1988217	0.20130825	-1.5815892	-0.1540823	0.17526913	0.21426392	-0.23900032	-0.16911697	-0.7231407	-0.63232803	0.78733015	0.35849047	-0.10176182	0.54553795	-0.27177238	-0.23223352	-0.85869503	2.1799068	0.79217005	1.0153561	0.9886179	0.101762295	-0.15706348
A_55_P2106068	-0.8671007	0.24808168	-0.08858776	-0.96950626	3.6718788	0.003450394	1.3674669	1.7374434	0.13525534	-0.13818169	-0.9400511	2.9837904	-0.27001858	-1.3894243	-1.568078	0.24973106	0.57653904	-0.042459488	1.0512886	-0.003450394	-0.80886364	0.027410984
A_52_P516034	0.97613335	-5.6328144	0.021309853	0.10278702	0.17486	-0.15800571	0.075987816	-0.18771744	0.67694473	-0.69373894	-0.50508595	-0.21288729	-0.19521427	0.7963972	0.6235161	0.18147182	-1.2561145	-0.021309853	-0.20730495	-0.23853302	0.6412306	0.32331944
A_55_P2169371	-1.4751871	-3.384312	-2.6522434	-2.277932	-1.2836292	4.3719463	4.8264523	2.2597673	3.2266347	1.1206863	-0.5962212	0.49975467	0.18849778	-0.18849778	-1.4126213	-1.2770941	-1.8491013	1.7989748	0.9427006	-0.5063007	0.7296827	0.3169353
A_52_P127362	0.06160021	-5.8292055	-0.18806887	0.12756395	-0.13818026	0.0999341	0.9644885	0.66637754	0.17717123	0.122437954	-0.66160154	-0.057525158	0.6054406	0.370543	0.16323423	-0.0979228	-1.5616565	-0.16339254	-0.27948904	-0.41410017	0.057525158	-0.27665567
A_55_P2045824	-1.5328197	-0.511199	-0.5032196	-0.73827744	-0.9587326	0.6337757	4.621951	1.9252806	0.342412	0.07060623	1.9623551	2.9278994	-0.07060671	1.371367	-1.3535728	0.8239522	0.81612873	-0.7154293	0.07296085	-0.48578072	-1.6084929	-0.7252245
A_51_P294555	-0.28705645	0.36488008	0.1531167	-3.1681457	0.26221037	0.24068022	1.3468843	1.005724	0.089464664	0.8843608	-2.3821516	0.5535054	-1.6211953	0.7633672	-0.39915514	-0.7220216	-0.49320364	-0.80927515	0.12542772	-0.44883013	-0.089464664	-0.14917326
A_55_P2006261	-1.0928564	-0.84917355	1.9939804	-3.173994	-0.13293362	-1.6150417	2.1698818	-0.6586509	-1.824069	0.5083294	0.101576805	2.3555918	1.1218138	0.6918297	-3.3135076	-0.04459858	1.0553074	0.09792042	0.04459858	-2.47472	0.08665562	-1.024827
A_55_P2159573	0.9099555	1.332767	1.0649652	0.38124037	-0.062423706	-1.3838668	-2.032331	-0.4633112	-0.2291398	-0.7197685	-1.6260095	-0.71901083	-0.8178215	0.062423706	-0.14331055	0.124966145	2.1351585	0.8364973	0.6534529	0.57121325	1.0433831	-0.3606825
A_52_P363316	-0.9493809	-0.5982771	0.040088654	-0.08428955	-0.2615261	1.0128684	0.42994452	2.677133	1.018117	0.54178524	-1.6395521	0.7552452	-1.3077602	-1.4460878	-0.86214066	0.45595694	1.4324093	-0.040088654	0.89334536	0.19946575	-0.8296938	-0.67256355
A_55_P2006285	-1.0766382	-0.72310066	-0.080779076	-0.2278614	-0.38945484	0.88727236	0.30612803	2.5599022	0.89921284	0.42381763	-1.757452	0.6379509	-0.70267105	-1.1040888	0.15649891	0.33970642	1.3047519	-0.15985394	0.7647648	0.080779076	-0.95192623	-0.35840988
A_55_P2149896	0.16162777	0.06578159	-0.1993761	0.1387167	0.35803127	-1.0180998	-0.6880865	0.0010252	0.21725178	-0.67874146	-1.1733332	-0.17065334	0.4206152	-0.20045567	-0.049725533	-0.0010252	0.40645695	0.037459373	-0.017731667	0.26559734	0.19540691	-0.51638985
A_55_P1998882	-0.96907806	-0.6109686	0.039073944	-0.14973068	-0.28250027	0.9980149	0.420022	2.6860762	1.0227199	0.54949	-1.6319008	0.7645006	-1.3033695	-1.4431219	-1.1843557	0.46772528	1.4115877	-0.039073944	1.2851553	0.20474148	-0.5776329	-0.6744442
A_51_P490840	-0.8515372	-1.0590453	-0.4050479	-0.6122441	-0.28736734	2.4855418	-0.02696991	2.2444396	0.5802388	0.10850096	0.6279359	0.32384968	-0.2128501	-1.8854499	-1.6283002	0.02696991	0.9615865	-0.4826722	0.41874313	1.5063338	-0.46413374	1.1788182
A_55_P2031891	-0.981102	-0.6192236	0.038615227	-0.18626118	-0.29420853	0.9889045	0.41399384	2.69037	1.0255938	0.55545235	-0.8073225	0.7710018	-1.2990398	-1.4396591	-1.1847038	0.47389555	1.3999405	-0.038614273	0.8557925	0.20673275	-0.8398733	-0.67666054
A_55_P2178327	0.8707478	0.6761763	-0.40356946	0.146281	0.70389867	-1.0584214	-0.85519624	0.033811092	0.23101306	-0.54339385	-1.3214881	-0.73950076	-0.62961364	-6.83E-04	0.24508595	6.83E-04	-2.0903122	0.15162587	-0.2039864	0.030671835	0.34742284	-0.18775487
A_55_P2001290	0.41516066	0.28554296	-0.020507336	0.031603336	0.097103596	0.44461966	-0.36403322	-0.33501387	0.18756914	-0.1230855	0.37018633	-0.6396756	-0.18811083	-0.1449647	0.029583454	-0.057716846	0.020507336	-0.15111494	-0.18611288	-0.16556215	0.1602683	0.3423953
A_55_P2031302	-0.5023682	-0.42927146	-0.17494035	0.24376321	-0.29798818	-0.72520995	-0.80830073	0.817642	-1.3492992	1.6034157	1.3895037	0.5485313	0.51087403	0.16708922	-0.2519238	0.5793779	-0.7592423	0.91752696	1.4336045	1.958142	-0.16708922	-0.60698247
A_52_P193611	-1.0084057	-0.45119858	0.038440704	-0.25487995	-0.3173132	0.96788883	0.40110493	3.0067549	1.0313482	0.5710983	-1.2220097	0.788363	-1.2840357	-1.427103	-1.1899652	1.0657	1.5405016	-0.038440704	0.82489586	0.20838356	-0.85273457	-0.20971203
A_55_P2029892	0.043514013	-0.114557505	0.20405936	0.21234965	-0.043046236	-1.16523	-1.0188062	-0.07328868	0.1841619	-1.1871841	-1.3776295	-0.039353132	-0.2794497	0.15087771	0.039353132	0.12958837	0.53955007	0.795676	0.39922023	-0.12852168	0.6322534	-0.9961827
A_55_P2370210	0.62704754	0.87409973	-0.7226877	-0.001540184	-0.48360252	1.3445396	0.21368027	1.3275094	-0.33576727	-0.79098415	-0.8270302	-0.5734105	-2.6456623	-1.087986	0.6973305	0.45111656	0.001540661	-0.27836704	0.4598961	-0.16822386	0.0486269	0.43940258
A_55_P2005972	0.59808016	0.4652114	0.10439062	0.24518347	0.01209116	-1.4011912	-1.7262211	-0.5504546	0.016433239	-0.9989724	-1.0667892	-0.6756258	-0.17810583	-0.40427923	-0.45328188	-0.60091305	0.80735064	0.20789385	0.17215681	0.03662634	0.6783757	-0.01209116
A_51_P118132	-0.25796795	-0.3413248	-0.21467304	-0.10085106	0.19803143	-0.04925537	0.13758087	0.25026655	-0.0740366	0.04925537	-0.05210781	0.3272047	0.44243717	0.34105968	0.40812206	0.46418095	-2.1547384	-0.20337582	0.28694153	0.090408325	-0.23863316	-0.39872837
A_51_P428781	-0.04147005	0.18703175	-0.29396105	-0.2545066	-0.054218292	0.13629389	-0.16334867	0.25453997	-0.6640301	0.3462801	0.6709194	0.012944222	0.7566123	-0.37051725	-0.812346	-1.0388942	0.76699877	0.1647501	0.34676552	-0.012944222	-0.1138587	0.31128502
A_65_P15675	0.38842797	0.2860291	0.04145837	0.07398629	0.13748574	-0.06019187	-0.12652326	-0.85823035	-0.2597711	-0.06428695	0.49977612	-0.35599494	0.23260522	0.023942232	0.26652837	0.050249815	-0.026953459	-0.059895754	-0.023942232	-0.028375387	-0.035439253	0.21618485
A_55_P2086245	-1.0437603	-0.6689377	0.04022026	-0.30797863	-0.3417015	0.9394245	0.3874359	2.6928577	1.0342932	0.59394836	-1.5904408	0.81131935	-1.257865	-1.4037018	-1.2079353	0.4859991	1.3558903	-0.040221214	0.7868905	0.20259094	-0.875021	-0.70119953
A_55_P2030756	0.3831439	0.34023523	0.006408215	0.19259691	0.22442865	-1.4790301	-2.1453538	-0.47722816	-0.5308809	-1.2811594	-1.3044977	-0.55562305	-0.3747735	-0.492095	0.2235856	0.5859356	-0.006408215	0.44005919	0.25542212	0.6866298	0.15866041	-0.4506402
A_51_P111757	0.31984377	0.2531867	-0.058593273	-0.01702547	0.25802565	-0.3525138	-0.47546244	-0.21566153	0.25967073	-0.6696992	-0.45476675	-0.1289339	0.01702547	-0.15180826	0.29956484	0.36552763	0.4237399	0.042529583	-0.029033184	0.27966928	0.3560357	-0.038921833
A_51_P181538	0.49233723	0.25541496	-0.30459213	0.009167671	-0.093138695	1.0973568	-0.084516525	-0.4374318	-0.009167671	0.07138538	0.92112255	0.009696484	-0.99721336	0.043919563	0.021287918	-0.017943382	-2.2622218	-0.31719494	-0.21735907	-0.27693176	0.10582733	0.18911743
A_55_P2083128	0.120559216	0.06227255	-0.21889353	0.054666996	-0.0518775	-0.5458751	-0.82330275	0.073924065	0.18796206	-0.43575144	-0.018253803	0.096477985	0.43648386	-0.15365458	0.051492214	0.018253803	0.7911382	-0.038901806	-0.045327663	0.19629526	-0.14953661	-0.29547548
A_55_P1975210	0.4935093	0.42806435	-0.31736946	0.06648159	-0.12864494	-0.5574851	-1.4830079	0.24237442	-0.60941887	-0.27635384	0.7308178	-0.19488049	-0.034856796	0.26990414	0.5404625	1.0942574	0.10145044	-0.23232174	0.4889469	-0.036504745	0.034856796	-0.17936802
A_55_P1998825	-0.5101423	-0.23557758	-0.23530483	-0.08437729	-0.12773418	0.72251415	0.45990658	0.41060257	0.5490675	0.014557838	-0.13677979	0.3584509	-0.014557838	-0.026278496	0.11399174	0.36340237	-0.34309578	0.33234406	0.43931866	0.46472836	-0.2817402	-0.41756153
A_55_P2158058	-1.6445527	-0.64858675	0.11822462	0.48532438	-0.11822462	0.24047136	-0.56747913	2.3135886	1.1335683	-0.6703296	-1.6845317	1.0401492	-1.6190181	-0.39828348	-0.820909	1.3154006	1.6611161	0.1818204	0.23188019	0.4683323	-0.7578001	-1.3011184
A_55_P2002469	0.050624847	0.334908	-0.30506992	0.13251543	-0.6587591	0.35501194	-0.050624847	1.1082368	-0.5391083	0.14746761	-0.9648795	-0.72955227	-0.8619418	-0.37752247	0.3997736	1.4112215	0.5966463	-0.22982311	-0.1632452	0.55182457	0.070269585	-0.38678694
A_55_P1989251	-0.09926939	-0.12993765	-0.38927984	-0.30039835	-0.1712079	1.7188506	0.63462496	0.40182352	0.3352399	0.60660887	1.395289	-0.00685072	0.5492902	0.21562338	-0.059149265	0.561213	-0.56620646	-0.09383917	-0.112261295	-0.09779787	0.00685072	0.6513047
A_55_P1969575	0.25849438	-0.35893822	-0.575758	-0.39025974	0.04524374	0.02366066	0.08742046	1.8054838	0.16008997	-0.23450756	-2.0643787	-0.023661137	-1.6657219	-1.0721445	1.1333823	1.3715916	1.3266687	0.12460899	0.7026472	-0.683589	-0.26228046	-0.40951824
A_55_P2051039	-0.08796644	0.020834446	0.40806818	0.34749746	0.050160885	-0.2954178	-0.6866832	0.14162254	-0.7605901	-0.8451066	-0.069612026	-0.191535	0.009072781	-0.13179922	0.3468852	0.7228856	1.4011245	0.05262232	0.2843647	-0.027944088	-0.009072781	-0.1959939
A_55_P2386095	-1.226428	-0.8413353	-0.060757637	-0.43003654	-0.4961815	0.76339245	0.40962982	3.1398134	0.905406	0.5193405	0.17582035	0.7283273	-1.3172159	-1.1468287	-1.3830309	0.33586264	1.2191143	-0.16076565	0.6000767	0.060757637	-1.0413952	-0.85983276
A_52_P745	-0.019684792	0.019684792	0.14962769	0.19948578	0.47158623	-0.3529787	-0.32749844	-0.33395815	0.12071228	-0.2451191	-0.16320992	0.34922218	0.1964035	-0.1554203	-0.29528522	-0.29669952	0.86656284	0.1799841	0.18156433	0.083221436	-0.14252281	-0.30474472
A_51_P493037	0.90096426	0.8164811	0.4726224	0.5744052	0.19241714	-0.9694295	-0.10079336	-0.25392675	-0.013727665	-0.25854397	-0.6798506	-0.15450907	-0.16376448	0.12502909	0.34912777	-0.199018	-1.0013762	0.013727665	0.04352045	-0.32029724	0.50167894	0.13411283
A_55_P2063082	-0.23728466	0.28677082	-0.4719534	-0.3898573	-0.110767365	0.32757616	-0.15488338	2.12004	0.47938204	0.110767365	-0.8155384	0.31552315	-1.0893831	-0.55987453	-0.69108486	0.38335752	0.9932432	0.6734929	0.933918	1.0793538	-0.28585052	-0.6419525
A_51_P464576	0.3875804	0.45175028	4.34E-04	-0.011548519	-0.051137447	-0.11992884	0.07208204	-0.17758226	0.043774128	-0.12956285	0.10199785	-0.02362299	0.036596775	0.2778716	-4.34E-04	-0.44106865	0.35868406	-0.1963296	-0.30033445	-0.41436625	0.22757101	0.025084019
A_55_P2152872	0.11794424	0.052867413	-0.057802677	0.115970135	0.33001852	-1.440309	-1.5319848	-0.3895955	0.38251352	-0.69359255	-1.3000579	0.1875701	0.029112339	-0.07749224	-0.04153776	-0.006384373	0.7940936	0.006384373	-0.055466175	0.30863142	0.08307028	-0.6220622
A_55_P2005290	-1.1513596	-0.75542355	0.05740547	-0.29977036	-0.40886974	0.8382411	0.37089634	2.6349158	0.9961839	0.6405821	-1.5328178	0.84195805	-1.1857157	-1.3315945	-1.3105392	0.4121995	1.3209877	-0.057404518	0.67131853	0.15121555	-0.96008396	-0.7759361
A_55_P2009285	0.017174244	-0.027079105	-0.02459097	0.23876047	0.1181407	0.4635558	-0.060607433	0.26413965	0.7215705	-0.051677227	-0.22068644	-0.19153166	-0.040048122	-0.030105114	0.23628187	0.24239111	-0.40060186	0.10706186	0.07687807	0.060172558	-0.017174244	-0.103966236
A_55_P1996416	-0.15076613	0.06251168	-0.16206145	0.020724058	-0.09766555	-1.3393843	-1.0600197	-0.8765938	-1.3988864	0.10505557	-0.020724058	-0.2765696	0.6022017	0.19267774	0.26484418	11.018027	3.0442212	1.1607773	1.3227417	1.3980196	-0.16475463	-0.54674745
A_55_P2136672	0.31690216	0.43737316	-0.14296865	-0.15099525	0.011474133	0.30113268	0.72162914	1.1818032	0.30153465	-0.014595509	-0.27689886	-0.095392704	-0.62443733	-0.33313894	-0.3237877	-0.011474133	-2.4420485	-0.21843243	0.5014725	0.09121323	0.22117043	0.4814558
A_55_P2130109	0.12875485	-0.003717661	-0.39757276	-0.037829638	-0.10763049	-0.58016706	-0.37824655	-0.40750575	-0.7336924	1.1600773	0.5496814	0.18045306	0.31726098	0.6548431	0.04227805	-0.04148221	-0.6293733	0.39846444	0.5792463	0.9000199	0.003717661	-0.2771585
A_55_P2076418	-1.247196	-0.999243	-0.9896567	-0.45797706	0.5760305	-0.29746795	-0.7165077	-0.100404024	-0.9432528	1.7506511	1.9562404	0.7227905	0.42183757	0.574538	0.100404024	0.39755702	-1.1087854	0.13741326	0.60470796	1.0318096	-1.0401132	-0.5183356
A_52_P682382	0.32853746	0.86936617	-0.34795237	0.12858629	-0.29547262	-1.5016465	-0.45062494	0.34868765	0.8121295	0.04933977	-1.1205869	-0.2144723	-0.25347567	0.623014	0.13427782	-0.79023886	-0.093607426	0.32864046	-0.04933977	-0.15652609	0.46660852	0.4845872
A_51_P268843	0.5445943	0.3496585	0.13297892	0.5092063	0.697845	-1.6670232	-1.4643102	-0.6157727	0.4351468	-0.538692	-1.1506438	-0.002662182	-0.07823801	-0.2072196	0.002662182	-0.38919973	1.7131581	-0.45512247	0.20241213	0.27434015	0.31786394	-0.5931411
A_55_P2179676	-0.47580242	-1.0799961	-0.24528027	-0.50064564	-0.73453426	0.86316824	0.061348915	2.2861357	0.6521301	0.7670932	-0.05184555	0.52480793	-0.10638714	-1.620389	-1.6676264	0.051846027	1.0035863	0.44571972	0.31390762	-0.18702316	-1.2599602	0.40132904
A_51_P110035	0.56830883	0.43722248	-0.023241043	0.11332607	0.21663189	0.023241043	0.10664749	-0.30029488	0.36339474	-0.15353966	-0.065588	-0.17068481	-0.22689152	0.2174511	0.20903301	-0.17288208	-0.062586784	-0.2036848	-0.29986477	-0.18210411	0.4108143	0.15050602
A_52_P657800	0.44804454	0.37751842	-0.15549493	-0.07063174	-0.09488034	1.829828	1.18342	-0.03610134	0.006864786	0.81730247	1.5454977	-0.12510562	-0.006864786	0.52858615	0.03873515	-0.22799039	-1.3915293	-0.56382966	-0.5512178	-0.77041173	0.25754428	1.145375
A_51_P403243	-0.008507252	0.24285412	0.008506775	-0.057800293	0.13077879	0.56794167	0.78607464	-0.13270187	-1.2468138	0.16666746	0.98553896	-0.3062415	0.02115488	0.11768246	-0.15416431	0.24166489	-1.4010239	-0.38695526	-1.0566688	-0.49303913	-0.38122606	0.20230722
A_52_P404895	1.1082158	1.1988473	0.17513752	0.031837463	0.021436214	-0.54606104	-0.021436214	-1.3527031	0.39721918	-0.7043829	-0.53023624	-1.0917687	-0.4999447	0.48796606	0.35832834	-0.3948226	-0.19214201	0.37620115	-0.022592545	-0.32438278	0.49489498	0.45965576
A_55_P1957053	0.006375313	-0.63094807	-0.2755413	-0.5911226	-0.35621166	0.43271494	0.5822997	2.229435	0.599596	0.29887867	-0.20207214	0.48564386	0.06400061	-0.9909086	-0.03700447	-0.006375313	0.97203255	0.99392796	0.2619996	-0.23456192	-0.8899822	-0.7421694
A_55_P2040170	0.24413872	0.16269684	-0.04543686	0.33795643	0.25694084	-0.9472475	-0.68733215	-0.13593102	0.31227207	-0.39717293	-1.8926411	-0.044280052	-0.20604324	-0.15881634	0.20214272	0.3645649	-0.26673222	0.09849644	0.24372101	0.25442123	0.044280052	-0.5241146
A_52_P552879	0.21832323	0.46508932	0.20922804	0.49273062	0.107459545	-2.4785695	-2.499282	-1.0746217	-0.11486006	-1.177031	-1.421886	-3.53E-04	-0.5826516	-0.01973772	3.53E-04	-0.09638834	1.6227908	0.26860666	0.2791152	0.67571115	0.48142672	-0.46686125
A_52_P89567	1.1232841	1.2581775	0.2932346	0.21527076	0.23932624	-1.0734737	-1.2273223	-0.39301515	1.7419517	-0.39171338	-1.1822598	-0.054042578	-0.5552218	0.500716	1.2689474	0.2469461	0.7491329	-0.5308697	-0.50627923	-0.10758901	0.054042578	-0.32506967
A_55_P2039105	-0.09371376	-0.118813515	-0.3179779	-0.35844803	-0.13085365	0.06937504	-0.41183758	-0.13984871	-0.018230438	0.006294251	0.5746889	0.27538204	0.051216125	0.18711185	0.16523933	0.038339615	0.77621555	-0.33206177	-0.11141491	-0.006294251	0.22220325	0.036614418
A_52_P174915	0.50535965	0.5004549	0.5301008	-0.032447815	-0.09108353	-0.37476158	0.66036034	0.10120392	0.06265831	-0.09612942	-0.8126888	-0.2168312	0.86820793	0.019321442	0.49222565	0.07430029	-1.6724868	0.005539894	-0.005539894	-0.6209345	-0.024965286	-0.14754581
A_55_P2120000	0.07559061	-1.3194828	-0.53279114	-0.8203974	-0.08071613	0.16476202	-0.22255135	1.9358149	0.31787348	0.0359869	-2.0987997	0.22074652	-1.7360268	-1.8881674	-0.23838425	0.004576206	1.7264695	0.2759285	-0.004575729	0.019894123	0.30925465	-0.38791084
A_51_P358243	-0.14031291	-0.25838828	0.2822821	0.0836041	0.29428983	-0.6435993	0.8249781	0.035030127	-0.100081205	-0.21217418	-0.62484527	0.2772491	0.6353648	-0.09986091	-0.035030127	0.29028916	-1.468786	-0.043269873	0.05294442	0.07284379	0.044258356	-0.15079474
A_55_P2176320	0.1069808	0.09694815	0.05840206	0.14125252	-0.04670143	-1.6534176	-1.6352701	-0.13680935	-1.7491007	-1.5086808	-0.44035387	-1.8418941	0.04670143	0.06289768	0.5177574	-0.7151804	1.4134817	0.07682133	-0.33120394	0.1578188	0.06362867	-0.36078596
A_51_P118763	0.32007837	0.23365736	-0.15651941	-0.12250376	-0.03942728	0.6250596	0.60166216	-0.13788557	0.03942728	-0.1317029	0.42680025	-0.19566774	-0.3185649	0.24604177	0.098489285	0.043067455	-2.1718984	-0.20268774	-0.25875902	-0.30590105	0.21874094	0.3778739
A_55_P2096515	-0.585783	-0.027570724	-0.8162346	-1.1953964	-0.3808012	1.2414856	1.677494	2.1238012	0.6675205	0.67886543	0.7652855	0.027570724	0.081849575	-0.46602726	-0.55257463	0.3886156	0.35304356	-0.13773489	-0.38860846	0.6100931	-0.8910427	-0.21913147
A_51_P107782	0.06387901	0.13363361	-0.112402916	0.12374306	-0.06387901	-0.28303146	-0.53774166	-0.2085247	0.27443695	-0.17320728	-0.35405827	-0.07866573	-0.16737366	0.26823807	0.25647926	0.413352	-0.18884087	0.28061485	0.19540691	0.43958282	0.24404526	-0.2744789
A_55_P2206496	-1.8299179	-0.039721012	-1.4677601	-0.66250515	-0.8792434	0.3183651	0.039721012	2.3027768	0.72990227	-1.303587	0.09667301	1.667161	-0.1006403	-0.7584882	-0.6213989	0.682147	0.780776	0.2893281	1.3228731	0.50753784	-0.99314404	-1.2988596
A_55_P2295245	-0.7444997	-1.1102042	-0.7460065	-0.17191267	-0.8824115	-0.016993046	-0.420362	1.6849971	0.09790897	0.4066615	0.041701794	0.016993046	0.103589535	-0.5452771	-0.40539694	0.53112745	1.7007089	0.53418875	1.109736	0.76822233	-0.9855151	-1.675674
A_55_P2048660	-0.7128372	-1.1608801	-0.76929855	-0.39240646	-0.9616413	0.03878784	-0.03878784	-0.48041677	-0.95417976	0.31096554	0.3954029	-0.07721329	0.6286745	0.21582413	0.70540905	1.2049799	2.2964163	0.1612978	0.69381046	0.29045868	-1.2539959	-0.66076374
A_55_P2055854	-0.14814305	-0.021874666	1.7101667	-2.8780992	0.23398185	-1.4320581	-1.7026098	-0.3962314	0.021874666	0.61201453	-0.7434633	0.41148686	-0.5588286	0.15432048	1.5070484	-0.12786746	1.7874477	0.46574187	0.17921281	0.28479838	-0.2712729	-0.92343736
A_66_P111871	0.2817588	-0.048019886	0.13209915	-1.4302921	0.24953175	-0.34199047	-1.0428505	0.47782612	-1.1758785	-0.5495076	-1.2015138	0.3136716	0.048020363	-0.9414921	-0.84412193	-0.7121911	1.5512776	0.8132205	0.39683533	0.94081306	0.59180975	-0.22966623
A_55_P1965725	0.08950615	0.4128027	0.1971178	-1.3360538	-0.44043732	0.26285648	0.3242998	-0.5480728	-0.7573042	0.45344162	0.33583927	-0.29188251	-0.08950615	0.14181614	-0.24124527	-0.60454273	0.69742584	-0.20501995	-0.38622284	-0.62782	0.15605927	0.5871172
A_55_P2013591	0.8653946	0.9158125	0.21126652	0.19456291	0.21625614	1.0855608	0.78584766	-0.183218	-0.09537506	-0.4727354	-0.026679039	-0.9564266	-0.4345379	-0.25503254	0.026679039	-0.56958294	0.37084293	-0.24748707	-0.062802315	-0.4878435	0.7515421	0.9856472
A_51_P353914	0.18205786	-0.14066744	-0.2243042	-0.15585423	0.20205116	0.17810297	0.2628126	-0.5424347	-1.0410657	0.5533056	-0.51318026	-0.2527671	0.9793544	-0.4443512	-0.21881485	0.030162334	1.4964886	0.26021004	0.82626534	0.2814889	-0.030161858	-0.5462856
A_55_P2115315	-0.97013474	-0.6138487	0.03771496	-0.1473856	-0.2838831	0.9951043	0.4212184	2.685237	1.021482	0.5444565	-1.635807	0.7602844	-0.5262251	-1.4465466	-1.1876392	0.46412802	1.4124413	-0.037714005	0.86761856	0.20406723	-0.15741253	-0.67594147
A_55_P2021570	0.4262507	0.40993333	-0.013778448	0.3159659	-0.21345305	-0.12544084	-0.7972748	0.9588926	-0.95795274	-0.67251563	0.14847589	-0.9410782	0.03604579	0.013778448	0.5042479	0.53469014	1.1143634	-0.3543365	0.3601439	-0.66741633	-0.21194196	-0.37759948
A_55_P2322169	0.7115233	0.7881081	-0.31200624	-0.23238063	-0.2512257	1.2127917	0.76748776	-0.06527066	0.9330962	-0.022531271	0.24771237	-0.28643966	-0.38328576	0.06941342	0.35176396	0.022531271	-2.43844	-0.38965535	-0.18070674	-0.46132827	0.64646363	0.73309064
A_55_P2157992	-0.14302969	0.33537722	0.29732752	0.2628379	-0.044056416	0.5773902	0.52035666	-0.35484934	-0.23597479	0.1108098	0.069282055	0.044056416	0.16616869	-0.27122736	-0.2830119	-0.75351954	0.5838361	-0.21324492	-0.5065446	-0.7741895	-0.20887995	0.44211817
A_55_P1954212	-0.13813066	-0.07084894	0.057156086	0.16920042	0.006340504	1.2513871	0.8830018	0.074989796	0.4662013	-0.007109165	0.23962545	-0.006340504	0.20460653	-0.23969603	-0.29783392	-0.3933978	-0.1465478	-0.031281948	-0.071285725	-0.15469694	0.15703249	0.49972868
A_51_P430903	0.06440687	0.1742711	-0.23495722	0.38146734	-0.16030264	-0.16388702	-0.19515228	0.32138014	-0.41117287	-1.185524	-0.5472641	0.08690286	0.21145391	1.0331678	1.2630877	1.4522386	0.31753683	-0.06440687	0.2932763	-0.9072919	-0.26464224	-1.0895562
A_55_P1993636	0.42459774	0.26188087	-0.021522522	0.15742016	0.007493019	-0.007493019	-0.04406929	-0.3093567	0.40267467	-0.13938618	-0.47760963	-0.03520775	-0.11226463	0.100141525	-0.014746666	-0.2238102	-0.30628204	0.18761158	0.23975277	0.022520065	0.49645042	0.19734192
A_55_P2085771	0.0243783	0.29756403	-0.9230776	-0.30899954	0.5977349	-0.30616903	-0.26579332	0.74946547	1.1235833	-0.0243783	-0.815588	0.151021	0.031839848	0.17108393	0.39832354	-0.21491575	-1.2763634	0.2530856	-0.27526474	0.06076622	-0.38868284	-0.4029069
A_55_P2157215	-0.12589025	0.11286783	-0.9959178	0.40133238	-0.5059571	-0.07212114	-0.6333761	1.6629572	-0.002434254	0.59011316	-0.28092098	-0.0919404	-1.0758662	-0.10174513	0.6059518	0.6059561	1.840591	1.232295	1.8717647	1.9097762	0.002434254	-1.2084918
A_55_P2094474	-0.33405328	-0.3378799	-0.027550936	0.06526828	0.52333045	-0.2849915	0.57761645	1.2125161	0.54241157	0.24339652	-1.3029644	-0.049299	0.47942233	-0.4150045	0.057436705	0.58381486	-0.45256495	-0.22239757	0.26590943	0.027550936	-0.35600638	-0.9193919
A_55_P1953683	-0.34681463	-0.43285322	-0.099247456	0.027756214	0.026170254	1.1853213	0.92031145	0.60016584	0.62492037	0.53679705	0.65173197	0.2625661	-0.24996614	-0.002947331	-0.03366041	0.061362743	-0.9323182	-0.07614374	0.002947331	-0.024502277	-0.44257975	-0.042021275
A_51_P117581	0.60367775	0.40236092	-0.223979	0.29441547	0.28342438	-1.4059968	-1.5520091	-0.83656883	0.3015089	-0.9052353	-1.6180019	-0.19680166	-0.49621105	0.06743908	0.36486053	-0.01038456	0.26618385	0.01038456	-0.45867825	0.15937233	0.22715187	-0.52334595
A_55_P2011455	-1.0351257	-0.662982	0.038175583	-0.30002117	-0.33773804	0.94519806	0.39183235	2.6953058	1.0329776	0.5819173	-1.6006899	0.80074024	-1.2708807	-0.7992983	-1.2033453	0.4852066	1.3615007	-0.038175583	0.7944641	0.20545387	-0.86888313	-0.6961775
A_55_P1958185	-1.0400543	-0.63330555	0.03853321	-0.30607796	-0.34092712	0.94119835	0.39002037	2.6945019	1.0331559	0.58527374	-1.5975609	0.80391407	-1.2670565	-1.4119482	-0.6263771	0.48496342	1.3588457	-0.03853321	0.7892523	0.20431423	-0.22656727	-0.69883347
A_51_P111669	-1.0047989	-0.82190704	0.008103371	-0.47721767	-0.45115948	0.7829151	0.38090134	2.635631	0.89198446	0.3425808	-1.6081448	0.7018666	-1.3242016	-1.4979	-1.3216639	0.35980034	1.3575454	-0.008102417	0.52720547	0.1092329	-0.89180946	-0.8168745
A_55_P2064542	-0.3491311	-0.20606565	-0.015910149	0.19372988	-0.04982519	0.99655247	0.87494373	0.32676172	0.77379036	0.23284197	-0.11900711	-0.055892944	-0.031731606	0.023593903	-0.037064075	0.5576515	-2.8939252	0.015910149	0.12938929	0.04558468	-0.05822611	-0.0778923
A_51_P132400	-1.0549564	-0.6801977	0.0398407	-0.31994724	-0.3501997	0.92872	0.38519287	2.6906443	1.0327234	0.59461975	-1.5884771	0.8127761	-1.255393	-1.4011669	-1.2163448	0.4823208	1.3517013	-0.0398407	0.7734766	0.2000494	-0.8826246	-0.70719814
A_55_P2247000	-1.0599842	-0.684659	0.040355682	-0.32318783	-0.35329437	0.92443943	0.38371563	2.6890678	1.0322413	0.5975857	-1.5855274	0.81548405	-1.2514439	-1.3975611	-1.2201881	0.48078728	1.3493814	-0.040356636	0.7682085	0.19831562	-0.88636875	-0.7102556
A_51_P211506	-0.37543535	-0.41503	0.17502165	0.09514475	-0.09165335	-1.193605	-0.6856322	0.42171764	0.37652445	-0.55380964	-1.1534686	0.60246325	0.5481105	-0.06730604	-0.24738836	-0.034304142	0.7368207	0.5202851	0.034304142	0.11944437	0.37343264	-1.021193
A_52_P201185	-0.32096958	-0.5884361	-0.252738	-0.6220684	-0.6535425	1.5454311	0.099778175	2.3910265	0.7365365	0.30922604	0.16999817	0.52625847	-1.5380135	-0.31316662	0.29103708	0.9798131	1.0510998	-0.33580875	0.46343184	-0.099778175	-1.1881104	-0.77701855
A_55_P1994020	0.5740175	0.15449047	0.09451866	0.018791199	0.37504673	-0.9848099	-0.7163935	-0.07697773	0.3279724	-0.8272991	-1.1045036	-0.8573828	-0.9516907	0.065838814	0.3227415	0.4427309	-1.5580139	-0.29691982	0.13606834	-0.018791199	0.27088928	-0.44007015
A_55_P2083149	-0.49940825	-0.36314154	-0.85597086	-0.7305627	-0.7827172	3.0050807	3.6101947	2.23428	1.8987288	0.9003911	0.01709032	0.5726037	-0.2935977	-0.02545309	-0.16067553	0.013577938	-0.19089746	0.7109742	0.2169385	-0.15630674	0.20787764	-0.013577938
A_55_P2186051	-0.18115687	0.4487579	-0.08364415	-0.039280653	-0.17008615	1.0507691	1.0657976	0.9139812	-0.197963	0.55879426	-0.17696834	-0.94793534	-1.6229217	0.56447816	0.6142609	0.60826707	-2.0486286	-1.7218897	0.3636701	-0.74758935	0.56180644	0.039280653
A_65_P08521	-0.20094705	-0.032609224	0.026468992	-0.1780045	-0.07832646	0.9986627	1.0017354	0.20637488	-1.1484725	-0.7907536	0.62852645	-1.9331253	0.16804957	-0.50707364	0.109199286	0.21233869	0.5350044	-0.026468992	0.11277747	-0.4665959	-0.34598756	0.3671949
A_55_P2027930	0.50955033	0.49778485	-0.090976	-0.074662924	0.11898351	0.30438972	0.06676078	-0.048727274	-0.022447348	-0.033192396	0.31846642	-0.21417737	0.07701278	0.41743588	0.022447348	-0.30460763	-0.03324294	-0.08903432	-0.1843102	-0.14734435	0.13245225	0.044962168
A_51_P306017	0.5778103	0.5001726	-0.7016077	-0.45331097	0.12683487	-0.7984867	0.39558792	0.57936335	0.29496574	-0.02283287	-1.4506536	-0.4057889	0.034528732	0.004626274	0.22510529	0.26714468	0.26331902	-0.73869085	-0.29276323	-0.6342454	-0.004626274	-0.78695774
A_52_P418489	0.57376957	0.9393749	-0.09366512	0.3917513	0.117627144	-1.7712979	-0.753932	-0.37941504	-0.12402725	-0.2896204	-1.1998186	0.44066238	0.08468437	0.007824898	0.427763	-0.25928688	1.008461	0.027926445	-0.3764019	-0.007824898	0.29542446	-0.15717793
A_55_P2071447	-1.7043128	-0.86842537	0.40783787	-0.08832741	-1.3780184	2.9738197	1.6903982	0.72522354	-2.2856617	2.953845	3.350544	0.08832741	0.76916504	0.23527908	-1.0267634	-0.6207824	0.30692148	-0.633224	-0.83963156	-1.5370936	-1.3707113	2.4853458
A_55_P1958932	-0.09381008	0.07611275	-0.026252747	0.08722925	-0.24103117	-0.77603626	-0.59206295	0.11621094	-1.776371	-0.7599387	0.026252747	-1.8035946	-0.4374485	0.055951595	0.04477167	0.39992428	1.471971	0.22173595	0.3580637	0.10012436	-0.28974438	-0.647594
A_51_P482611	-1.1270657	-0.7414274	0.050574303	-0.3209839	-0.39430523	0.8624735	0.37190723	2.6545277	1.0109415	0.62874365	-1.549139	0.8374219	-1.2053709	-1.3517485	-1.283433	0.43763113	1.3274746	-0.050574303	0.69723415	0.16658115	-0.93907166	-0.75638485
A_55_P2040161	0.2549157	0.31114912	0.005668163	0.06748438	0.18284369	-0.13387346	-0.36745405	-0.48611212	-0.005668163	-0.23608065	-0.2465291	-0.13490438	-0.107672215	-0.61052084	-0.6186881	-0.66047335	0.39410734	0.0455842	0.10364771	0.08732462	0.3762803	0.3257718
A_51_P355151	0.032987595	0.16081333	0.18179989	0.003972054	0.19954395	-0.950366	-0.71296644	-0.29967642	0.098100185	-0.9393387	-0.51089287	-0.003972054	0.79957294	-0.27925873	-0.2556095	-0.4191594	1.0050306	0.10594559	-0.13748407	0.11568165	0.35523605	-0.18727493
A_66_P116360	0.6169636	0.5788195	-1.88E-04	0.014095545	-0.5704591	1.6995094	1.2866347	-0.9725373	-0.9080088	0.56717134	1.5571139	-1.1253903	-0.21745515	0.5669434	1.88E-04	-0.27585626	-0.775388	-0.634825	-0.55489516	-1.2435467	0.2847283	1.4862692
A_55_P2013470	-1.2522554	-0.860713	-0.050045967	-0.41439438	-0.5127058	0.8126221	0.26593685	2.5354414	0.89457655	0.52992725	-1.6440153	0.7341881	-1.2984924	-1.4440336	-1.4102516	0.3129859	1.2175608	0.118471146	0.5698862	0.050045967	-1.060771	-0.8766718
A_51_P498403	-0.006084919	0.21596289	0.009740353	0.10617399	0.20195723	-0.26578856	-0.10336161	0.03621912	0.006084919	-0.14323282	-0.307858	0.3433671	0.33518744	-0.1472516	-0.05460024	-0.46131277	1.0431485	-0.13396788	0.008464336	-0.055627346	0.015269756	-0.12142038
A_55_P2357303	-0.7985039	-0.3060274	0.06029463	-0.4292903	0.19647694	0.583621	0.4311762	0.10052681	0.6987648	-1.140008	-1.4104948	-0.1006794	0.009257793	-0.28125715	0.57628155	1.292902	-1.2120867	0.1832242	-0.6727648	-0.00925827	-0.1935482	0.31175137
A_55_P2041422	1.3017564	1.2362962	-0.42129374	0.13281631	-0.29685593	0.18747711	0.036558628	0.088924885	0.40904236	-0.036558628	-0.31593943	-1.7011361	-1.5520134	0.63458824	0.5379071	-0.45164394	-1.2207327	-0.44872904	-1.2147675	-1.3779163	0.79324675	0.8469653
A_51_P460643	0.30155492	0.57413316	0.26893067	0.25251746	0.12564683	-2.2468555	-2.0398662	-0.75376964	-0.20564628	-0.96302724	-1.4074161	-0.67947316	-0.8220365	-0.37314868	0.14920497	10.744813	1.6273925	-0.072716	0.2033422	0.15604806	0.072716	-0.64363074
A_51_P233101	1.0098772	0.6055975	0.00201416	0.15899086	0.55651855	-1.5200748	-1.2928047	-0.22601604	0.10434532	-0.58662415	-1.042038	-0.13755703	0.2687807	0.020076752	0.23475266	-0.35145473	0.8963661	-0.18831635	-0.28945065	-0.00201416	0.49286842	-0.32911682
A_55_P2002472	-0.2592578	-0.23682547	0.070662975	0.23275137	0.33016253	0.44417906	-0.40614653	0.12635899	0.7358556	0.07645941	0.39750528	-0.40966558	-0.08094835	-0.19911051	-0.040222645	0.2622218	0.6849551	-0.07593775	-0.13507509	0.040222645	-0.21147108	-0.30422544
A_55_P2322620	0.32840896	0.11437917	0.16865706	0.21085858	0.23512006	-1.0729859	-0.9472363	-0.7013638	0.17711616	-0.50959325	-1.0435708	-0.09655547	-1.0589654	0.001837015	-0.001837015	0.17964292	-1.7061856	-0.10259652	0.23130584	0.06355405	0.30733848	-0.116552114
A_52_P370935	0.3101802	0.024219036	0.51307917	0.16794634	-0.091762066	3.0763593	-0.113037586	-0.37308788	-0.14038515	2.5097241	3.658894	-0.13468027	-0.5083003	0.21718454	0.2620902	0.044068813	-0.55724955	-0.3589368	-0.27699995	-0.6427789	-0.024219036	2.2225652
A_51_P418016	-0.24822164	-0.52183366	0.25517154	0.55650306	0.6391866	-0.9911773	-0.65323997	0.26622367	0.12155652	-0.6331351	-0.5667012	0.002673388	-0.059713602	-0.002673388	0.2189033	0.4588859	-0.15250611	0.2709582	0.34226918	0.39607453	-0.53115296	-1.0678775
A_55_P2178553	0.7066078	0.85395527	0.46753502	0.71952915	0.40464783	-0.99538326	-1.2844715	-1.043292	-1.0322733	-1.0289316	-0.302804	-0.5544739	-0.036405563	-0.007827759	0.418396	0.19253635	1.4428349	0.02412033	0.065405846	-0.13478851	0.007827759	-0.21730995
A_52_P681557	-0.50855637	-0.36021042	0.004959106	0.13088703	0.37941933	-1.0419836	-0.84054613	-0.004959106	-0.2357564	0.093857765	-1.0012116	0.118608475	0.09039402	-0.22035313	0.2029705	0.36916733	-2.375359	0.36987782	0.053287506	0.23384857	-0.39951897	-1.1152
A_52_P375876	0.14881039	0.027511597	-0.058672905	0.024620056	0.24060822	-0.68183994	-0.8355856	0.04335785	-0.2429514	-0.16578388	-0.44490147	0.13181877	0.41831875	-0.57531834	-0.25729942	-0.2908497	0.95703316	0.29654884	0.18281174	0.5316763	-0.024620056	-0.26318645
A_55_P2026525	-1.2934065	-0.85998917	-0.022816658	-0.3476162	-0.53946877	0.6872568	0.28296328	2.4905815	0.85786533	0.549891	-1.6015682	0.7390475	-1.2508631	-1.3956127	-1.464365	0.25251818	1.224401	0.115942	0.5159631	0.022815704	-1.1015244	-0.9150667
A_55_P2150555	-0.6061225	-0.5815749	-0.3084321	-0.035891056	-0.1538701	0.21902227	0.7921977	0.6905656	-0.05835581	0.5243373	0.7547803	0.08277559	0.3727708	0.02255392	-0.02255392	0.34739256	-0.80658674	-0.036170483	0.07818937	0.068300724	-0.6430373	-0.530952
A_55_P2415387	-1.5819206	-1.728651	-0.9993458	-1.2739258	0.059923172	0.7041745	0.51321316	1.5034609	-0.12719297	-0.42850685	0.64288473	1.4209347	0.35358906	-0.45867014	0.40874004	0.045520782	0.24835539	-0.045520306	0.8081207	-0.5144949	-2.0857525	-0.7667675
A_51_P291501	-0.20361567	-0.2698455	-0.16150331	0.08170748	0.06596136	-1.2294092	0.67934656	1.1322436	-0.052815437	0.0246768	0.36495256	2.1599069	2.4104056	0.9273238	-0.6560025	0.19059801	0.6998153	-0.0246768	-0.32863808	-0.30284214	-0.24439287	-0.9931607
A_55_P2092557	-0.42258358	-0.27208614	0.1362238	-0.007728577	0.07987404	0.007728577	0.110471725	-0.57296944	-2.4773989	-0.5621748	0.1425333	-0.918767	-0.19816113	-0.20607853	0.25426722	0.4188838	1.9201279	0.56797075	0.6735568	0.34522867	-0.27275133	-0.4462843
A_55_P2028511	-0.7747226	-0.5544057	-0.056216717	0.056216717	0.5455756	-0.07375765	-0.5660882	0.43119192	-0.60393476	1.2934108	1.0576291	1.1366878	0.9301944	-0.7501645	-0.84717417	-0.7556577	0.6121974	0.48334455	0.8948922	1.0338302	-0.5126033	-0.22195864
A_52_P535907	0.34613085	0.36015463	0.10440779	0.057953358	0.16788626	-0.43509626	-0.18488741	-0.4284835	0.2964368	-0.16860151	-0.016284466	-0.76298237	-0.39693022	-0.17486238	-0.4416747	-0.42398787	0.24264288	0.20637178	0.016284466	0.18008041	-0.22075033	0.19134283
A_66_P108468	-3.4068317	-2.9991283	2.5876436	-1.1594844	0.7996588	0.8694792	2.5258608	-2.09914	-2.907515	0.09404278	0.09174919	1.374362	-0.25993252	0.04872513	-1.892407	-0.04872513	-2.5404525	0.29585457	0.78538704	-1.5945172	-0.798522	0.57910824
A_55_P2058671	-1.0315695	-0.92769337	-0.03189087	0.3044381	0.20061255	3.430304	-0.05230093	0.70106316	-0.3844118	1.9047928	3.024735	0.027034283	0.5654702	-0.01675129	-0.540493	0.01675129	0.32244635	-0.33198547	-0.14471817	-0.22882938	-0.5730362	1.6815009
A_51_P130447	0.79301167	0.48658943	-0.08567095	0.21552086	-0.08781862	-0.69874	-1.3282251	-0.20355177	0.26851082	-0.24155283	-0.11502743	-2.2123551	-0.40616703	0.7839408	0.2983756	-0.06445646	0.22621536	0.07853031	0.064455986	-0.11355877	0.57267046	0.084460735
(+)E1A_r60_a20	-0.7773762	-0.9559679	-0.45746088	0.030312538	-0.50946856	-0.7207489	-1.4159508	2.0604	-0.17961168	0.8490057	-0.48320484	1.4952745	-0.030312538	-0.2116251	0.8444662	2.1563997	3.4337149	1.9269371	2.372013	2.4375372	0.3953743	-0.43820477
A_55_P1973950	-0.38305283	-1.4905319	-0.7248478	-0.7377281	0.4475894	-0.02754879	0.64661264	1.7320504	0.120064735	-0.15975857	-0.15387821	0.027549267	0.5964937	-0.46530294	-0.14368916	1.092803	2.6435556	1.3299417	1.7364693	1.5112023	-0.7437563	-0.7902241
A_51_P275123	0.13135147	-1.2477951	0.06575298	0.42688847	0.44962978	-0.59291077	-0.3952179	-0.015743256	0.424057	-0.42872238	-1.0078907	-0.2163744	-0.40233517	-0.028421402	0.26793575	0.6715088	-1.9933972	0.015743256	0.30039883	0.22616291	0.22039986	-0.47299194
A_65_P06115	-1.1571789	-0.64117813	0.09681606	-0.17216015	-0.40382195	0.80067873	0.41276312	2.5442934	0.9393115	0.661953	-1.462843	0.8510308	-1.0895491	-1.2485733	-1.3605375	0.33654118	1.3795013	-0.09681606	0.6339545	0.11305714	-1.0138063	-0.83200264
A_51_P125446	0.030982018	-0.027956963	0.26530552	0.23130417	0.21717739	1.6313219	0.9228239	-0.3229518	-0.026222706	0.30752087	1.2421999	-0.49658728	0.27845097	-0.15152931	-0.15014458	-0.25180006	-0.26785898	-0.006106377	-0.0273633	-0.351079	0.006106377	0.89633846
A_51_P117995	-0.014222622	0.11629057	0.7415595	0.45129538	0.5226903	-0.25289392	-0.8053088	-0.7806215	0.28712225	-0.49191236	0.062075138	0.41088533	-0.3228221	-0.38857794	0.109488964	-0.002962589	0.5110469	-0.1670785	-0.088475704	0.002962589	-0.042171955	0.17963076
A_55_P2062627	0.017906189	-6.268918	-0.068528175	0.26080894	0.38406754	-0.7445469	-0.17395258	0.13397312	0.63585854	-0.8767042	-1.5024505	0.18413687	-0.015789032	-0.29149437	-0.31268215	-0.5037837	0.7722168	0.2048254	0.015789032	0.36756706	0.073581696	-0.35857677
A_51_P467668	1.013576	-4.694852	0.048671246	0.18760347	0.15123034	-1.1361456	-1.1397104	-0.5668421	0.006648541	-0.15859461	-0.30657148	-0.8744359	-0.006648541	-0.038891315	0.26453352	-0.2809	0.5515585	0.12020922	-0.10211563	0.092745304	0.44797564	0.19737768
A_55_P2056739	0.7483573	0.5541005	-0.4522605	-4.159405	0.29769468	-1.0650086	-0.6970782	-0.18114328	0.21283007	-0.44728708	-1.2614493	0.07799864	0.55321074	0.03790617	0.5419364	-0.035327435	0.8088956	-0.14371157	-0.30011797	0.035327435	0.52011347	-0.22038794
A_55_P1956898	-0.44917727	-0.34069014	0.19447374	-2.7912421	-0.019510746	0.57178926	0.43772173	0.065063	-0.16690016	0.23575544	0.019510746	-0.039649487	0.3504014	-0.25651884	-0.39066458	-0.39364672	0.19568586	-0.020840168	0.24553728	0.027159214	0.07949495	-0.05003214
A_55_P2136358	0.43608093	-0.05590582	-0.7930727	-1.8200226	0.33601332	0.63882446	0.8362198	0.89943695	-0.13262558	0.2150755	-0.8551445	-1.0259867	0.18605804	-0.5645342	-0.20827103	-1.3269968	-0.32786226	0.5474386	-0.8173747	0.055905342	0.18581772	0.115437984
ETG08_142674	-0.9864664	-0.8331013	0.08364105	-0.41609478	-0.38256264	1.0629573	0.5136318	2.825694	0.8996053	0.3623333	-1.5893383	0.75467634	-1.3149843	-1.44244	-1.1605844	0.36131096	1.6242628	-0.083642006	0.6535549	0.14813042	-0.83566284	-0.7876377
A_52_P502228	-0.9581213	-0.6083584	0.036971092	-0.10058594	-0.27117634	1.001893	1.714448	2.6778631	1.0171094	0.5343194	-1.6449299	0.74983263	-1.3146057	-1.4518671	-1.1926975	0.452518	1.4268975	-0.036971092	0.8805685	0.19937229	-0.8348646	-0.6762972
A_55_P2083063	0.16105437	-0.04704547	0.04704547	0.29658723	0.47649598	-1.7320454	-1.3985755	0.2323854	-0.50061107	0.48398805	-0.06483817	1.1051362	0.5099075	-0.34968114	-0.3798945	-0.1693294	-1.694278	0.6651547	0.8034823	1.3918889	-0.049496412	-0.51130843
A_51_P346272	0.73979473	0.798399	0.7268524	1.1636038	0.60839987	-0.71582747	-1.3996911	-0.84575295	-0.23934078	-0.48644876	-0.065197945	-0.2827592	-0.024144173	-1.072144	-0.475523	-0.9996195	1.3922434	0.47018623	0.33568478	0.35953665	0.63146687	0.024144173
A_51_P229990	-0.7949486	-0.6618676	-1.205308	-0.97849894	-0.77429914	-0.04779291	0.7915034	1.3515866	0.04779339	0.47902632	0.3852458	0.8409319	-0.39550686	1.4914823	0.5835118	1.0404482	-1.8600621	-0.3920536	0.42818594	0.6307349	-0.82695293	-0.7921858
A_52_P184368	-0.9894123	-0.629097	0.03579712	-0.20093155	-0.30313587	0.9786396	0.41346645	2.6908135	1.0241461	0.54761887	-1.6317158	0.76546764	-1.3058186	-1.4453945	-1.191185	0.47015142	1.3958473	-0.03579712	0.8434844	0.20648766	-0.8448763	-0.6800804
A_52_P819011	-0.07782912	-0.11253619	-0.4644916	-0.21050572	-0.005676031	0.107349634	-1.0152028	-1.5641458	-1.0398519	1.7552025	3.0416691	0.005676031	-0.11188245	0.40410542	0.30775762	0.01592946	0.7925441	-0.117179155	0.36742234	0.28155208	-0.6383703	0.6520636
A_51_P390715	0.9539523	1.2110343	0.5134864	0.43683958	0.28043127	-1.0914984	-1.5094967	-1.2070274	-0.7011533	-0.16579676	0.024878025	0.3600192	0.5682759	-0.43521833	-0.16087198	-1.1813841	1.8062835	-0.10226679	-0.024878025	-0.12926531	0.304667	0.33905554
A_55_P2093829	-1.0059052	-0.6411438	0.03571701	-0.24468613	-0.31756496	0.96628	0.40567684	2.6948605	1.0275664	0.55685806	-1.6230392	0.7758341	-1.2972717	-1.4384089	-1.1934614	0.47732973	1.3819842	-0.03571701	0.8246722	0.20797253	-0.8521509	-0.6843195
A_51_P492087	-0.637722	-0.53394413	-0.028036118	0.028036118	-0.029244423	0.24771881	0.41741085	0.20412111	-0.273633	0.861763	0.10446739	0.5171933	0.749876	-0.5634041	-0.60498714	-0.7337909	-0.34195805	0.24243546	0.24646854	0.36249542	-0.46117878	-0.22714424
A_52_P131353	-0.0832839	0.228199	-0.73551655	-1.600069	-0.76688623	0.36944342	-1.0025373	1.2925968	-0.3740549	1.3280916	2.0357175	-0.112692356	0.47309256	0.74271584	-0.124899864	0.038621902	-0.004290104	0.584466	-0.59026814	0.03582239	-0.41407633	0.004289627
A_55_P1956482	-0.6432278	-0.62126565	-0.33315682	-0.20105767	-0.709038	2.741925	4.0090866	-0.005188704	-0.6172812	0.49135756	0.21715808	0.4391973	1.089236	0.09257388	-0.017812967	0.72527003	0.48647952	-0.30285478	0.21177077	-0.5514109	-0.5747721	0.005188704
A_51_P110888	0.7153392	0.65905476	-0.06455803	0.12600946	0.15841913	-0.35796642	-0.31854963	-0.32794905	0.52021885	-0.52937126	-0.69873047	-0.036311626	-0.26035404	0.06883097	0.35588884	-0.28463173	0.8317065	0.036311626	0.04638481	-0.079755306	0.45147753	-0.12532187
A_55_P2043877	-0.45105362	0.19876957	-0.4023199	-0.18555355	-0.7755747	0.5076957	-0.04413128	2.2571917	0.5925312	0.13421202	-0.5635395	0.354105	-1.7187967	-0.69120884	-1.1343031	0.04413128	1.515214	-0.47542477	0.35779333	0.7522602	-1.3010015	0.3254552
A_55_P2055394	-1.0363522	-0.6657877	0.03686714	-0.30270767	-0.34002686	1.208363	0.3928175	2.695572	1.0317631	0.57633305	-0.35067463	0.79626894	-1.2762194	-1.4200478	-1.2051058	0.48323488	1.3617873	-0.036868095	0.79145145	0.20552635	-0.8695593	-0.69664955
A_55_P1966064	-1.0412998	-0.6698799	0.03720665	-0.30922508	-0.3432436	0.93864393	0.39100933	2.694829	1.0320029	0.57957935	-1.6017551	0.79943466	-1.2723627	-1.4165621	-1.207861	0.4831295	1.3592219	-0.037207603	0.7861638	0.20484161	-0.872797	-0.69919586
A_55_P2045931	-1.0926933	-0.7204828	-0.00877285	-0.36120224	-0.3928318	0.88824797	0.34289217	2.6475449	0.9856615	0.53636503	-1.6451073	0.7561574	-1.3148956	-1.4595213	-1.2573557	0.43628025	1.3102632	0.008773804	0.7345114	0.15687084	-0.9225683	-0.19706726
A_55_P1971867	0.16659975	0.07083988	-0.53353834	-0.47383642	-0.32594013	1.1934133	-0.302876	4.3105583	1.1624126	3.1666884	3.4016504	-0.09752655	-1.2315378	1.7055306	-0.41116667	-0.070839405	0.73840094	0.37823057	-0.83370924	-0.30374908	0.16347551	-1.2525663
A_55_P2139910	-1.0561256	-0.6828308	0.038517	-0.32380676	-0.35255337	0.9263449	0.3860731	2.6913033	1.0317297	0.5890331	-1.5926428	0.80844307	-1.2606831	-1.4059258	-1.2176495	0.48093557	1.3520699	-0.038517	0.77048826	0.20055485	-0.883152	-0.70744705
A_55_P2046145	-0.08854723	0.28119326	0.08189535	0.08261728	0.2665372	-0.5843916	0.9388871	1.2375445	-0.27228785	0.5082469	-0.7262969	0.34692764	1.0608974	0.8590884	-0.09690428	-0.23815775	-0.31453133	-0.007817745	0.007817745	-0.4284129	-0.3030753	-0.25534487
A_55_P2122314	-0.2183578	-0.16992068	-0.21674228	-0.21632361	0.0302279	-0.8500631	-0.18100905	0.3989246	0.001452208	0.24119782	-0.4059074	0.39000106	0.6911967	-0.43723464	-0.001452208	0.015243769	0.74200225	0.31443524	0.06650758	0.43930078	-0.21242881	-0.4184053
A_51_P222115	-1.0709181	-0.50499535	0.040201187	-0.33236122	-0.36154366	0.9135823	0.38196802	2.6861696	1.029983	0.59793997	-1.583641	0.8164091	-1.2490721	-1.3950157	-1.2293377	0.4759693	1.345931	-0.040201187	0.75490475	0.19498634	-0.8941946	-0.71664906
A_55_P1994348	0.48702908	0.26472664	0.068390846	0.08866787	0.4171009	-0.33022022	-0.002313614	0.002313614	0.4397049	-0.6412144	-0.74840164	-0.38470268	-0.0881443	0.28989315	0.38259792	0.47881985	-1.5014954	-0.08745098	-0.08310509	-0.05699253	0.32281494	-0.106868744
A_55_P1963900	0.18449497	0.23086643	-0.14293194	0.059588432	0.15430546	-0.28477955	-1.0607891	-0.4602909	0.15165615	-0.5367546	0.08961868	0.11211014	-0.060523987	-0.059588432	0.23245907	-0.07605934	0.87459564	-0.22918415	-0.13128471	0.116202354	0.26936626	-0.18581295
A_55_P2107178	-0.3311515	-0.47774267	0.3066616	0.16538858	-0.44219732	1.4710026	0.5916877	2.14221	0.4893775	0.06886387	-0.50226164	0.28580618	-0.70415735	-1.5782676	-1.7799363	-0.06886387	0.8031373	0.7786751	0.20175076	-0.34884882	-1.0283561	-0.7190089
A_55_P2038458	0.49946356	0.48295164	0.058510303	0.038045406	-0.032771587	0.102395535	-0.015069485	-0.29934454	0.32918882	-0.31211233	-0.08208895	-0.26057863	-0.22109461	0.015069485	0.08824301	-0.24985933	-1.0746546	0.031571865	-0.29707956	-0.46862411	0.023988247	0.20234823
A_55_P2150422	-0.9814801	-0.585649	-0.55526495	-0.012264729	-0.5704236	0.29169846	-0.22260046	2.075323	0.42465878	0.012264729	-0.5340991	0.2277956	0.107735634	-0.45136786	-1.8512788	0.27908754	0.7379856	0.32358885	0.12912703	0.59176683	-1.5129895	-1.3327641
A_52_P106259	-0.2881527	-0.3561411	-0.026527405	-0.14200115	-0.001216888	-0.50456524	0.026479721	0.13478851	0.21780777	0.17154217	-0.8888321	-0.275393	-0.42235756	0.16749477	0.2102642	0.8262453	-2.2958512	0.001216888	0.18371868	0.19868088	0.07138157	-0.47024155
A_55_P2262993	-1.1069746	-0.72743225	0.04540062	-0.33421326	-0.38317966	0.88094616	0.99071264	2.6685762	1.0198736	0.6157656	-1.5637846	0.8298173	-1.2235565	-1.3698902	-1.2624016	0.4547968	1.33391	-0.04540062	0.7172041	0.1784277	-0.9222574	-0.741127
A_66_P136834	0.011631966	0.003013611	-0.32771397	-0.2032299	0.007986069	-0.218956	-0.92914677	-0.37941742	0.01933527	0.061890602	0.63634586	0.43337393	-0.45700502	0.35892868	0.23091507	0.36074352	0.18794823	-0.25634146	-0.10844612	-0.040654182	-0.003013611	-0.3325367
A_66_P100777	0.46977997	0.96720505	0.26895666	-0.03723526	-0.20807171	0.33573675	-0.10479689	1.8422031	0.19515133	-0.20043945	-2.3787928	0.011889458	-0.64081	-0.01955223	0.89134026	0.25576878	1.1298032	-0.1414733	-0.11423302	-0.55002594	0.39076567	-0.011889935
A_51_P428595	-0.21157265	-0.07438564	-0.5464716	-0.35688972	-0.6303549	0.91671896	0.042939663	-0.33840513	-1.5997381	0.9531679	2.3998961	-0.96831846	-0.23883915	0.32534122	0.27019167	0.6741934	-1.6682577	0.43965197	0.5519867	0.66674805	0.026854992	-0.026854992
A_55_P2315747	-1.1277647	-0.7441187	0.049199104	-0.32704258	-0.39629555	0.86097336	0.37214756	2.6559653	1.010745	0.6238098	-1.5530758	0.8342166	-1.2105036	-1.3563404	-1.2836857	0.9948888	1.3280354	-0.049200058	0.6950903	0.16745281	-0.939003	-0.7561064
A_55_P2068595	-1.1595182	-0.7748432	0.023697853	-0.023697853	-0.42627048	0.8291936	1.1934824	2.6258936	0.98153114	0.59905195	-1.5771179	0.80831814	-0.8578501	-0.3486166	-1.3157549	0.4065504	1.3001075	-0.07684517	0.66278505	0.13798428	-0.96980476	-0.032629013
A_55_P2068279	-1.1380825	-0.752059	0.051329613	-0.32186127	-0.4030609	0.8507376	0.371356	2.6490374	1.0053916	0.6271486	-1.5479717	0.8355298	-1.2043676	-1.3499355	-1.2946548	0.42832708	1.3253479	-0.051329613	0.68385553	0.16166496	-0.947423	-0.76375103
A_52_P680637	-1.1431227	-0.7556515	0.052440643	-0.31904316	-0.40643692	0.8455844	0.3710637	2.6454692	1.0025015	0.62868214	-1.5454493	0.8359461	-1.2014341	-1.3467264	-1.3000746	0.42341805	1.3241491	-0.052440643	0.67824554	0.15878582	-0.9515829	-0.7675972
A_55_P1955472	0.045416355	-0.018995762	0.013877392	0.09743452	0.20508242	-1.4194326	-1.0314445	-0.25952196	0.0913825	-0.67193556	-0.8764224	-0.27255487	0.006034374	-0.21437883	-0.006034374	0.28532124	0.55568075	0.25100565	-0.025238037	0.014789581	0.06971884	-0.7411666
A_66_P132997	-0.24570894	-0.52094984	-0.7675848	-0.32715178	-0.13034344	-0.7008381	-1.2991247	0.7117193	-0.98898745	1.6163273	1.1324825	0.9763026	0.13034344	0.7057643	0.7133603	1.6725001	-0.8141794	0.890656	0.8986726	1.6993532	-0.6536236	-1.1352501
A_55_P1995477	-1.1578598	-0.7652025	0.05599594	-0.30908966	-0.4165268	0.83035755	0.3707285	2.634534	0.99337053	0.63269615	-1.5380297	0.836555	-1.192936	-1.3376303	-1.0451555	0.40803003	1.3208308	-0.055994987	0.6615944	0.15007019	-0.9639425	-0.7789612
A_55_P2015742	-0.39512444	-0.4111662	-0.16787815	-0.13623238	-0.0827837	0.371912	0.4410982	0.5325985	0.49450207	0.15736008	0.24819183	-0.08984852	0.0827837	-0.41667366	-0.18325329	0.31227303	-1.3715978	0.18254757	0.19334793	0.28696823	-0.36672974	-0.14848614
A_51_P123920	-0.1867218	-0.052096367	-0.2389183	-0.04297352	0.05541706	0.7614336	1.3353195	0.5571451	-0.14213848	-0.53954315	-0.07919121	-0.39630032	0.8932829	-0.21684265	0.07731056	-0.11396313	0.7933531	0.1745758	0.13196659	-0.074108124	0.075959206	0.04297352
A_55_P2304010	-1.1715097	-0.77238846	0.05974579	-0.25016022	-0.4262104	0.81573105	0.37118244	2.9198885	0.9836025	0.6358628	-0.97263145	0.83625793	-0.46552467	-1.3289347	-1.3321304	0.39201736	1.3183036	-0.059746742	0.6458235	0.91050243	-0.9758196	-0.78999996
A_52_P669964	-0.011419535	0.09907508	0.32666183	0.44119906	0.31751132	0.011419535	-0.50858474	-0.11478114	-0.13922143	0.25897717	0.77321315	-0.18067813	0.812021	0.024666548	-0.30988383	-0.30105615	1.0313237	0.25755143	-0.13117719	-0.0717299	-0.17598557	-0.09128308
A_55_P2020021	-1.1796865	-0.7755184	0.062478065	-0.2896843	-0.43214512	0.8065109	0.3719573	2.6156301	0.97690296	0.6376529	-1.5259943	0.8356881	-1.179553	-1.323266	-1.3418989	0.3818512	1.317275	-0.062478065	0.6362014	0.13604927	-0.98329735	-0.7970791
A_66_P127223	-1.183465	-0.7762289	0.0638628	-0.2855358	-0.4348898	0.8021951	0.3725071	2.611824	0.9735842	0.63845253	-1.5235806	0.8353839	-1.1768513	-1.3204899	-1.3465405	0.37674284	1.3169994	-0.0638628	0.63141537	0.13342571	-0.9868908	-0.80045986
A_51_P205028	-1.1869488	-0.7766218	0.06526756	-0.2811823	-0.4374752	0.79801655	0.37316322	2.6079588	0.9702382	0.639184	-1.5211821	0.8349929	-1.174222	-1.3176308	-1.3509636	0.37174225	1.3168645	-0.06526852	0.62694263	0.13085842	-0.9903574	-0.8037939
A_51_P468319	-1.1901426	-0.7765331	0.06672001	-0.2767086	-0.43984222	0.79408646	0.3739047	2.6041012	0.96693516	0.63987017	-1.5187912	0.8346281	-1.1713915	-1.314868	-1.3552132	0.36679077	1.3169584	-0.06672001	0.62275124	0.12838554	-0.9937124	-0.8071079
A_51_P243134	0.36113167	0.26585674	0.32331562	0.3004217	0.27431297	-0.101629734	-0.3984928	1.0307803	0.1526699	0.4405098	0.80375385	-0.07885218	-0.345953	-0.054943085	-0.22372055	-0.18001795	0.8290453	-0.114154816	-0.20158148	-0.13097858	-0.043914795	0.043914795
A_51_P514412	0.5958233	0.3994341	-0.30327415	0.10372162	-0.3663864	-2.2720985	-2.5612798	-0.9831848	-0.9508171	0.82054615	0.13461018	-0.119785786	-0.51325035	0.52819157	0.2643366	-0.10372162	0.35732698	0.19894886	0.28924704	0.6742754	-0.3286562	-0.7289915
A_51_P136792	0.18060184	0.6322973	0.8089149	0.91854167	0.7396114	-1.4169195	-2.5659335	-1.0174801	-0.35297465	-1.1045187	-0.5430958	-0.276438	-0.5385535	-0.5760491	0.14991069	-0.14991069	1.4534395	0.57237124	0.59202933	0.99439883	0.22910762	-0.23767781
A_55_P2090484	-0.12373352	0.07506466	-0.7302027	0.030037403	-0.15584755	0.13095188	-0.03003788	1.4182463	0.26409578	0.82529545	1.6314602	-0.33728456	0.43826962	1.0709305	-0.04511547	-0.67124414	0.35713625	-1.1442118	-0.56147003	-0.37904644	-0.8039751	0.71246624
ERCC-00104_60	-1.0583181	-0.80972576	0.052770615	-0.4193859	-0.38164425	0.8119731	0.46615314	2.6572738	0.9054961	0.37798405	-1.4442701	0.78521013	-1.2341499	-1.3996878	-0.97963905	0.38635254	1.4744453	-0.05277157	0.58956003	0.15654469	-0.96949196	-0.78512096
A_55_P2061660	0.06103182	0.118145466	-0.29089022	-0.06103134	-0.16185951	0.30177593	0.2826786	0.17073774	-1.4616985	-1.7668915	0.7979226	-1.5774841	0.9362898	0.8550124	1.7462873	1.6855645	0.5964904	-0.687376	-0.2906189	-0.6094079	-1.803791	-0.9403362
A_51_P341379	0.017554283	0.008479118	0.32194996	0.06687832	0.1401596	0.68568325	0.68480873	-0.37397194	0.020666122	-0.33111954	0.202878	-0.35407734	-0.008479118	-0.023753166	-0.07962799	-0.22588348	-0.47280884	-0.2674837	-0.36179924	-0.4771347	0.24130249	0.22939396
A_55_P2052853	0.13153982	0.28760767	-0.30794954	0.02611065	0.27831936	-0.23783684	0.84622717	0.30999422	-1.2271867	-0.058342457	-0.27309418	-1.4307232	-0.16175365	-0.47008038	-0.33234978	0.006336212	0.95045424	0.50963116	1.0581713	0.45893288	-0.006335735	-0.5182209
A_51_P213099	-1.7074952	-1.8697009	0.69929504	0.55968523	-0.5504041	0.34435225	0.23410606	3.5227394	-0.22292757	1.7043071	1.3083682	1.3888154	-0.8611789	0.80040073	-0.5005493	-1.4185505	-0.047038555	1.4365673	0.047038555	-0.659451	-0.14848757	-0.5924368
A_55_P2075977	-0.42068434	-0.27077436	-0.053999424	0.2081604	-0.35253382	-1.1376996	-1.038415	-0.80737257	-1.9467278	-0.47867584	0.44124603	0.28538513	0.41189337	0.056624413	0.0539999	0.63587666	3.1753492	1.1620307	1.5019321	1.3239632	-0.591383	-0.38835287
A_51_P164207	-0.007381916	0.070189	0.047977924	0.08559561	0.12121439	0.6031537	-0.047051907	-0.310184	-0.16139364	0.21719503	1.0250726	-0.2023902	0.1541791	-0.25049734	-0.011377811	-0.42144156	0.4976449	-0.4257884	-0.37319803	-0.48432875	0.007381916	0.5118737
A_55_P2294037	-0.5100732	-0.5000882	-0.5306039	-0.13859797	0.13859797	-1.2886438	-1.8661838	-0.6538253	-1.3662524	0.85920477	0.6567302	0.31795835	0.33324194	0.16949701	0.2857852	0.74954367	-1.7991905	0.22038221	0.62124395	0.9097152	-0.52284575	-0.9954753
A_55_P1994550	-0.30054474	-1.8765926	-0.5628042	-0.011196137	0.022310734	-0.5729232	0.08067989	0.8450818	-0.7729454	-0.769958	0.32999182	-0.30008936	0.5286946	-0.04332161	-0.4323411	0.804719	1.6012096	0.8865671	0.86863804	1.1816597	0.011196137	-0.1691947
A_51_P211260	-1.0014229	-2.341648	-1.5761642	-1.8578129	-2.0902376	0.85104847	0.23981571	0.87853765	-0.7333336	2.0718303	2.671471	0.6609554	0.5786686	0.383646	-2.5658445	-1.339014	0.19734192	0.3129077	-0.95612526	-0.19734192	-0.70812845	1.8929715
A_55_P1987121	-0.4472928	-1.6465955	-0.21345758	-0.05049181	-0.17943335	0.7417388	0.7145591	0.28932142	0.25035334	0.38082743	0.09802294	0.28255987	0.3921218	0.04083109	-0.001788616	0.1553216	-1.559135	-0.0181489	-0.049396038	0.001788616	-0.2647624	-0.004705906
A_55_P1979684	-0.1936307	-3.7113652	-0.17913008	0.072731495	0.18683577	-1.2979722	-0.07389498	0.17015219	0.058741093	-0.32163763	-1.4188972	0.50888205	0.65829706	-0.24936247	0.12727213	-1.07E-04	1.1427016	-0.04357195	0.12605238	1.07E-04	0.026337147	-0.7747741
A_55_P2158251	-0.17415428	-0.82375336	-0.2374649	-0.50247097	0.18806553	0.46890783	0.079442024	2.2031503	0.6031542	0.3250656	-1.7963743	0.51726055	-0.6011133	-1.5806923	-1.6932535	0.002501488	1.5088835	-0.002501488	0.3034501	1.0128002	-1.3504744	-1.169384
A_51_P330133	-0.005875349	-5.8904753	-0.34082007	-0.2341764	-0.37298465	0.7744458	0.5866568	-0.12961507	-0.12638068	0.7506459	0.98813844	-0.22241712	0.24268556	0.4394276	0.011681795	0.005875349	-0.96772885	0.07446122	-0.030112028	0.06683564	-0.16275573	0.34762692
A_51_P113026	-2.187173	-1.846201	-0.3805933	-0.35311127	-0.07931042	0.4365654	-0.002897739	3.0877914	0.22540808	0.60214996	0.0848093	1.3245373	0.002897263	-0.94370174	-0.7577715	0.84684944	0.47134018	-0.026166916	2.297996	0.46221352	-0.9622135	-0.42660284
A_66_P117815	-0.525352	-6.7873263	-0.36584616	0.028963566	0.45484114	0.49763727	-0.115474224	-0.11502981	-0.5495038	1.497622	1.5764918	0.42513514	0.068412304	-0.17896414	-0.1598525	-0.028963566	-0.48734808	0.044795513	0.5279136	0.58958006	-0.7680936	0.15691614
A_55_P2123341	-1.3741755	-1.0352597	-0.40094042	-0.45292616	0.04628706	0.57802725	0.003190041	2.2260938	0.5738096	0.08602905	0.39493608	0.30083942	-1.7562327	-1.8919606	-1.6387954	-0.003190041	1.0152802	-0.4748597	0.46811438	0.44464254	-1.2697206	-1.1156793
A_66_P114169	-0.8475294	-0.29581738	-0.9046526	-0.9846792	-0.071986675	1.138629	-0.5036917	2.5251427	0.0719862	0.97667503	2.5512733	-0.09146166	-0.42345285	0.7413378	0.25729942	-0.1637621	1.1960778	0.71280384	0.92226124	0.53966236	-0.8587208	-0.8264551
A_55_P2158741	0.34563637	-0.3028326	-0.13255882	-0.5885477	0.078276634	0.5587902	0.3110714	0.7136736	-0.7330198	0.06295967	0.011074066	-1.0308332	0.58918285	-0.83517075	-0.2640152	-0.061540127	0.8205118	-0.7968025	-0.011074066	-0.59142303	0.2380619	0.19306087
A_55_P2030269	-0.23146677	-0.4883561	0.28478003	-0.21080351	0.1601243	-1.0373445	-1.0946546	0.18204641	0.5127101	-1.2901683	-1.5027747	0.59476805	-0.3786645	0.06496668	-0.06496668	0.43134928	-0.7996297	0.69391584	0.46701193	0.1477027	0.3394332	-1.1388612
A_51_P110301	-0.3513918	-0.11485767	-0.57096195	-0.3324871	0.19195461	-0.3506136	0.4666872	1.1431208	0.21154594	0.29920483	-0.8847027	0.44740772	0.35912418	0.49192715	0.4201784	-0.01659584	-0.9950905	0.4629135	-0.14703846	0.01659584	-0.60653496	-0.5159731
A_51_P103594	-0.111005306	-0.2397418	-0.08754873	0.65224695	0.20834875	-1.2086692	-0.5476289	0.19155169	0.80775785	-0.8240781	-1.838942	0.36393118	-0.829206	0.22390985	0.41520166	0.48000002	-0.33069086	0.019981861	0.2948737	-0.019981861	0.08454847	-1.0642581
A_55_P2148821	0.22196054	0.08468437	-0.46586752	-0.31887627	-0.43884754	0.3038373	0.13537073	0.6720145	0.18724442	0.6791134	0.20609999	-0.2478714	-0.51072884	0.28335428	0.026551247	0.12177849	-0.5643716	-0.24671173	-0.1632123	-0.49337387	-0.1710062	-0.026551247
A_51_P224164	-0.1005187	-0.058115482	-1.2268872	-0.5069852	0.04899645	-0.6662679	1.9600148	2.6186585	0.2167263	1.0840716	-0.15617704	0.37915516	2.551499	0.09164095	-0.04899645	-0.09055662	-0.53316975	-0.13620901	0.09712219	0.31684732	0.09892988	-0.39558744
A_55_P2083566	-0.5340452	-0.33819485	0.0892725	0.098731995	-0.06331539	1.1057978	0.96519756	0.37262535	0.22267532	-0.083376884	0.1479721	0.002579689	-0.20827389	-0.21522236	-0.15885448	0.025248528	-1.3036175	-0.002579689	0.31105423	-0.16770458	-0.2543869	0.029200554
A_52_P488427	0.32162333	0.6435542	0.011853695	0.5361409	0.45494223	-1.6734447	-1.7026391	-0.5599742	-0.52377987	-1.3924966	-1.3837838	0.15445185	-0.011853695	-0.47318602	-0.35096598	-0.6866679	0.95950747	0.5653205	0.08502436	0.37124395	0.4441104	-0.04528761
A_51_P510891	-0.51437473	-0.12354183	-0.25022507	-0.17579842	-0.26668215	1.1523848	0.8879323	0.20513296	0.1752963	0.112179756	-0.021247864	0.1875515	0.3435359	0.008446693	-0.17295313	-0.39385176	-1.1269016	0.27172947	-0.008446693	0.1341443	-0.078969955	0.35015297
A_52_P217675	-0.34659648	-0.09923196	-0.10618186	0.015373945	-0.16006541	0.308285	0.13007379	-0.14087701	-0.6986506	0.60476804	1.2395546	-0.030048609	-0.021912336	0.41096044	0.27422976	0.34083772	-1.7286317	0.46394563	0.54821086	0.35896945	-0.5291712	-0.015373945
A_51_P340668	-0.12925911	0.37713623	0.26113272	0.7913542	0.23286486	-1.4457397	-1.9607439	-0.085318565	-0.49252367	-0.65173817	-1.0147591	0.26643848	-0.42648983	0.085318565	-0.109559536	0.16581964	1.6880512	0.25897598	0.5367651	0.5198326	-0.3762374	-1.2798686
A_55_P2095425	-1.1562271	-0.95705795	-0.27039623	-0.5743122	-0.6329603	1.1447897	0.09711981	2.3908625	0.72314787	0.25281525	-0.3267908	0.47328138	0.1546135	-1.7206869	-0.7244463	0.17305136	1.0698776	0.9569812	0.76670027	-0.09711933	-0.47342682	-0.7691908
A_52_P178963	-1.0227585	-0.6561146	0.03471756	-0.27989483	-0.33180904	0.95155525	0.3998499	2.6961417	1.0289183	0.56107616	-1.6180792	0.78167915	-1.0349541	-1.4341536	-1.2003717	0.479239	1.3712144	-0.034716606	0.80452013	0.20760727	-0.86136246	-0.69065285
A_55_P2317556	-1.0277643	-0.66017914	0.0349617	-0.2893982	-0.33546925	0.9585309	0.39776707	2.6963696	1.0296087	0.5643029	-1.6150599	0.7850647	-0.13267517	-0.4495716	-0.3557577	0.48023367	1.3679743	-0.0349617	0.7989807	1.2544489	-0.86424446	-0.6927042
A_51_P351860	-0.2941537	0.34578848	0.052684307	-0.052684307	-0.49708986	0.5306859	1.3705506	0.34102678	-0.6711774	0.7444005	-0.42707872	0.10224199	2.2647424	0.91973734	-0.093630314	-1.0453892	1.7476945	-0.13967562	-0.918036	-1.1356559	-0.37753153	0.35839796
A_55_P2027047	-1.3271093	-0.9577732	-0.25384045	-0.59482193	-0.6316805	0.6505604	0.58586884	2.406333	0.7411761	0.281425	-1.8983116	0.5023751	-1.5708199	-1.713932	-1.4962769	0.19182491	1.0728474	0.083664894	0.6397748	-0.08366585	-1.1596947	0.32921124
A_51_P124719	-0.006559849	0.006559849	-0.008754253	0.052707672	-0.10295391	1.6817932	1.0580335	-0.040826082	-0.31797934	0.84046745	1.1529431	-0.05306053	0.31799173	-0.06995106	-0.45302725	-0.9358144	0.016049385	0.05148554	0.08683014	-0.14820576	-0.06300402	0.9282384
A_51_P478688	0.27019286	0.26617503	-0.21018052	-0.2103703	-0.9916403	1.0701921	1.4252031	-0.04220271	-0.3100598	-0.08110356	-0.16859174	-0.4189465	0.04220271	0.2049129	0.43148494	0.76818633	1.528239	-0.2768824	-0.05167222	-0.5409758	0.210881	0.05365634
A_55_P2021373	-1.0524111	-0.680953	0.03667164	-0.32331848	-0.35183334	0.9280329	0.3885231	2.6931438	1.0308685	0.5803933	-1.5998011	0.8011532	-1.2699556	-0.67922497	-1.2156315	0.48031902	1.3545036	-0.036672592	0.772686	0.63203096	-0.8802128	-0.70497894
A_51_P265348	-0.8000035	-0.0281353	1.3001633	0.0281353	0.08401108	-2.2429476	-0.73123217	-1.5173707	-0.7963891	-0.659523	-1.3654737	0.6243191	-0.42240334	-0.51995516	0.031102657	0.4229231	2.3089342	0.7149224	0.8754401	0.57132626	-0.9004631	0.4083376
A_52_P544555	0.09116125	0.13372087	0.16300344	0.19156027	0.14157915	0.42062807	0.061737537	-0.24357557	0.3338542	-0.20512152	-0.8514495	-0.25087214	-0.011612415	-0.29491663	-0.1528306	-0.5965524	-0.9987321	0.028535366	-0.14217806	-0.24638605	0.11155367	0.011612415
A_52_P169982	0.22696543	-0.015865803	0.9573636	0.43066788	-1.0367208	-1.3279328	-1.7229977	1.3279057	-1.1046696	-1.1475697	-1.3853636	-0.44954634	-0.46807003	1.3971925	0.21421385	-0.05409193	1.2600832	0.68712234	0.5560341	0.015865326	0.54534054	-1.5376086
A_55_P2028744	-1.0720892	-0.6986828	0.038853645	-0.3370037	-0.36375046	0.9115248	0.3826537	2.6870131	1.02914	0.5925932	-1.5876951	0.8122935	-1.2544146	-1.3997145	-1.2302675	0.47490597	1.3463078	-0.03885269	0.752326	0.19570065	-0.8945036	-0.7167473
A_55_P2114789	-0.7045026	-0.66117954	-0.16466665	-0.2185998	0.004051685	1.087183	0.13595533	-0.004051924	0.6113863	-0.031809807	0.75401783	-0.1407814	-0.5560365	-0.022487164	0.02014637	0.13105917	-0.8009014	0.067994595	0.10541248	0.028840542	-0.28416634	0.009085655
A_55_P2420814	0.057955742	-0.02046585	-0.22501564	0.0028162	0.11678743	-1.0632901	-0.95251894	0.035508156	0.53125143	-0.44989014	-1.2054715	0.426826	-1.1718893	0.3280301	0.46955872	1.0696287	-1.535389	-0.19334078	0.2741747	0.38508177	-0.002816677	-0.9248638
A_55_P2002562	0.007422447	0.10850239	-0.24192238	-0.17199421	-0.40671158	0.79047966	0.3175602	-0.5011301	0.001280785	0.003367424	0.015546799	-0.14831066	-0.3374958	0.23957253	-0.10351753	-0.103998184	-0.18551254	0.071596146	-0.001280785	-0.37859154	0.050195694	0.34197903
A_55_P2151298	-1.097395	-0.720994	0.042434692	-0.21069813	-0.3788395	0.88901377	0.3769269	2.6755247	1.0231733	0.6060753	-1.5731955	0.82309294	-1.2357569	-1.381587	-1.2527533	0.46173668	1.3376026	-0.042434692	0.72585773	0.184556	-0.91403675	-0.7335892
A_55_P2069226	0.6878414	1.402875	-0.7561126	0.22538137	-0.8220782	-0.29450417	0.18462658	1.494031	-0.15726137	-0.5702715	-1.3639317	-0.3539524	0.37824726	1.1211319	0.7939873	-0.72040796	0.15726137	-0.42921066	-0.4583249	-0.28620148	0.3491726	0.20383453
A_55_P2148366	-0.7326126	-0.6995392	-0.32285976	-0.5012579	-0.75215816	0.5124645	0.52159643	2.3029432	0.65263414	0.54815483	-1.7568684	0.56521225	-1.228137	0.2928152	-0.6555929	0.37678814	0.9674206	-0.41110992	0.34815836	1.1774521	-1.2892199	-0.2928152
A_52_P382914	0.46057558	0.33063555	-0.04081869	0.31733847	0.44462347	-0.9391303	-0.5734334	-0.11206484	0.28316832	-0.4656806	-1.1327682	-0.025007725	0.43479872	-0.34782743	0.041056156	-0.43625498	0.7595906	0.025007725	-0.18174028	0.106078625	0.24721098	-0.21276045
A_51_P132685	0.46183252	0.12394047	-0.16736794	0.25472736	-0.06307936	-0.3795929	-0.82295895	0.97526217	-0.67320967	-0.12562132	-0.29068613	-0.85968447	0.22320843	-0.018133163	0.005105972	-0.47930908	2.3208175	1.2269769	1.781559	1.6375461	0.043946743	-0.005105972
ERCC-00144_60	-1.1546173	-0.86357594	0.046710968	-0.37802505	-0.41456413	0.78827906	0.4267006	2.587274	0.8941951	0.3270216	-1.6152992	0.75424623	-1.2887955	-1.4406748	-1.3376541	0.35399342	1.4351974	-0.046710014	0.5823126	0.22616196	-0.996171	-0.8154602
A_55_P2124871	0.3357296	0.34804535	0.042687416	0.3468094	0.5089922	-0.9728956	-1.1868744	-0.27749348	0.34334087	-1.1858778	-1.7217798	-0.042687416	-0.14233398	-0.6470947	-0.26964664	-0.43789673	1.1524649	0.44218922	0.2970276	0.64523506	0.48464775	-0.13482761
A_51_P351467	-1.6607575	-1.2781653	3.0908866	-0.85782766	0.32549667	0.32745647	1.4958663	2.127037	0.48104	0.09367657	-2.0814462	0.30470896	-1.7395015	-1.88479	-1.8164992	-0.09367657	0.8002362	-0.5760722	0.16022348	-0.3615508	-1.4702086	0.4814849
A_55_P2417003	0.3950467	0.55675364	0.00562191	0.46759462	0.21660662	-0.00562191	-0.3851204	-1.0261993	-0.8267932	-2.571426	-0.0632205	-1.3673606	-0.5526819	0.3503723	0.6970544	0.79383993	-0.689486	-0.120173454	0.15385103	-0.054843426	0.41914797	0.02329588
A_51_P378298	-0.092063904	0.6687565	0.62120724	-0.17072868	-0.4960804	-0.34521103	1.1143484	-0.644444	-0.08994293	-0.54045296	0.27566147	1.0909672	-0.9992666	1.0689754	0.30266285	-0.38012695	1.4293747	-0.4059229	0.08994293	-0.96686745	0.4399376	0.33285427
A_51_P312846	0.26161528	0.18224669	0.042005062	-0.066224575	0.0825181	0.1406722	-0.6930518	-0.35300112	-0.03834009	-0.48004866	-0.1702323	-0.23131514	-0.5117011	-0.17879057	-0.23989058	-0.06300211	0.5728488	0.2260356	0.03834009	0.18403292	0.4347949	0.15732431
A_52_P162486	0.5325508	0.60070896	0.13383865	0.22150707	0.3382864	-2.6059384	-1.6392174	-0.21875286	-0.17349148	-0.5945177	-1.4313335	-0.86929035	-0.65578175	0.66676426	0.111709595	-0.29387093	1.3436241	-0.111709595	0.27527046	0.4970436	0.12346649	-0.88041973
A_55_P2071858	-0.59698343	-0.27894068	0.11868334	0.06964922	-0.09069204	0.5868306	0.020934582	-0.03736782	0.3016715	0.02512312	0.08730459	0.4809575	1.0122962	-0.16937399	-0.039143085	-0.33459044	0.9670758	0.16568518	-0.12428522	-0.084741116	-0.10333204	-0.020934582
A_51_P520699	-0.16478491	-0.13372755	0.21701288	-0.011455536	-0.18168831	-1.0353351	1.165226	0.77319527	-0.86909676	0.39903212	1.2516551	1.6479182	1.9412289	1.3516941	-0.70041084	0.011455059	1.421174	0.23114109	-0.55743074	-0.17358875	-0.7897029	-0.80129004
A_51_P365844	-1.1680832	-0.7741461	0.057148933	-0.3082571	-0.42525005	0.8191571	0.37059784	2.62889	0.98710823	0.6305027	-1.5370312	0.8338089	-1.1924438	-1.3362389	-1.327281	0.3980322	1.3192434	-0.057148933	0.64896345	0.14515972	-0.97187996	-0.78604317
A_55_P2282830	-1.1725683	-0.7763691	0.058428764	-0.30444908	-0.42846298	0.8143573	0.3707857	2.6250744	2.0434618	0.6315861	-1.5345736	0.8337188	-1.1897974	-1.333333	-1.3324394	10.16736	1.3184466	-0.058429718	0.6438165	0.14233017	-0.9757767	-0.78964996
A_51_P154684	-0.7010355	-0.5620289	-0.59094715	-0.47595882	-1.0483494	0.95143414	0.16956425	-0.10951519	-0.6272125	0.35680676	0.90774155	0.01003933	0.18375015	-0.01003933	-0.19386959	0.011110306	0.38609982	0.16204548	-0.011253357	0.054052353	-0.48147964	0.2474842
A_51_P253897	-0.52592516	-0.01810503	0.14546967	-0.37170744	-1.2115016	-0.49834156	0.3298154	0.9936156	-0.64662313	1.2497177	-0.23982382	-0.17213202	1.4718018	0.5324111	0.017190456	-0.017190456	1.3757234	-0.34876776	0.27221823	0.5854788	-0.118300915	0.45562935
A_55_P2031432	0.2565539	0.22732759	-0.3812015	-0.28707576	-0.54130673	-0.976135	-1.0734546	-0.64296746	-0.55759645	0.13156629	0.501138	0.14372373	-0.38113618	0.83390737	0.6468775	0.10469556	-0.9242141	-0.050878763	0.18901563	0.050878763	0.06482625	-0.17648768
A_51_P243930	0.42691612	0.33974934	-0.048521042	0.048521042	-0.11345005	0.45058155	0.2553482	-1.044524	-0.24932432	0.11451626	0.23781872	-0.41372776	-0.75413704	0.28112316	0.21567631	-0.05491829	-0.071992874	-0.22113466	-0.22019148	-0.70423126	0.11880684	0.47478962
A_55_P2003973	0.019267559	0.3813095	0.101302624	-0.03109932	0.6065774	-0.5126009	-1.2046714	0.03796673	-0.8397684	0.5030675	-0.63575554	-0.56656456	-0.07956982	-0.019267559	0.43983507	0.06806898	0.9447565	1.2670717	-0.13102818	0.74708986	-0.3473382	-0.70043373
A_51_P109171	0.12451887	0.1233592	0.001551151	0.2068553	0.17991972	-0.8334851	-0.4995122	-0.099971294	0.008194447	-0.42195272	-0.2936244	0.277987	0.3008685	-0.26161242	-0.16283941	-0.61931276	0.6838298	-0.001551151	-0.027887821	0.13105059	0.028815746	-0.24026346
A_55_P2062886	-1.5033255	-1.1149054	-0.265975	-0.60547066	-0.78462505	0.44578838	0.18311644	3.9716659	0.6218281	2.8987446	1.4950757	0.49556494	-1.503725	-0.017511845	-1.7032557	0.017511845	0.9818835	-0.4055853	0.2733302	1.9385462	-1.3390074	-1.151638
A_55_P2098354	-0.17591715	-0.07918882	0.35811472	0.29216623	0.16465998	0.4207034	-1.1618276	-0.6027746	-0.33321953	-0.32177734	0.69552946	-0.4624939	-0.3332634	-0.70838976	-0.2136941	-0.26911688	1.3948431	0.09968376	0.1455679	0.13274193	0.07918882	0.26189184
A_55_P2143623	-0.5380578	-0.22456408	-0.99319077	-1.3258924	0.33574963	-0.2899804	-0.6878505	2.8913722	-0.11425114	0.84302235	-0.028247356	0.028247356	-2.132184	0.3660016	0.14880562	0.86895466	0.25365543	0.72080946	1.1505098	0.9630294	-0.68122864	-1.8871794
A_51_P440892	-0.49186325	-0.41918278	-0.002653122	0.002653122	0.08860016	0.98429203	0.59156513	0.38362932	0.23516273	0.39479923	0.60092163	-0.55520725	-0.22729206	-0.48697186	-0.59977245	-0.3756008	0.4137993	-0.013886452	-0.064471245	-0.18313026	0.02585888	0.16643715
A_55_P2083824	-1.195415	-1.2138433	-0.53276587	0.14952135	-0.061687946	0.53824663	0.061687946	0.10852718	0.3116727	0.17325544	0.13015223	0.79696226	-0.3170557	0.4038067	-0.086476326	0.33309746	-0.77118444	-0.18356705	0.11687517	-0.08232641	-0.82000065	-1.0796142
A_55_P2146646	0.29845142	0.17659712	-0.45644474	-0.7749567	-0.14090061	0.23381329	0.21340275	2.0365357	0.40583563	0.10624075	-0.62218666	0.29558754	-0.1126976	-0.8946886	-0.34421253	-0.20365906	0.79201174	0.26762152	0.35493565	-0.106241226	-0.44699	-0.34741402
A_55_P2060303	-0.027801037	-0.02673006	-0.3165593	0.0838418	0.1320405	-0.13781786	-0.17684793	0.4165001	0.075651646	-0.13851595	-0.74541044	0.14762068	0.16649485	-0.5019536	0.27516794	-0.24803972	0.21013021	0.28977537	0.010366917	0.050358295	-0.010366917	-0.22378111
A_51_P437327	-0.80998206	-0.63432336	-0.08013654	-0.010699511	0.0826242	1.9206216	-2.3763602	-1.5955637	-1.4005406	1.8254173	2.8157184	0.010699511	1.384548	-0.60449433	-0.49198365	-0.41817927	0.90638137	0.14752507	0.5111878	0.19940448	-0.6825826	1.6983173
A_55_P2331332	-1.1986427	-0.7320404	0.08467293	-0.22190475	-0.44625187	0.7705226	0.39089775	2.5620675	0.936779	0.6451545	-1.4901791	0.83385897	-0.4148798	-1.2818623	-1.3822098	0.32700157	1.3385401	-0.084671974	0.59908867	0.1091938	-1.020319	-0.8341198
A_51_P137419	-1.2525468	-0.33606386	0.13127661	-0.030709743	-0.81544876	0.9085612	2.4692788	1.4266734	-1.0961046	1.4436097	0.5751662	1.6489143	1.298121	1.1587873	-0.6379571	-0.39570808	0.13049316	-0.6469526	-0.093654156	-0.47962046	-0.7325177	0.030709743
A_55_P2048101	0.52795696	0.5395746	0.4122343	0.48658943	0.04343033	-1.985579	-1.5443192	-0.9540229	-0.5793085	-1.1658664	-0.81841135	-0.39703846	-0.51655054	-0.04343033	0.17071152	-0.31570578	1.7753601	0.115924835	0.44927216	0.14033747	0.6924534	-0.07074165
A_55_P2123566	-0.5307696	-0.8678496	-1.2866857	-0.70700574	-0.20564914	0.017547369	-0.47905612	1.024646	-0.5508902	0.39944196	0.32659888	0.9110172	0.394202	0.18878913	-0.55838037	0.44785285	-0.017547369	0.07803702	0.59223866	0.46756148	-0.9217808	-1.5538218
A_52_P876226	-1.1801615	-0.6857443	0.092051506	-0.19623661	-0.42912006	0.78099155	0.75492764	2.5494514	0.9346113	0.6509733	-1.4763794	0.8409653	-1.1119318	-1.2650385	-1.3751335	0.32759762	1.360352	-0.092051506	0.611866	0.10895252	-1.0204449	-0.83630943
A_55_P1997894	-0.9572644	-1.3620629	-0.038603306	0.15471888	-0.08646345	0.86366224	0.9366832	0.3045497	0.30355406	0.25743437	0.16435862	0.7462487	-0.10507822	-0.007196903	-0.37290812	0.20686579	-1.1300597	0.007196903	0.4281497	-0.04430914	-0.23805189	-0.22837877
A_55_P2031651	-0.39521503	-1.2920713	-0.009897709	-0.35638762	0.27263308	1.585599	0.058838844	0.8209257	-0.035091877	0.009897232	-0.10985184	-0.5592942	-0.10023308	0.40596867	-0.186934	0.56562805	0.8106742	0.3902216	0.744833	0.36463356	-0.13671589	-0.6954069
A_52_P51429	-0.19719505	-4.982336	-0.07342434	-0.29434776	-0.19174957	2.002284	1.1737356	0.7825742	-0.4533491	1.9745798	2.4716053	0.70691013	0.8856783	0.9620886	-0.08931732	-0.13728762	1.0127392	-0.27082443	0.07342434	-0.48475838	-0.1397667	1.0550537
A_55_P1972628	-0.076253414	-3.9376516	-0.48905897	-0.045583725	-0.24876308	0.6134639	-0.09370756	-0.6886327	0.11370087	0.7672963	1.224165	0.45797205	-0.1837678	0.4123044	0.34905767	0.35485935	-0.8905878	-0.09136534	0.28422165	0.3438201	-0.024690151	0.024690151
A_55_P2150476	-1.659277	-1.8611984	-0.39181137	-0.24369049	0.10830593	0.973361	0.49428797	3.2918477	1.7868061	-0.43335724	-0.40924883	1.6555529	-0.18501139	-0.20968151	-0.071229935	1.3429284	0.86923456	0.071229935	0.6572733	0.8934331	-1.2020926	-1.5232334
A_65_P20167	0.21908498	-4.2807617	0.03083396	0.39641833	-0.6718495	-1.7054942	-1.756294	-1.2616918	-1.450589	0.49964404	-0.11585164	-0.18369365	0.26095128	0.18830848	0.63073564	-0.032743216	1.727021	0.8006394	0.31658006	0.7321012	-0.03083396	-0.45326877
A_55_P2420873	-0.19025135	-5.8309193	-0.06305313	0.1541071	0.332695	0.23841	-0.4295435	-0.036063194	0.07298088	-0.1873045	0.14531231	-0.026006699	-0.12541485	-0.1723957	0.21096611	0.6058073	-2.3559804	0.218297	0.33656693	0.53559875	0.026006699	-0.24860477
A_51_P145785	-1.410285	-0.27540588	-1.7557755	-1.7696486	-0.16397333	2.6040015	1.5462747	0.86508274	-0.78234196	1.1691957	1.228538	-1.0583506	0.07845974	-0.03337717	-0.9660225	0.26193523	-0.32730865	0.22468376	2.1800723	0.03337717	-0.5110626	1.3147063
A_52_P667477	0.95166063	0.7690215	0.26051188	-3.9147544	0.5951705	-0.3116231	-0.68707323	-0.29370022	0.29470778	-0.27169943	-0.8354659	-0.48734283	-0.64413404	0.20322943	0.3874526	-7.67E-04	-0.6209116	7.67E-04	0.06370783	-0.052813053	0.67969275	0.28789377
A_55_P2300913	0.28906822	-0.23007727	-0.055987835	-3.401195	-0.052648544	-0.36343765	-0.12796688	-0.63096476	-1.0704741	1.0240169	1.564228	0.689816	0.9921279	1.1680231	0.66581154	1.2962112	-1.9171968	-0.10458565	0.64667225	0.39030886	-0.20777845	0.052648544
A_66_P111515	-0.82585526	-0.62005424	-0.59663963	-0.6973524	0.18458319	0.37049532	-0.19645405	2.0395365	0.38198996	-0.10834503	0.71564007	0.10834503	-0.44533253	-0.7214575	-1.8327885	-0.11284733	0.8057866	0.983263	1.2961802	0.9002695	0.31428432	-0.46707058
A_55_P2036774	-0.9594526	-0.6136522	0.03429222	-0.091846466	-0.27257252	0.9964676	0.43144703	2.674981	1.0147433	0.52495384	-1.6522951	0.7421737	-1.3217268	-1.4576006	-1.1999998	0.44518185	1.429141	-0.03429222	1.1263037	0.19753933	-0.838068	-0.6794338
A_66_P110110	-0.57794285	-0.40923405	-0.1488533	-0.29939938	-0.11241436	0.8084922	1.8415756	2.4956264	0.83324814	0.34427357	-1.2642632	0.5618515	-0.91369724	-0.17218876	-1.381854	0.2665677	1.2388659	0.11241531	1.8653302	1.1876378	-0.61151314	-0.8624859
A_52_P413623	0.74567485	0.6997287	-0.050771475	0.14384294	-0.13364911	-0.40744853	-1.4542134	-0.9620347	0.12834096	-0.72757983	0.13883615	-1.4335625	-0.87062573	0.2922609	0.10607982	-0.49301934	0.86837554	0.036632776	-0.036632776	-0.17580342	0.11982179	0.12570548
A_55_P1954246	-0.9795475	-0.6264868	0.033475876	-0.16035843	-0.29429626	0.9817591	0.4216528	2.7019439	1.0186672	0.5319209	-0.75174046	0.75057507	-1.1991673	-1.4555445	-1.1975574	0.4570794	1.4085016	-0.033475876	0.8524399	0.20303631	-0.8434353	-0.68076324
A_55_P1979549	-0.37716913	-1.3022761	-0.5573311	0.23476982	-0.062213898	-0.25123596	-1.2269931	1.0411706	0.035960197	0.038341045	-0.7654586	1.0334477	-0.035960197	0.9213915	0.9234824	1.2311034	-0.24320841	1.2733808	1.1879725	0.6581254	-0.24140501	-1.7328696
A_55_P2002133	-1.2376184	-1.2058973	-1.7094507	-1.4950905	-1.2556677	3.0851479	3.5498438	1.207416	1.7680855	1.0431137	0.18351841	0.61466694	0.156641	-0.007322311	-0.43284512	-0.31647587	-0.046901703	0.5869112	0.2634039	-0.3919716	0.007322311	-0.101810455
A_51_P397834	-0.07806611	0.052436113	-0.008473635	0.28185868	0.08315921	0.18747258	-0.20448804	0.16107821	0.4215181	-0.57439303	-0.55586696	-0.12190795	-0.8878958	-0.07374835	-0.17875123	0.1566732	-0.87278914	0.022570372	0.36867213	0.008473635	0.026849508	-0.17995763
A_52_P59206	-1.3764098	-0.79677606	3.5680583	0.034651518	1.6550887	3.6380646	1.8052042	-1.6850698	-0.85103536	1.934169	2.1624548	1.8928378	-0.44803214	-1.229676	-1.236789	-0.16511464	-1.1196463	0.2274139	0.70433927	-0.64177537	-0.034651518	2.6910183
A_51_P261164	0.952456	1.1017852	-0.0792799	-0.476089	0.41584587	-0.00245285	-0.6863375	1.249867	-0.41933346	-0.67240334	-0.4400773	-0.67723465	-1.3673096	0.00245285	0.9982014	0.5488267	-0.06101513	-1.1626968	0.48549843	0.4586382	0.42929125	0.6786356
A_55_P2062329	-1.013669	-0.6506462	0.03317833	-0.25827217	-0.32582188	0.9566889	0.40548325	2.6950011	1.0258646	0.5492754	-1.6280766	0.77038383	-1.3037548	-1.4438896	-1.1996689	0.47373533	1.3788548	-0.03317833	0.8130684	0.2076664	-0.85689926	-0.6877785
A_55_P2001871	-0.43330908	-0.3923354	-0.14877272	0.08553553	0.014132977	1.1697373	0.64534044	0.31311655	0.5019746	-0.036357403	0.056651592	-0.3037467	0.25939608	-0.13956976	-0.047171116	0.109945774	-0.06905794	0.11319208	0.120961666	-0.014132977	-0.10533571	-0.024405956
A_65_P18167	0.40180063	0.34707022	-0.06969881	0.23369074	0.4005351	-0.62231493	-0.79981947	-0.18939066	1.56E-04	-0.12926912	-0.029233456	-0.2680068	-0.024200916	-0.35196066	0.183743	0.17701197	-1.56E-04	0.30988264	0.24814367	0.3647256	-0.026228428	0.15120363
A_55_P2018994	-0.11962414	-0.45326805	-0.33500767	-0.15544224	0.18104935	-0.51681614	-0.47561073	-0.08068848	0.30610085	-0.6244602	-0.3662386	0.44803715	0.41102314	0.08068848	0.38268185	0.7080097	0.18832874	-0.2948103	0.34947872	0.33902264	0.14554882	-0.6370611
A_55_P2051899	0.036767483	-0.12237787	-0.036767483	0.15906858	0.20966864	-0.14986944	-0.3956504	-0.07861996	0.36042643	-0.5750518	-0.4892106	0.08237696	-0.5019069	0.24093676	0.3310876	0.5931573	-1.0251131	0.29691935	0.47832823	0.49889517	-0.120732784	-0.45540094
A_66_P134394	-1.2864666	-1.4091578	-1.3114815	-1.5778694	-0.9560547	-0.052623272	0.337574	1.914218	-0.31638956	-0.28764057	0.05262375	1.9361858	0.64193153	-0.40525484	0.53619766	0.30969524	0.942502	0.47854042	1.3087711	0.25461197	-0.97226095	-2.0434036
A_52_P125636	-1.3428869	-0.9740019	-0.26436424	-0.613863	-0.64669895	0.6347022	0.093942165	2.3963509	0.7306576	0.2696476	-1.4364595	2.5643005	0.81225777	-0.4447899	0.89654255	0.18037415	1.0608587	-0.33362865	0.48131084	-0.09394264	-1.1731186	-0.9990368
A_51_P348792	-1.0484982	-0.67914677	0.034998894	-0.3211689	-0.350832	0.92981243	0.39124775	3.9096527	1.0298643	0.57193565	-1.422596	2.4854937	-1.2788572	-0.8943348	-1.2139053	0.4792595	1.3573561	-0.034999847	0.77526283	0.20401573	-0.87730885	-0.7025366
A_55_P2079630	0.9805908	0.40933418	-0.7394476	-0.08126402	-0.50104713	-1.9694085	-2.4026709	-0.20167208	-1.8654504	0.14755821	0.8804121	-0.5974908	0.39955568	0.20445776	0.29272985	-1.6256461	0.47852325	-0.43532848	-0.1775198	0.08126354	0.08354092	0.5726142
A_51_P121179	0.054546833	-1.0119562	-0.054546833	-0.21623898	-0.23770571	0.69625473	1.6544309	2.4071012	0.37979078	0.61870337	1.7487216	0.39771843	2.1007128	-0.080601215	-0.7429514	-0.32943916	0.6414213	-0.12785053	-0.18584871	-0.40293312	-0.5188265	0.43379927
A_55_P2077479	-0.7220807	0.111955166	-0.41758108	-0.51716566	-0.8139701	0.46384764	-0.067652225	2.2371154	0.5754094	0.47361612	-0.2531228	0.348835	-0.07490492	-0.07183552	-0.022941113	0.022941113	2.6322765	1.2991548	1.4126916	1.6538491	-0.6468034	-0.44477987
A_55_P1995195	0.18859863	0.5545502	-0.28839588	-0.23799801	-0.10882568	-0.62869835	0.25890636	0.5198841	-0.053982735	-0.035004616	-1.0314655	0.4261074	0.35605907	0.42469406	0.7226095	0.78576946	0.002667427	-0.002667427	-0.16075897	0.03963375	-0.30141068	-0.7321024
A_55_P2011061	-0.05920887	-0.2996292	-0.010430336	0.12336159	0.2546053	-0.63737106	-0.7814493	0.3033495	0.9258537	-0.8739271	-1.7648306	-0.16380978	-1.0821676	0.07779598	0.14619064	0.821332	-1.5172997	0.1413126	0.4077387	0.30291748	0.010430336	-0.5790119
A_51_P108629	0.08419275	0.18497658	0.06181717	-0.067975044	-0.2980156	0.24890709	-0.37005043	-1.0868473	-2.745181	-1.1110215	-0.16421652	-1.6522269	-0.33243418	-0.15417099	0.5160823	0.31188726	2.232213	0.49919415	0.6566582	0.41623783	-0.06181717	0.089304924
A_55_P2078281	-0.12523556	0.12783146	1.9873672	2.559277	-1.0236707	6.2224913	3.3692002	-0.50465536	-0.54557514	5.121626	5.6420794	-0.16883755	-0.66798306	1.1503229	0.06625414	-0.06625366	-0.75542355	-0.7508669	-0.6863737	-1.2473345	0.1524663	5.746557
A_55_P2116968	-1.3531561	-0.97940636	0.07515621	-0.6109514	-0.6399317	0.63131714	0.11450815	2.4164176	0.7602215	0.33048344	-0.840971	2.0296874	0.8812456	-0.11023712	-0.40567017	1.9892235	1.0763254	-0.3048439	0.468884	-0.07515621	-1.1713543	-0.9917469
A_55_P2017054	-1.3761806	-0.36030483	-0.24282265	-0.6294527	-0.64227295	0.6088958	0.095443726	2.3959827	0.7409792	0.3151436	0.27613497	0.5343332	-1.5275936	0.13646889	-0.8827219	0.18122625	1.0566907	-0.3235798	0.4457264	-0.09544277	-1.1932373	-1.0130577
A_51_P400773	-0.03617096	-0.019590378	-0.054416656	0.018130302	-0.043492317	0.118094444	-0.28918266	-0.04112625	0.03424263	-0.14258766	0.16263199	0.34693146	0.17479038	-0.37030697	-0.29631138	-0.43919563	1.1127853	0.050779343	-0.018130302	0.08610058	0.14229965	0.08563709
A_55_P2202598	-2.2158117	-1.8402672	-1.0706272	-0.39990997	0.26037025	-0.229815	0.24591732	2.228836	-0.09153128	0.09153175	1.3060632	1.9328337	0.578846	-1.2990341	-2.3707037	-0.65455914	0.2241497	0.5906491	0.8401995	0.99816847	-2.0306978	-1.8494987
A_55_P1980501	-0.00612402	0.1732068	0.22394133	0.38045835	0.12037897	-0.58377886	-0.27212	-0.14868498	-0.31058168	-0.22487688	-0.8131509	0.16660929	0.40002584	-0.4524312	-0.23931265	-0.5464797	0.5740285	0.09853983	0.00612402	0.047806263	0.19653654	-0.10614252
A_55_P1974377	0.4078145	-0.46057796	2.77663	-1.3810816	0.3922224	2.0767908	1.4232707	2.1896935	-0.6104927	0.9360957	4.3836226	-0.803494	-1.2916212	2.4460597	-0.33445835	1.3510504	-0.18012285	-0.15817928	-0.6622791	-1.4501696	-0.38409805	0.15817928
A_55_P2099870	0.633358	0.98052883	-1.1290245	0.46879578	-0.1823163	-0.30531025	-0.7994838	1.4914742	-0.1584444	-0.5635638	-1.237711	-0.34800625	-1.0952988	1.096878	1.1339703	0.7405524	0.15844393	1.2224698	-0.47166777	1.052782	0.42644787	-0.24914265
A_51_P104718	-1.2024612	-0.87275124	0.10802841	-0.5278168	-0.32063866	0.8125539	0.4168272	2.6099029	0.93202925	0.58633995	-1.4837923	0.73828936	-1.317585	-1.4521742	-1.3095245	0.3569908	1.4250145	-0.10802841	0.5460439	0.1400938	-0.9660864	-0.82874584
A_55_P2102065	-0.65464306	-0.3680296	1.8761263	0.37459278	0.4809494	0.6529207	0.9267721	-0.026991844	0.30890656	-0.7837944	-0.74509907	0.077978134	-0.8965378	-0.56553555	-0.35977077	0.5313616	-0.751493	0.67004395	0.66258526	0.026991844	-0.22778893	-0.13728333
(+)E1A_r60_a22	-1.1550493	-1.2803726	-0.4666195	0.054309845	-0.5242634	-0.78127146	-1.3042688	1.9785147	-0.2034092	0.9881439	-0.42857265	1.534132	-0.054309845	-0.23670483	0.6870785	2.0712786	3.3239183	2.0506077	2.4748144	2.3329172	0.1487894	-0.6563387
A_51_P167513	-0.111330986	-0.015027046	-0.028230667	-0.08019352	0.058556557	-0.08232403	-0.13219261	0.13376331	0.050665855	-0.10249233	0.07786751	-0.46699667	0.24767494	-0.44812298	-0.085718155	-0.107050896	0.015027046	0.106609344	0.05421257	0.3037367	0.2622242	0.25149727
A_55_P1956642	-0.11853218	-0.8735008	-0.062288284	-0.44340706	-0.5223341	0.7311225	0.2592759	2.536624	0.89039516	0.5072346	1.6556263	0.7179718	-1.3233824	-1.4678831	-1.4125099	0.31212282	1.2131052	-0.1618452	0.56223106	0.048366547	-1.0633993	-0.048365593
A_55_P2035439	-0.61630535	-0.45084	-0.007882118	0.12247181	-0.10669613	0.855978	0.58910465	0.1558342	-0.15747356	0.08214855	0.00904274	0.67967415	0.23728943	-0.3196783	-0.2802782	-0.16351604	-0.46353722	0.007882118	0.08222675	-0.012263298	-0.10440445	0.066926956
A_55_P2050722	-1.4506493	-0.8859978	-0.24404144	-0.62121964	-0.71327496	1.7296286	3.1571546	2.4934664	0.700634	1.6990414	0.01630497	0.5347147	0.27631855	-0.01630497	-1.0907679	0.118058205	1.0266609	-0.040120125	0.36713648	-0.14141941	-0.91353893	-1.0656738
A_51_P105709	-0.53424025	-0.7067342	0.054907322	-0.054907322	-0.16425371	2.9749284	2.915463	1.0682621	-0.42438936	1.9786878	3.308024	1.4332452	2.1585612	0.769979	-0.61371565	-0.21274519	-0.74922895	0.15746689	-0.16773939	-0.6777711	-0.41316175	2.1693025
A_55_P1995135	0.02806282	-0.14798927	-0.091423035	0.004440308	0.29344463	-1.35959	-0.8580065	-0.106971264	0.64373684	-0.6263838	-1.2410297	0.057881355	0.122478485	-0.004440308	0.1270752	0.31417656	0.91294	-0.09544754	-0.05928135	0.32872868	0.05825138	-0.56093216
A_51_P355829	-1.16889	-0.7776365	0.055763245	-0.31463242	-0.42731476	0.8179226	2.2083158	2.630488	0.9873066	1.4892759	-1.5407705	0.83117247	-1.1973991	-1.3406963	-1.3275385	0.39861393	1.3197036	-0.05576229	0.64702415	0.14578342	-0.97179794	-0.78568363
A_55_P2143851	-0.56951857	-0.13351059	-0.1301384	0.31249905	-0.48829842	1.2997761	-0.96845055	0.69150114	-0.6721077	0.23563194	1.3352251	0.73788357	-0.51790476	0.13013887	0.21193981	0.51067543	0.6656046	-0.29630852	-0.6078925	-1.4993038	-0.76952124	0.27236176
A_55_P2158181	-0.322783	-0.67653847	-0.7059212	-1.030076	-0.2555828	-0.099907875	-0.07260704	4.966878	0.07260752	2.2509484	1.9875846	0.2969103	-0.8398514	1.3251276	-0.84491634	3.7534966	1.4794307	0.82282877	1.061842	0.8863926	-0.39918995	-0.9970646
A_55_P2072131	-1.1821156	-0.7839489	0.059679985	-0.30291653	-0.4369316	0.8035693	0.3710246	2.619144	0.9773979	0.62920475	-1.5335245	0.8307433	-1.189496	-1.3320856	-1.3428555	0.3828702	1.3172798	-0.059679985	0.6317897	0.13741207	-0.98337173	-0.79652214
A_55_P1995173	-0.56353474	-0.39860344	-0.03558922	0.01735115	-0.050236702	0.23818207	0.5129051	0.3481207	0.42916298	-0.24307442	-0.49743843	0.53929234	0.1971693	-0.14090347	-0.319026	0.11570454	0.26052475	0.24534988	-0.01735115	0.059456825	-0.3289566	-0.36382866
A_51_P368713	0.21037531	0.20493174	0.1664195	0.24589682	-0.009962559	-0.3745513	0.039631367	-0.16933012	0.4028325	-0.46877146	-1.0358243	0.05369234	-0.34513617	0.05116415	-0.051287174	-0.28667974	0.009962559	-0.12806559	-0.15552568	-0.27978086	0.30343008	0.061536312
A_55_P2038573	-0.67943716	-0.21861982	0.16394472	0.08545256	-0.045572758	1.0838637	1.2559152	-0.062474728	-0.35690355	0.48131037	0.50348806	0.74755716	0.36473703	-0.07544088	-0.24796057	-0.15174437	0.7740083	-0.06887579	0.045572758	-0.2505536	-0.11956835	0.35703135
A_55_P2150697	-1.564414	-1.1545973	-0.3024006	-0.65341663	-0.8157196	1.3107224	0.005176544	2.2360382	0.5962696	2.0350246	2.025535	0.46174717	1.8961191	-0.4688635	-1.728837	-0.005176544	0.9484391	-0.43316364	0.24589014	-0.24081898	-1.3653135	0.8391571
A_51_P487999	-1.33113	-1.7711663	0.32221317	0.3708458	-0.4775324	4.0679045	3.0325766	1.3486843	-1.0679588	2.7330837	4.2787457	1.3704891	2.004075	0.6693649	-1.3686204	-0.7806587	-1.76899	-0.32221317	-0.4843421	-1.1261616	-1.0917797	2.7598972
A_55_P2144481	-0.36060762	0.015861034	-0.775002	-0.9365554	-0.5695424	0.496696	0.6503482	1.4791942	0.46093035	0.27806044	-0.26199865	-0.28807592	-0.015861034	-0.62371016	-0.21548605	0.13460493	1.1388407	0.54035234	0.9591222	0.5743656	-0.18007326	-0.3509059
A_51_P114062	0.07062459	0.21153331	0.68417907	0.34865975	0.24003053	-0.6295483	-0.4525702	-0.4356711	-0.13370919	-0.12634254	-0.12377286	0.17644715	0.5510566	-0.2476008	-0.09110713	-0.07432532	0.82661223	0.5798409	0.19254088	-0.07062459	0.27227998	-0.09513497
A_55_P2127204	0.042881966	0.13288975	-0.3496585	-0.046172142	0.17383766	-1.2782955	-1.0987372	-0.25747728	-0.24530983	-0.42164135	-0.76337147	0.32058334	-0.2726159	0.066782	0.5188465	0.3893361	1.009491	0.10902786	0.37442112	0.3604145	-0.042881966	-0.8165808
A_55_P2157448	-0.44013596	-0.1854105	0.28424263	0.69694805	0.3701496	-0.5135765	-0.67176247	-0.025922298	-1.2083011	-0.1720891	-0.096503735	0.13033843	0.33028364	-0.13902378	0.025922298	-0.21376133	2.3147106	0.5805154	0.9073491	0.9407754	0.06289339	-0.18852139
A_55_P2107382	-1.3030653	-0.86442566	-0.018274307	-0.34614468	-0.5516281	0.6725006	0.28624058	3.1322865	0.8490033	0.5426607	0.38596916	0.7339845	-1.2517109	-1.3950624	-1.4769268	0.35591316	1.6405234	-0.17105293	0.4993863	0.01827526	-1.1107235	-0.9232216
A_55_P2117928	0.003385544	0.03010559	-0.22899723	0.075167656	0.027399063	-0.240345	-0.4836111	-0.5264654	0.08561802	-0.8547077	-0.37344456	0.3329277	-0.001507759	0.05947876	0.1956129	-0.114622116	0.5779028	0.001507759	-0.2050724	0.21383286	-0.06213188	-0.16210938
A_55_P2111782	-0.100856304	0.03573847	-0.36128235	-0.06698227	-0.13442612	0.3242879	0.2341547	2.1295233	0.4982276	0.1979065	-1.941534	0.43724394	-0.940156	-0.48060608	-0.5607586	-0.03573847	1.8846426	0.053248405	0.877439	0.6192384	-0.6219387	-0.7742405
A_55_P2058786	-1.2058477	-0.7508879	0.08142948	-0.23518181	-0.45448303	0.7652359	0.38626766	2.566924	0.93742704	0.63991547	-1.4975605	1.2771268	-1.1451492	-1.2904997	-1.3855343	0.3268671	1.3316045	-0.081430435	0.5927367	0.109223366	-1.0208883	-0.833951
A_55_P2068891	-0.10384464	-0.011959076	-0.1760006	-0.046772003	0.15070963	0.5164404	-0.07094574	0.56059265	-0.76946306	1.1876769	2.1536326	-0.751595	-0.16747522	0.011959076	-0.13403702	-0.6333823	2.1013784	0.954432	0.880805	1.0360699	-0.15175581	0.45073366
A_51_P122055	0.5278473	0.55739117	-0.25027132	-0.11578417	0.81567526	-0.1515646	0.029231548	1.2710805	-0.12654877	-0.6470094	-0.060131073	0.19920254	0.7565522	-0.41265917	1.7507477	1.297502	1.3723683	-0.288723	-0.18105602	0.62100506	-0.029231548	-0.70791864
A_51_P371745	-0.6071415	-0.6075978	-1.1157322	-1.0529127	-1.5478573	1.7299767	2.1202369	1.1277113	-0.4956422	0.8521805	1.2992358	1.1746311	-2.5599785	1.2342386	-0.81541824	-1.1054807	0.022295475	0.24398375	0.40782356	-0.022294998	-0.8889446	0.7674184
A_55_P2185900	-0.16675448	0.72023845	1.2571676	1.2990081	0.5374615	0.03837943	-1.0582278	-0.433254	0.7992585	0.13300872	-0.6053679	-0.5541208	-0.6814611	0.7452643	1.1650307	-0.23247218	-0.03837943	0.16489673	-0.25751042	-0.18124557	-0.122397184	0.15264964
A_51_P122649	-0.1410129	-0.21509385	1.1127446	0.47845006	0.39559197	2.1389925	-2.8442543	-1.8787906	0.002126932	0.9596703	2.1369784	-0.002126932	-1.5608156	-0.68166757	-0.7264087	-0.82126164	1.1256626	0.07623458	-0.55563664	-0.5732763	0.2724793	1.6842139
A_55_P2132517	0.2611704	-0.08634949	0.22049522	0.36358833	0.2860546	-0.7336693	-0.48304176	-0.0499568	0.08832264	-0.42596912	-0.49453735	0.17198372	0.31216812	-0.29732227	-0.106435776	-0.77324104	0.9866438	0.007107735	-0.21095657	0.01109314	0.22250938	-0.007107735
A_55_P2106720	-0.5280781	-0.89943504	-0.06733322	-0.41968346	-0.65405273	0.93464184	0.6057935	2.315628	0.7046337	0.42102718	-0.5896435	0.61354923	-0.5109091	-1.4903221	-1.6025009	0.09873295	1.1399999	0.43679476	0.3859191	0.06733322	-0.20828438	-1.0671692
A_55_P1952284	-1.2681427	-0.05588627	-0.006752968	-0.2858696	-0.51997375	0.6863313	0.3055215	2.4392052	0.8321848	0.54973507	0.6826663	0.74325514	-1.2016096	-0.7216368	-1.4716234	0.22794819	1.2744169	-0.19874382	0.5191622	0.006752968	-1.1229715	-0.9400358
A_55_P2166602	0.596643	-4.8814054	-0.032458782	-0.010885716	0.010885716	1.039545	0.4379182	-0.48374605	0.48354912	0.6152797	0.9186969	-0.42998123	-0.8957281	0.26878405	0.2517047	-0.2522936	-1.9152226	-0.21860409	-0.029706001	-0.11682224	0.27912664	0.6234975
A_55_P2103125	-1.1713753	-0.07399845	0.0739975	-0.19314957	-0.42451572	0.77778244	0.39001656	2.5107617	0.9129224	0.63182926	-1.4866133	0.82831573	-1.1084003	-1.2703991	-1.3833208	0.3128338	1.3696957	-0.12595558	0.6130481	0.08664703	-1.0420256	-0.86091423
A_52_P615375	-0.10078812	-5.8737507	0.14745045	0.49202442	0.3820219	0.7520275	-0.39979076	-0.020866394	0.380085	-0.024886131	-0.12760925	-0.46898365	0.020866394	-0.28264332	-0.030506134	-0.19081306	0.52119637	0.18400288	0.28973293	0.1912899	0.21326733	-0.043561935
A_51_P333965	0.59377813	-6.004539	-0.157516	-0.15131712	0.07419157	-0.19490099	-0.5093703	-0.47304916	-0.29821062	0.7616191	0.48341322	-0.35493088	0.3703208	-0.019061565	0.019061565	-0.086633205	-0.50542974	0.08388758	0.07069731	0.43903875	0.32478857	0.47201395
A_51_P106059	-0.6519027	-0.60215616	0.03272581	0.08740187	-0.31232786	1.1306138	-0.23988008	0.12526369	0.12737131	0.72740316	1.3093886	0.53237295	0.85088396	-0.110021114	-0.07806349	0.09865236	0.67971563	-0.03272581	-0.17305613	-0.28444052	-0.7201314	-0.09144068
A_55_P2009069	0.43828726	-0.18726206	0.1667943	-4.477444	-0.49484587	2.1636367	0.2811246	-0.28630495	-0.064506054	1.1946616	1.9670205	-0.31066942	-0.37084627	0.09059477	-0.33821535	-0.06385088	-0.02098608	0.14860964	0.02098608	-0.038039684	0.27776575	1.2681613
A_52_P308465	0.98394394	0.9100208	0.50134945	-3.123692	0.62134457	-1.6869025	-1.5882058	-0.85729885	0.12647963	-0.70078087	-1.0387597	-0.15072966	-0.1200304	0.090914726	-0.1035614	-0.075093746	1.1624527	0.4029951	0.18133116	0.075093746	0.61883354	-0.3715906
A_51_P378856	0.030006886	0.12631655	-0.19474936	-2.612142	-0.28932714	0.022072315	0.038880825	0.5888634	-0.31495047	0.41104555	-0.21105623	-0.022072315	-0.20950937	0.21916056	0.2719884	0.055666447	0.1067996	-0.14315653	0.13150835	-0.083515644	-0.28086042	-0.19614649
A_51_P115953	-1.9372616	-1.9548998	2.0629191	0.2655716	1.8809013	0.03253174	3.5278382	1.1326942	-0.14280891	-0.6023083	-1.1165752	2.4368548	-0.7802315	-2.2099075	-2.1713	1.7435923	0.103275776	-0.2122426	0.35597944	-1.1074839	0.2709322	-0.03253174
A_55_P2094616	-0.31536412	-0.050525904	-0.13557887	-0.26248956	-0.17892289	1.2653077	1.4346788	0.96228385	-0.49691558	0.59853244	1.7594106	-0.3369267	0.5297735	0.5272906	0.61186004	1.092231	0.038460016	-0.31459546	-0.038460016	-0.21029544	-0.22088122	0.3260405
A_52_P413394	1.0833187	0.7605734	-0.43320656	-0.05724001	0.27516174	-0.7628064	-1.3207173	0.93398285	-0.73047066	-0.62750006	-0.051990032	0.051990032	-0.50623703	0.5639529	0.08232641	0.26699495	-0.23412657	-0.077317715	0.4736557	-0.7127614	0.6849618	0.05726719
A_55_P2044587	0.59727716	0.39858484	0.03679037	0.39691687	0.2833948	-0.23671341	-0.089818954	-0.6785855	-0.54213905	-0.37919712	-0.693789	-0.4763174	-0.88647366	-0.5011463	-0.036790848	0.3928175	1.805759	0.9540825	1.2827396	0.71403027	0.29354334	-0.258646
A_52_P221804	0.73575974	0.60663605	-0.41345453	-0.40171862	-0.28048134	0.9904723	0.431612	-0.3127532	0.6185036	-0.10850382	0.24782562	-0.6741924	-0.58282137	-0.36783028	-0.07422781	-0.4409976	-2.8954053	0.07422781	0.16425085	0.07875347	0.37116814	0.5892229
A_55_P2235387	-1.2372999	-1.2806892	-0.865757	-0.30686283	0.27389526	-0.28945112	-0.60457325	0.41611242	-0.757916	1.3136001	1.4020972	1.3010564	0.917727	0.03464079	-0.21008062	0.41340208	-0.03464079	0.831151	1.4832444	1.6168647	-0.72007704	-1.26262
A_55_P2345726	-0.37954235	-0.7442274	-0.46343327	-0.70934105	-0.5289917	1.321744	0.66734123	2.1951466	0.52605677	0.039740086	0.4319868	0.26062012	-1.8118563	-1.1754446	-0.91924095	-0.031698704	0.8973875	0.031698704	0.33364105	0.23962927	-0.6478987	-0.22446632
A_55_P2009673	-0.44112062	-0.5529914	-0.12262678	0.00333643	-0.26430655	-0.4937706	-0.10312891	0.904861	-0.018923283	0.33887148	-0.62639046	0.6361122	1.1679177	-0.00333643	-0.004510403	0.220716	0.5210118	0.36155653	0.25198746	0.25978708	0.14499235	-0.8874135
A_55_P2085445	0.003856182	-0.003856182	0.79468966	0.5696783	-0.053278446	-1.0813603	-0.54755974	-0.45813227	0.29596663	-0.9285183	-0.9873514	-0.01822853	0.17405796	0.067415714	-0.021995068	-0.06587696	1.032536	0.82909346	0.5321646	0.04140711	0.90244675	-0.726552
A_52_P512553	0.557209	0.67989063	-0.49122477	0.060004234	-0.43546343	0.48122835	-0.31008148	-0.78817177	0.043188095	0.12918329	0.7202072	-0.13495064	-0.3896551	0.50309944	-0.043188095	-0.12279558	0.5631442	-0.59544086	-0.39477968	-0.84301376	0.47479725	0.5700569
A_55_P1972426	0.3674941	0.2714944	-0.21438074	0.07937479	-0.016286373	0.5368819	0.69415903	-0.5372181	-0.5307913	-0.98443747	0.016286373	-0.60793304	0.40127134	-0.31757402	0.02321577	-0.4633422	-0.18443394	-0.07515001	0.025737286	-0.26381063	0.46293497	0.50959253
A_51_P509679	-0.6334281	0.7101035	0.7543893	0.11540747	-0.2718854	1.491364	2.1258655	-0.29909754	-0.25421286	0.81831884	1.1449285	1.389482	2.0675492	0.9859977	-0.4020772	-0.9948449	-0.11540747	-0.1793971	-1.3099074	-0.9034257	-0.3602662	0.7028699
A_51_P219721	-0.6443925	-0.5679517	0.039290905	-0.039290905	-0.15169096	0.81313753	0.7808833	0.39236403	-0.17482996	0.28264093	0.4615016	0.44108438	0.5874667	-0.10472441	-0.21332407	0.060489178	-0.46639967	0.06171751	-0.09429693	-0.08862257	-0.39231443	0.13392496
A_55_P1957669	-1.1548309	-0.78901005	-0.08701992	-0.42142487	-0.46281242	0.8191409	0.27817345	2.5767183	0.9079838	0.43701315	0.97665834	0.6599188	-1.4148312	-1.5561495	-1.3279772	0.35678625	1.2460675	-0.15232277	0.6682148	0.08701992	-0.9884348	-0.81565475
A_55_P2067623	0.25926638	0.2632475	-0.1771226	0.1181488	0.084409714	0.011580944	-0.96950626	0.3543458	-1.3136954	-0.0751133	-0.70042324	-1.5588245	-0.7427492	-0.73307943	-0.46231747	-0.011580944	1.7113986	0.7569399	1.0101719	0.62087536	0.056033134	-0.56314373
A_51_P273064	-1.0449219	-0.6774874	0.03329277	-0.31762505	-0.3497963	0.93127203	0.39398432	2.6957512	1.0284963	0.5631361	-1.1117353	0.7862563	-1.2877913	-1.4299736	-1.2128744	0.4773903	1.3601599	-0.033293724	0.77746725	0.20521164	-0.87475014	-0.7004719
A_51_P320980	0.048271894	0.14777064	0.02398467	0.23197436	-0.001064539	0.32409453	-0.011757135	-0.13602233	0.37528157	-0.49776196	-0.7203157	-0.5454929	-0.6324842	-0.28086305	-0.16135907	0.10521722	-1.2386463	-0.14935994	0.0522964	0.001064539	0.21469378	0.029350996
A_55_P1952411	-0.4229126	0.03244114	-0.3887806	-0.19069767	-0.6786547	0.5007601	-0.03244114	2.4056892	0.6060314	1.4892216	0.21589947	1.7765465	-0.16934395	0.90366364	-0.2350769	0.054193497	0.9325805	-0.45702553	0.34424067	-0.21990204	-1.2643261	-1.1283522
A_55_P2004536	-0.81533194	-0.14020681	-0.045743465	0.013757229	0.010688305	0.14033556	1.3189511	1.6692567	-0.17616415	1.1876845	-1.1612811	0.35415792	-1.0354171	0.39524984	0.14501715	0.6797509	-2.489409	-1.7049603	0.31743383	-0.44050264	-0.010688305	-0.6562791
A_55_P2039255	-1.9286003	-1.558794	-0.8292122	0.061395645	-1.2263718	1.1288037	-0.4770565	1.827527	0.1641283	3.3578377	4.1697907	2.0054083	0.63772345	0.6416683	-0.77464294	-0.14108276	0.48683214	-0.29383183	-0.10719681	0.31351185	-1.7522984	-0.061396122
A_55_P1959753	-0.7053535	-0.6554191	-0.48751903	-0.33913302	-0.16679358	-0.41505742	-0.92658925	1.5939114	-0.7526505	0.76245046	1.374655	0.70269084	0.77726483	0.5461123	0.105392694	1.1612861	0.59553933	-0.105392694	0.5966346	0.24949431	-0.91841865	-0.9045131
A_55_P1992019	-0.19075966	-0.07601833	-0.08456516	-0.010087967	0.24363422	-1.2792664	-2.0800943	-0.21667004	0.44624615	-0.9866333	-1.495882	0.33810234	-0.30251884	0.010087967	0.09140396	0.4092493	0.9961567	0.4461193	0.238801	0.73302746	0.2951517	-0.65422916
A_51_P125691	0.6408973	0.6786132	0.37934446	0.123901844	-0.23517656	1.3603616	0.02295351	-0.7847018	-0.09188318	0.62168646	1.3689418	-0.58945847	-0.66958475	-0.02295351	-0.3597579	-0.79308414	0.20125437	-0.4383955	-0.58022404	-0.96840096	0.22470903	1.4005427
A_51_P134262	-0.20365047	-0.25115776	0.003418922	0.043066025	0.1472187	0.2508316	0.027960777	0.18018007	0.25859547	-0.44020462	0.050575256	0.071771145	0.26696014	-0.6616268	-0.4033537	-0.27578068	0.28877068	-0.20609283	-0.14822006	-0.012648582	-0.003418922	-0.00508976
A_51_P283447	-1.0889025	-0.71662235	0.038269997	-0.35050106	-0.37678623	0.89467955	0.38056135	2.6824675	1.0247078	0.59027815	-1.5868635	0.81141615	-1.2533598	-1.3980856	-1.2446842	0.4663844	1.3419452	-0.038269043	0.7315645	0.19064522	-0.906394	-0.72652817
A_51_P128648	-0.2526517	-0.1900897	0.28665495	0.25137854	-0.05614996	0.8658223	0.8935685	-0.1692748	0.07763338	0.21953058	0.44343996	0.13900137	-0.036055088	0.030833721	0.22252321	-0.030833721	-1.2734456	-0.20965052	-0.15807676	-0.34437132	-0.09905958	0.34709215
A_55_P2242690	-1.9711919	-1.7241316	-0.23758316	-0.32309914	-0.18434048	0.6295762	-1.1596136	0.6838312	-0.41392803	1.4754729	2.2399445	1.2679434	1.6223755	-0.24821138	0.004481792	0.37326813	-0.004482269	0.72880507	1.4721799	2.1121044	-1.1781435	-1.120769
A_51_P253633	0.4998808	0.32550144	0.048477173	0.1990614	-0.010462761	0.491539	-0.02670288	-0.4379449	-0.08134937	-0.1282711	0.466774	-0.24039412	-0.25619507	0.3361435	0.010462761	-0.16930866	-0.26865673	-0.018576622	0.02254963	-0.19478607	0.5967436	0.7537861
A_55_P2112230	-0.07306671	0.13225079	-0.17515564	0.021943092	-0.008687973	-0.021512985	-0.72782326	-0.0957365	0.01366806	-0.45532513	0.033276558	-0.084181786	-0.042557716	-0.015850067	0.085246086	-0.34856892	0.9898176	0.21542263	0.008687973	0.2969799	0.25709724	0.09323311
A_51_P100997	-2.3419356	-2.0585504	4.089514	-2.2128649	2.0912695	1.041542	2.6413126	-2.4453888	-3.5172381	0.20988178	1.0386095	3.032896	-1.2211938	-2.1295109	-1.4407339	0.58789873	-1.5231462	0.3223505	0.26493263	-0.5819378	-0.20988178	1.4376116
A_51_P327778	-0.16244936	-0.02621603	-0.45592642	-0.45821714	-0.31671667	0.35832644	0.1619916	0.19655657	0.3276868	-0.098333836	-0.5759587	-0.2550063	0.030192852	-0.056449413	-0.45595407	0.10257292	0.47789335	0.29046297	0.16879892	0.33442354	0.02621603	-0.069767475
A_55_P1953028	-0.014937878	0.43682718	0.5142331	0.53917265	0.18328142	-1.9368143	-2.0228524	-1.0789695	-0.6665206	-0.5962424	-0.88017607	-0.107142925	0.014937878	-0.44136858	0.047950268	0.19964743	2.1937346	0.34206057	0.49212408	0.59542704	-0.2831006	-0.6901078
A_51_P179697	0.58025074	0.3829279	0.14493465	0.32717466	0.086334705	-2.1636763	-1.4329543	0.5857892	0.4398017	-0.8986559	-1.2238884	-0.4901886	-1.0271621	0.003345966	0.147295	-0.003345966	1.4956112	-0.624743	-0.06553364	-0.13611984	0.29296494	-0.2970991
A_55_P2090535	-0.91389346	-0.9489753	-0.30420613	0.013487577	0.99324965	-0.57983613	-0.73441625	0.59721637	-0.9865339	0.6917789	1.2773693	0.64331603	0.5446303	-0.080229044	-0.18559718	0.21551919	-0.013487577	0.4695437	0.91973233	1.1358097	-0.8959954	-1.0899594
ETG07_105829	-1.1193819	-0.7899122	0.20319176	-0.6210785	-0.47688103	0.8238592	0.45775938	2.5146751	0.93228054	0.68901396	-1.6759758	0.6427984	-1.3066092	-1.5426216	-1.3076706	0.2799759	1.373961	-0.049842834	0.47211218	0.049842834	-0.9583845	-0.8909216
A_52_P16752	0.8270788	0.73093796	0.24405956	0.3682375	0.020614624	-1.3153262	-2.4714966	-1.0616531	0.28522205	-1.9740877	-2.0555573	-0.90538406	-2.3427763	-0.020614624	0.1761961	-0.043186188	-0.5181503	0.46448517	0.15958595	0.43117523	0.65387726	-0.25258923
A_55_P2052420	-0.5178366	-0.7113409	0.06955814	0.38054085	0.41801643	0.28663254	0.21092892	0.54145145	0.4520607	0.13739109	-0.1050539	0.20161343	-0.25594234	0.2522955	-0.10356331	0.1943798	-0.30145168	-0.22749329	-0.06955814	-0.07689381	-0.5401869	-0.8888893
A_55_P2097483	-0.09530735	-0.07187748	-0.49524593	-0.13237381	-0.6868839	0.279418	-0.17656755	2.0923471	0.44657612	0.07187748	0.25571442	0.28101778	-1.7548838	-0.30629158	-1.1823845	0.26992273	1.3321166	0.17590714	0.17576218	1.5679865	-0.42115307	-0.95897007
A_51_P428483	-0.68447113	-1.7400866	-0.9087553	-0.854002	-1.3760633	2.967503	0.17876148	1.673882	0.0287261	1.0028548	0.8371401	-0.13354301	-1.2492247	-1.0548735	-1.2086496	0.5841794	0.35914707	-0.028726578	2.663271	0.63244057	-0.87107754	1.8316331
A_51_P455897	-0.22539401	-1.2491148	0.11713338	-0.10783887	-0.1622045	3.1169527	1.7863748	1.0728762	-1.1665881	1.9271429	3.8029096	0.26218867	2.9146707	0.38795066	-1.027509	-1.4916251	0.10783887	-0.7174666	-0.8438256	-2.169202	-0.11253381	2.7946718
A_51_P208240	-0.6210413	0.56623936	0.003209114	-0.4949503	-0.041204453	0.4950285	1.3815603	0.7090478	-0.7129178	0.17459583	-0.003209114	0.73516417	0.030302048	0.36078644	-0.9143462	-1.2190299	0.40904522	-0.7275858	-0.42526865	-0.5105262	-0.22087288	0.47431374
A_52_P337679	-0.104195595	-0.16061783	-0.093738556	0.11912441	0.15089417	-0.1382122	0.18069744	0.13680363	0.13256836	-0.27778625	-0.45384216	0.110835075	0.09062767	-0.039367676	-0.037287712	0.037287712	-1.6816912	0.20035172	0.1969719	0.16889572	-0.08193302	-0.17336464
A_51_P202745	-0.44449663	-0.48693895	-0.1421113	-0.003361225	0.7217679	-0.8086486	-1.028688	0.003361225	-0.26617002	0.43926573	0.47291422	0.20376253	0.5954547	-0.29781103	-0.46023798	7.7412686	0.8248553	0.1504674	0.500298	0.6141286	-0.3097148	-0.43286848
A_55_P2068207	-1.1873016	-0.7898207	0.059706688	-0.3052101	-0.44220066	0.79741955	0.37073946	2.847715	0.97417355	0.6256771	-1.5350018	0.8279443	-1.1917791	-1.3337202	-1.3481922	0.37811518	1.3168211	-0.059706688	0.62454176	0.13542557	-0.98720646	-0.7998457
A_51_P117236	0.01276207	0.015128136	-0.01276207	0.16838646	0.26487446	-1.2737913	-0.94122505	-0.25592375	0.22432518	-0.66213083	-1.6648159	0.20995235	-0.24886465	-0.07925081	-0.01358223	0.38684893	-1.5462952	0.1493659	0.3398118	0.26597595	0.29189777	-0.3865385
A_52_P4869	0.6956496	0.10639143	0.15294886	0.35519934	0.526916	-0.5401063	-0.41163778	1.2805085	-0.36126423	-0.7014375	-1.562861	0.35434103	0.25968695	-0.10639143	-0.51272345	-0.96086025	0.92701244	-1.05582	0.69369555	-0.4119258	0.20166445	-0.16180325
A_55_P2019813	0.086381435	0.19451857	-0.06064701	0.12226772	-0.085570335	-0.74881697	-0.60328007	-0.014441967	-1.6557107	-0.28673553	0.014441967	-0.38919306	0.13966465	0.21411991	0.15690565	-0.48368025	2.4109244	0.64707756	0.77042055	0.66179895	-0.22242689	-0.60438585
A_66_P103260	0.9412565	0.25739384	-0.62656116	0.7401252	-1.0557814	0.08860397	-0.31933022	1.9095378	0.26882362	-0.06320953	-1.8743763	0.13475275	-1.8732157	0.8808317	-1.3093472	-0.10764599	0.6239462	-0.40500832	-0.08506203	0.8532667	0.06320953	-1.3193207
A_55_P2159852	0.22813511	0.39512634	0.037791252	-0.06441498	-0.6613798	-2.5726914	-2.6162066	-0.80779433	-3.3919582	-0.8356328	1.726059	-0.08669996	0.8993168	1.0616846	0.74244785	1.1742635	0.8613734	-0.037791252	0.30835295	-0.11154699	0.47656536	-0.29154873
A_55_P1992329	1.0373602	0.9868336	0.692049	0.7380781	0.40490627	-0.75107956	-1.2074275	-1.070152	-0.035717487	-0.13455105	-0.653728	-0.571465	-0.3973317	0.23108292	-0.11274719	-0.31946802	1.4553804	0.58900976	0.020258904	-0.020258904	0.766798	0.76041985
A_51_P102503	0.069245815	0.06981039	-0.038252354	0.1338067	-0.011694431	0.28671122	0.25455427	0.03796673	0.3205428	0.17495584	-0.09939432	-0.17436075	-0.23164415	-0.037753582	0.011694431	-0.06298876	-1.1561642	0.014895916	-0.10909891	-0.2140851	-0.20231962	0.07989359
A_55_P2081432	-0.7144036	-0.3111663	0.02203989	-0.02203989	-0.64212084	3.144524	3.5634875	2.9708343	-0.3961439	2.574327	2.473103	0.8828926	0.21763372	0.2904601	-0.43238783	-0.09816408	-1.1799259	-0.5257168	0.05857849	-0.3404169	-0.35816908	1.7267718
A_55_P2184889	-1.2111521	-0.78181934	0.07334995	-0.26378155	-0.46085072	0.76577234	0.37770748	2.7002034	0.94590807	0.63240147	-1.5127802	0.8260007	-1.1661482	-1.3081388	-1.3821945	0.3370309	1.3198848	-0.07335091	0.59186745	0.11456871	-1.0148296	-0.8267946
A_51_P411271	0.30367184	0.3871832	0.29472446	0.3038206	0.3680992	-0.016061783	0.37080765	0.11041927	0.3562498	-0.47599697	-0.916852	-0.6535864	-0.29299068	0.06530285	0.013624191	-0.013624191	-1.5044537	-0.17098045	-0.25318623	-0.29489136	0.22526646	-0.15578556
A_51_P489996	-0.9076121	-0.85642505	1.1507843	-0.51335216	0.111730814	0.18466926	-0.18754172	-0.7865939	-1.6555073	1.3530653	1.4908407	1.1776512	0.8674104	-0.011039019	0.011039019	0.3348062	-1.0920517	-0.24934411	0.45493627	-0.73429704	-0.34510446	0.07677913
A_51_P175601	0.086987495	-0.39365292	-0.90856075	0.2721753	0.5381098	-1.3631377	-1.4896221	0.7995372	-0.086987495	0.37791872	-0.7326484	0.5885706	0.32001877	-0.3281412	0.3546958	0.68623304	-0.4342947	-0.2474556	0.9846773	0.83586025	-0.18261814	-1.052012
A_55_P1963364	-0.71317816	-0.19405508	-0.1443801	-0.09712744	-0.3893466	0.33149672	0.4677291	0.106526375	-0.30369234	0.3754573	0.7843518	0.307961	-0.6290984	0.54508924	0.1761918	0.5584626	0.018012524	-0.27328062	0.082046986	-0.018012524	-0.4664445	-0.215487
A_51_P500507	0.8050699	0.5786352	0.019545555	0.044637203	0.5154476	0.85768175	0.4784894	-0.06685662	1.3563185	-0.8258786	-0.15266275	-0.54289246	-0.64654636	-0.35700035	-0.053536415	-0.5764055	-0.984097	0.31055927	-0.019545555	0.08464193	-0.40139723	0.11540413
A_51_P430766	-1.1735816	0.041141033	-1.9078021	-1.8231788	-1.965466	0.4340291	2.962542	1.1451917	1.8288975	1.3790445	-0.041141033	1.0918994	0.42143393	2.7094293	2.034471	-0.5024705	0.39075518	-1.4663615	-1.4114227	-1.7294946	-0.6454425	-1.0859656
A_51_P415126	1.6192112	1.5336518	0.07472277	0.10290718	0.07236719	-1.2903266	-1.1062603	-0.053874016	0.78606844	-1.3271713	-1.7383146	-0.30902386	-0.9066224	-0.08961296	0.13371372	-0.10223961	0.254467	0.23164368	-0.41213322	-0.03722	0.742682	0.037219524
A_55_P2036932	-0.8290882	-0.8964529	-0.085253716	-0.39137363	-0.6220617	0.59288216	0.2202959	2.3826642	0.75927544	0.4680252	-0.94674015	0.65965605	-1.3046055	-1.4528055	-1.559021	0.14888477	1.1727295	0.085253716	1.2007618	0.29513836	-1.1978931	-1.0117931
A_51_P446825	0.14174151	0.060035944	0.65830064	0.18895125	-0.13986278	-0.28772712	-0.70605826	-1.3551891	0.7633102	-0.6239898	-0.93899703	0.4287765	-0.87431073	0.18445706	0.5985906	0.50594974	0.10305667	0.3989842	-0.51102996	-0.060035944	-0.1029284	-0.38693786
A_51_P100828	0.11747646	0.15092564	-0.040305138	0.019615173	-0.060456276	0.7810173	0.9948263	-0.019615173	0.41198158	0.053361893	-0.092814445	-0.032139778	0.11577606	-0.114112854	0.051815987	-0.30683422	-1.0641861	-0.12245369	-0.26843452	-0.3770876	0.16444874	0.40634537
A_52_P63855	-1.3098478	-1.0086279	3.6538076	-0.38326836	-0.7578306	1.0067797	1.5737381	2.222023	0.6078501	0.32172775	-0.1181612	0.6239948	-1.4378014	-1.5907936	-1.7026548	0.118160725	1.0395422	-0.41714382	0.2831049	-0.21697044	-1.1616068	0.90918064
A_52_P316474	0.24322009	-2.7514746	-0.13823819	0.074730635	0.026913404	-0.79861856	-0.06897855	0.67827106	0.4390633	-0.2805798	-0.5279553	-0.36907983	0.42061114	0.093369246	0.29595637	0.2624371	0.9452255	-0.17118001	0.09527373	-0.026913404	-0.14385056	-0.1962359
A_66_P107483	-0.9131832	-1.0413837	-0.27595234	-0.45382118	-0.9096565	2.1187048	2.0007577	0.73890734	-0.8627486	1.7442923	1.9658446	0.21576309	-0.21576357	0.6554904	-0.6537976	-0.241508	0.86528254	-0.4168148	0.4550419	0.28693676	-0.48030996	1.6248136
A_55_P1989360	-1.1438026	-0.6130562	0.100847244	-0.16770649	-0.39906883	0.8032913	0.41576576	2.5355625	0.93886566	0.6559477	-1.4610939	0.8547125	-1.0821037	-1.2444963	-1.3573856	0.3392353	1.3984509	-0.1008482	0.6389518	0.11219692	-1.0170097	-0.83580303
A_55_P2154724	-0.5019512	-5.5622616	-0.15539742	-0.002548695	-0.18647099	1.4971466	1.0201645	0.1233933	-0.22214794	1.0539336	1.226119	0.34127522	0.467978	-0.26917934	0.002548695	-0.093595505	-1.3099484	-0.09511948	0.053923607	0.12420702	-0.27121305	0.6260834
A_51_P104897	-0.21398115	-0.19406843	-0.1402936	0.053723812	0.26747084	-0.60943556	-0.8654065	0.10893774	0.23207426	-0.41362906	-0.046887875	0.41326857	0.17237043	0.027656078	-0.027656078	0.07134962	0.66208124	0.048244	-0.11747217	0.08467436	-0.22005701	-0.6274953
A_55_P1977802	-0.37332463	-1.6959312	0.10995364	-0.09545636	-0.732219	1.9781749	1.5292566	0.60868096	-0.37013602	0.40809083	1.2176754	0.5110996	-0.2307694	0.7648976	-0.13128543	0.09545636	0.81886697	-0.28750062	-0.11017299	-0.65563035	-0.38493896	0.91978383
A_55_P2163098	0.17689896	0.28282452	0.8610487	-3.8328137	-1.3956585	-0.13291311	2.370861	-0.38694048	1.0645537	-0.04561329	-0.35570621	2.5580263	1.1142302	0.04561329	-1.7174573	-0.533082	0.20726442	0.5343113	-1.2791595	-0.9514861	0.5737028	-0.59355164
A_55_P2148439	-1.2767973	-1.4207268	-0.7788086	-0.8365612	-1.0663929	0.53161144	-0.37026882	2.9199104	0.19871378	0.51290226	0.49429417	-0.080812454	-0.39133263	0.9185505	0.43062305	0.9147916	0.6371589	-0.84368896	0.08081198	0.45726824	-1.6499453	-1.4941444
A_55_P2100425	0.11270428	-0.33613586	-0.403924	-0.51774883	-0.70917606	0.7069435	-0.001820087	2.2358952	0.576715	0.08021164	-0.6552	0.29890442	-1.7127266	-0.14192486	-0.31851482	0.001820087	0.99579096	0.17367125	1.5412798	-0.24064732	0.16332483	-0.08723831
A_55_P1966254	0.048393726	-0.001486778	-0.39763546	-0.5366001	-0.7107315	0.55696774	0.001486301	2.2467823	0.6887107	0.08890247	-2.0863972	1.1320515	-1.4872665	0.3791237	-1.4710178	0.012784004	0.994699	-0.46021652	0.43510675	-0.2311945	-1.272028	-1.1116009
A_52_P522222	0.46395063	0.35134745	-0.004884243	0.14849138	-0.2816167	1.2265849	0.5826783	0.048196793	0.006017685	-0.9650817	0.004884243	-1.4381423	-0.97578573	-0.2427373	0.22387934	-0.5455394	-1.7728343	-0.4086895	-0.30925417	-0.916986	0.03599882	0.65890265
A_66_P122837	0.4061203	0.4748659	0.3100748	0.3296075	-0.37821198	-0.3152094	-0.7238374	-0.6494355	-0.36305094	0.20596647	0.324008	0.3851452	0.19585896	-0.06211233	-0.42774916	-0.7283478	0.9619136	-0.40780687	-0.3133068	-0.16300917	0.06211233	0.23553848
A_52_P551974	-0.2630229	-0.53884745	-0.58012724	-0.8055854	-0.028693676	0.47702408	0.08048868	2.0765681	0.40785933	-0.0835824	-0.6315694	0.13760662	-1.2311845	-0.82592154	-0.26321268	-0.15343809	0.7875562	0.8714099	1.2142253	1.1594877	0.028693676	0.097287655
A_55_P2020952	-0.46514034	-0.06651497	2.777	-0.37294292	0.5868163	0.50349617	-0.3629179	0.066515446	-1.3853226	0.62039375	0.66296864	1.0725412	-0.87992	-1.1541815	-0.15693903	-0.14637375	1.7185426	0.39006853	1.2118216	-0.12831688	-0.31905794	0.9057131
A_55_P2148708	-0.11054373	0.004189968	0.24936819	0.38914537	0.33113813	-0.09245825	-0.31665468	0.24068975	0.7874932	-0.33729315	-1.2206683	0.023860455	-0.31034994	-0.1629386	-0.004189968	0.05302477	-0.19902086	0.4593587	0.1773324	0.34735537	-0.007314205	-0.24675226
A_55_P2044967	-0.48809624	-0.31525707	-0.5257473	-0.39247513	-0.6665516	0.68542814	0.07579327	0.339262	-0.2775793	-0.013251305	-0.38157177	0.24717808	0.1693697	0.025584698	0.13805628	0.9123583	-0.38626385	0.19816971	1.0211282	0.013250828	-0.21703148	-0.43097687
A_55_P1988428	-1.0615807	-0.5050602	-0.39118958	-0.28842926	-0.14364529	1.682415	-0.014081001	2.2728052	0.601419	0.11701107	0.89504004	0.33974028	0.014080524	-0.04713726	-0.48433876	0.7736783	0.9580307	-0.30306816	1.8008947	0.28725052	-1.011425	-1.0582857
A_52_P121051	0.021394253	0.045208454	-0.21683168	0.07038164	-0.00109911	0.36231565	0.37756872	-0.13448095	0.18474722	-0.34671164	-0.68317366	-0.30811548	0.16654539	-0.23242521	-0.05655718	0.06989622	-0.6611886	0.17926264	0.071382046	-0.12562418	0.00109911	-0.09849787
A_55_P2007955	-1.4073677	-0.07577181	-1.8040028	-2.1181889	-2.1726103	1.5389042	5.7255983	0.86084557	-0.80987024	0.8907137	2.6170216	4.2400637	0.95696974	2.4420118	-1.6525755	-1.3630891	0.24597597	-0.2788067	0.07577133	-1.5551357	-0.38316154	0.882802
A_55_P1956906	-0.39179802	-0.11224604	-0.53912926	0.018167496	-0.40015984	4.019363	-0.4905691	1.1669145	1.161097	2.017295	2.5817413	-0.75726557	-0.97529507	-0.13117647	-1.5891676	0.25418425	1.1267014	0.60206413	0.56770515	-0.2863636	-0.018167496	2.7057428
A_51_P136803	0.50736594	0.3589084	0.43453193	0.1310718	-0.29497313	-0.7905295	-0.007151365	0.007151365	0.20419526	-0.8929112	-1.0535243	-0.75421166	-0.50364184	0.028102636	0.25835538	0.02606988	-0.5519531	0.40532613	-0.10943866	-0.59126544	0.7270181	-0.2364924
A_55_P2135980	-0.5312853	-0.6085701	-0.40336037	-0.40266514	-0.76017094	2.0097418	2.7259817	0.7267637	0.35745716	1.0561237	0.26706314	0.7881441	0.8770275	0.08838272	-0.09873009	0.47511482	-0.110191345	-0.1288414	-0.08838272	-0.39964867	-0.5133028	0.100141525
A_55_P2080318	0.76489544	0.7200947	-0.1656456	-0.05469227	-0.3114848	-0.46744347	-1.0755773	0.3487475	0.29072714	-0.6042342	-0.40566206	-0.667511	-1.167233	0.36634064	0.8529277	0.3610072	0.067846775	-0.08963919	-0.14808893	0.054692745	0.7590747	0.34503984
A_55_P2090214	-1.4244695	-1.0577044	-0.3412013	-0.70068693	-0.72863436	1.5732775	0.019638062	2.3216891	0.6539855	0.52547026	0.6675849	0.41157484	1.1080489	-1.8046193	-1.5907197	0.10198641	0.9844613	-0.019638062	0.39593554	-0.16912031	-1.2521758	-1.0769486
A_55_P1955733	-0.43085957	-0.123740196	-0.5037546	-0.06480694	-0.84992313	-2.6619587	-2.9076853	-0.83158445	-2.591546	0.11056137	0.06480694	0.6331301	1.2840834	0.613863	1.330368	2.0110464	3.4940062	1.1201401	1.7491074	1.2218924	-0.57867336	-0.9882841
A_51_P315555	0.28561735	0.2742629	0.1550889	0.03701067	0.088839054	0.37672472	0.45518923	-0.10073805	0.13315153	-0.6387763	-0.324677	-0.528213	-0.0787673	0.21519995	-0.03701067	-0.094920635	-1.1216359	-0.16843748	-0.25840712	-0.046116352	0.27000666	0.3576293
A_52_P593465	0.23962617	0.10364318	-0.57442594	-0.45851445	0.047602892	-0.32005525	-0.5257013	-0.20884919	-0.42632365	1.0269558	0.72094035	0.08713031	-0.8612168	0.7307112	0.62169147	0.29894567	-1.5839746	-0.047602892	0.8019049	0.7514832	-0.4862635	-0.3525002
A_55_P1955821	-0.26866484	-0.16726637	0.6140199	0.5715022	-0.11723852	1.07546	0.746264	-0.49610758	-0.17230844	-0.09993601	-0.05036497	0.54722166	0.062325954	0.0971818	-0.2925954	-0.85690355	0.23744154	0.2295928	-0.32241297	-0.49374247	0.05036497	0.5005574
A_52_P47645	0.2233553	0.17119789	-0.20990753	-0.3340025	-0.005338669	0.18231106	-0.12319183	-0.47046614	-0.24601316	0.7545042	0.6493473	0.031454086	-0.14119816	0.40403652	0.41312027	0.29852104	-1.2463961	-0.1804161	-0.13741016	0.005338669	-0.22861862	0.099823
A_51_P374101	-0.13044691	0.25934935	-0.72881985	-0.04596424	0.57424974	-3.7260728	-2.8333325	-0.60086656	-1.0079136	0.002182961	-1.3208218	0.44041872	0.14056492	0.23356533	0.3777547	-0.002182961	1.9334598	0.8837447	0.6644435	1.7871542	-0.5317135	-1.6935306
A_66_P130449	0.40816402	-0.16808796	-0.5235777	-0.91580486	-0.9391489	0.33236313	-0.17924547	2.1229134	0.4635229	0.024579525	-2.1512442	0.24699879	-1.7970324	0.024130821	-0.9138336	-0.024130821	0.781929	0.25481606	0.16890192	-0.3691826	-0.23493195	0.3527031
A_52_P657435	-0.16637468	-0.049364567	0.08025408	0.003255367	0.13613081	0.37027502	0.526155	0.25134134	0.089781284	-0.05537176	-0.1387496	-0.12709665	0.40751028	-0.3784423	-0.002063274	-0.25938177	0.002063274	0.15518618	-0.07321501	0.20392275	-0.1743989	-0.06047392
A_51_P267783	0.43652654	0.29081607	-0.011528254	0.1080482	0.34111285	-1.4103172	-0.49886775	0.5505011	-0.317137	0.011528254	-1.4090426	-0.92130256	0.53229165	-0.6874201	-0.72413325	-0.70335937	0.20061946	0.015711546	-0.3797295	0.14662004	0.031862974	-0.60665965
A_55_P2215142	-1.1067729	-1.1850171	-0.4961238	0.19346476	-0.25634527	0.8859482	0.33261538	1.5444951	-0.11165619	0.20784235	0.5615835	0.22841358	0.2099123	0.052113056	-0.052113056	-0.6744156	0.20604181	0.65926695	-0.41808414	-0.94726324	-0.9235501	-0.26939154
A_55_P2028542	0.18746376	-0.84781647	-0.070884705	-0.46700573	-0.5017252	0.7639365	0.26590443	2.562498	0.9073515	0.4844284	-0.30043507	0.70453596	-0.81779003	-0.45075512	-1.3749666	0.3429222	1.2252107	-0.15138245	0.63527393	0.070884705	-1.0332441	-0.8511896
A_55_P2408415	-1.3484876	-1.0886161	-0.77486396	-0.49302173	0.13312173	0.9662945	-0.13312173	0.567971	-1.1450164	1.1128752	2.0535872	0.6394036	0.49221158	-0.5000913	-0.45327735	0.46650863	-0.7211759	0.48834825	0.83323026	1.0440791	-0.37582564	-0.31765342
A_55_P2074521	-0.783556	-1.626421	-0.83877563	-1.2346687	-1.277751	-0.008658409	-0.5055971	1.7870445	0.13382053	-0.08041	0.9592066	0.008658886	0.18609619	1.3244548	0.86677456	2.3943577	2.5117784	0.37864017	-0.032474518	0.24850321	-1.8110523	-1.6281576
A_51_P125135	-1.3309588	-1.605926	0.08380604	-0.035121918	-0.6410532	3.0913887	2.150323	1.031867	-0.91223526	2.0094366	3.670887	1.276927	2.231408	0.6079693	-1.2667813	-0.48551416	0.035121918	-0.069589615	-0.56288147	-1.4210258	-0.9648328	2.2373161
A_55_P1972617	-0.46634197	-0.26104498	-0.15878868	-0.07705116	-0.115152836	-0.87554026	-1.1871147	0.93029976	-0.721138	0.12504625	0.6751728	0.4523697	-0.42155075	1.0569272	0.8768301	1.1173792	0.077050686	0.41861963	1.4233327	0.9557719	-0.68369484	-0.492198
A_55_P2104703	-0.16424751	-0.24941778	-0.16207981	-0.44864368	-0.6161699	1.1436415	0.14593697	1.0224209	-0.3303132	0.2731452	0.43571043	-0.21206617	-0.8914666	0.11860275	0.25342035	0.48318768	-0.2596426	0.08152676	0.5934849	-0.1259327	-0.08152628	0.16126204
A_52_P214630	-0.45885897	-0.47046328	0.5208664	-0.042406082	-0.13934135	1.5354996	0.908535	0.5085645	0.3009143	1.0961723	0.88124514	-0.1297636	0.6850147	-0.3032341	-0.24564171	-0.076392174	0.04240656	0.4563427	-0.24733114	-0.47313738	-0.26328325	0.82840824
A_55_P2054350	0.23795676	0.4394443	0.16691184	0.38774753	0.24000525	-0.20992875	-0.64959455	-0.3199718	-0.12044978	-0.42219567	-0.1518786	-0.046224356	0.10450816	-0.27952313	-0.20019746	-0.7170007	0.9545686	0.065503836	0.011852503	0.20977378	0.18634963	-0.011852503
A_55_P2251569	-0.99295044	-0.7705879	0.04832554	-0.3404417	-0.41703224	0.8358269	0.37140083	2.6483335	0.99984455	0.6115794	-1.5580397	0.8246126	-1.1470013	-0.21682358	-1.3060455	0.9587579	1.3252001	-0.048326492	0.66499233	0.17047977	-0.9550953	-0.769783
A_55_P2012151	1.039464	-0.101979256	-0.16142654	0.30306244	0.59483194	-1.5427632	-0.9894371	0.27277422	-0.60466194	-1.7064857	-0.37883663	0.47255325	1.0885458	-0.20476103	0.21509838	-0.17066288	-0.95372915	0.3911829	0.4254942	1.2071576	0.10197878	-0.8090105
A_51_P196395	-0.29119778	-0.34879303	0.0986557	0.12679195	-0.005866051	0.006319046	0.34774876	0.28962135	0.26015282	-0.45028305	-0.31164742	0.26054764	0.3362856	-0.16142654	-0.26561356	-0.05349636	-1.66E-04	0.36129856	1.66E-04	-0.09016609	0.30359554	-0.21299934
A_55_P1999301	-0.49647903	1.9682407	0.78994656	0.8047457	0.8218851	1.2677994	0.16642284	1.3338685	1.484312	-0.26962852	-1.4630404	-0.20721912	-2.7739053	3.3514633	0.8068981	-0.48957014	-0.16642284	-0.39025402	-1.3009481	-0.7557173	-0.59150696	0.5705395
A_55_P2118234	0.14780045	0.009959698	-0.9283972	0.09555149	-0.5958204	-0.17218924	-0.3112464	1.6472425	0.001654625	-0.36430788	-0.9043083	-0.1569004	-0.8662195	-2.0977983	-0.94696236	0.8914676	1.8630357	0.6294179	1.0606508	1.1995277	0.086556435	-0.001654148
A_55_P2031471	0.6022043	0.4511814	0.08008766	-0.13821697	0.32785034	-1.1827855	-0.8208313	-0.8165922	0.22036743	-1.7779398	-0.8368387	0.047362804	-0.07960701	0.1912775	-0.002389908	-0.27045918	0.58920145	0.002389908	-0.20001411	-0.25358343	0.5517025	0.5304775
A_55_P2379719	-0.03530407	-0.16036463	-0.92854404	-0.001001835	-0.13683558	-0.4398365	-0.14505577	2.5682707	-0.26288414	2.3721724	2.018136	0.3233676	0.7648425	0.56880665	-0.23589611	0.001001358	0.07702541	0.07055998	0.86657524	0.9188919	-0.6890869	-1.6065617
A_55_P1976395	-0.24480963	-0.18041039	-0.02950859	0.19816542	0.15541363	-0.067938805	-0.12017727	0.77159214	0.72802305	-0.24429655	-0.42534494	0.44607162	-0.27594948	0.4031577	0.24489689	0.3687477	-1.0713587	0.357574	0.098353386	0.02950859	-0.20254517	-0.2084403
A_55_P1990740	-0.011833668	0.011834145	-0.78335	-0.20607853	-0.19100189	0.31811333	0.40860558	-0.1955986	-1.8393416	0.39957333	0.40902662	0.036762238	-0.20148516	-0.35535002	-0.19380093	0.70377827	1.2973099	0.63202715	0.8547125	0.6807289	-0.22089243	-0.37374735
A_55_P2124891	-0.93935204	-0.45175028	0.32361746	-0.64797735	-0.52705765	0.08140898	0.3615551	1.1813047	0.40255976	-0.27667904	-0.17438269	0.19184017	-0.29198408	-0.08140898	-0.54610395	0.08503914	1.5127325	0.62117815	1.3540702	1.2255397	-0.5924144	-0.52755976
A_55_P2170747	-0.2870388	-0.4878111	-0.37896538	0.0782547	-0.89467335	0.34130573	0.9839382	2.1655097	0.5226698	0.18235207	-1.267683	0.3830819	-1.6304007	-0.81279373	-1.8041639	-0.07825518	0.87397957	0.410882	0.16721058	0.50338125	-1.4394846	-0.33705616
A_55_P2065354	-1.2029123	-0.79695225	0.06417656	-0.29440784	-0.45561504	0.77895737	0.37183475	2.6033378	0.96107435	0.6247511	-1.52917	0.82445145	-1.1860304	-1.3268785	-1.3668022	0.35843801	1.3155603	-0.06417656	0.6046195	0.12553215	-1.0011978	-0.81291866
A_55_P1972262	0.34906244	-0.020784855	-0.6303358	-0.9017458	-0.38487244	-0.72194815	-0.7293024	1.0338621	-0.6078315	0.33475494	0.1299491	-0.7414932	-0.59699535	0.038396835	0.050293922	0.020784378	0.3573432	0.5380459	0.90162945	0.54607487	-0.21893787	-0.5549259
A_55_P1965263	-1.2084446	-0.7955599	0.06722164	-0.2851963	-0.46008778	0.77165604	0.3732462	2.5957074	0.9546356	0.6262007	-1.5242767	0.8239169	-1.1805391	-1.3213005	-1.3745356	0.34912968	1.315948	-0.06722069	0.59713364	0.12074852	-1.0074387	-0.8189602
A_52_P24439	-0.047892094	0.121272564	0.06448698	0.3893857	0.18262053	-0.62125444	-0.569509	0.004685879	0.4457202	-0.8268056	-1.5075431	-0.004685879	-0.31895876	-0.26704264	-0.10021067	-0.18987703	0.5495553	0.58736277	0.57527494	0.5289378	0.020006657	-0.29985476
A_55_P1991821	-0.002828121	0.09924364	-0.58173084	-0.27202034	0.002828121	-1.1837416	-1.5741491	0.6388912	0.46757603	0.53588295	0.2870226	-0.0992074	-0.65343285	0.35846853	-0.7155552	-0.8208308	0.26336288	0.19923162	0.012583733	0.74892616	-0.7435131	-0.8284817
A_51_P134923	0.26162195	0.31030607	-0.7923374	1.2366872	-0.06987572	-0.92978764	-0.60321856	0.96646786	-0.117978096	-0.083753586	-0.8260622	-0.8693042	-0.39032745	0.12301636	0.1339755	-0.8386879	2.0006952	1.291543	1.195425	1.3829594	0.06987572	-0.21377516
A_55_P1959119	0.12956381	0.31441927	0.011860371	-0.21800661	0.0396533	0.03112173	-0.513721	-1.0273633	-1.4459596	-2.4339728	-0.05723715	-2.1815648	0.07502985	-0.011860371	0.4829259	0.58969736	0.858171	-0.8771243	-0.55037355	-0.8808179	0.24798632	0.20106459
A_55_P2111523	-0.63695526	-0.63409424	-0.33257103	0.12798977	-0.002697945	-1.2223816	-0.8885021	0.14042759	0.50318336	-0.8246727	-1.9253998	0.6833153	0.002697945	-0.14488983	0.078746796	0.41855335	0.2673664	0.01239109	0.34203815	0.10936546	-0.20103836	-1.4452152
A_51_P262489	-0.34583855	-0.2709551	-0.47769356	-0.35122395	-0.7909908	2.688034	-0.17234659	1.9183002	0.23099995	1.5501966	1.8980665	0.1276164	-1.0620947	-0.8779249	0.021665573	-0.021665096	0.7456856	-0.050207615	0.20819521	0.08236599	-0.29328442	2.5909476
A_55_P2145691	-0.39560723	-0.20471978	-0.49895024	-0.39895606	0.23266578	-1.7361166	-1.1243598	-0.4637339	-0.91799045	0.23356223	-0.021129847	0.4691856	0.1863792	0.56652904	0.31069827	0.46543193	0.49928117	0.021129847	0.052085638	0.41437888	-0.5538094	-1.1651871
A_51_P407193	0.50163937	0.77978706	0.09262085	-0.084070206	-0.47092342	1.0434446	0.5339036	-0.6983824	0.27629852	0.084070206	0.59202385	-0.53068304	-1.1669774	0.44150162	-0.14775085	-0.7125573	-0.8657603	-0.4557209	-0.81821585	-0.9161024	0.3034973	0.7565756
A_55_P2072915	-2.7256536	-2.5684352	0.007550716	-0.25812626	0.21250963	0.27949524	-0.007551193	3.0207038	-2.011218	-1.0601468	1.0861645	2.0173979	1.6455746	0.79435205	1.0616269	3.3128972	-0.3912325	-0.38451624	1.3930273	-0.15760517	-1.260056	-1.2717147
A_55_P2130645	-0.059868336	-0.30729008	0.118019104	0.29503298	-0.24707794	-0.5823097	0.3265519	0.022416115	-1.605825	-1.3227644	0.8147912	-0.2581396	0.4803667	-0.08464956	-0.12814856	-0.11757803	0.8556261	0.7977071	0.97153854	0.92196274	-0.022416115	0.36483622
A_51_P472531	0.39341068	0.48418236	-0.22544003	0.058006287	-0.38302708	-0.050774574	-0.16422701	-0.5533929	0.690856	-0.28770542	-0.6605778	-0.108035564	-0.5124655	0.31308556	0.60164833	0.6024661	-2.4195251	-0.18954849	0.050774574	0.11796665	0.20689201	0.21322346
A_55_P2065651	-0.18267632	-0.48182297	0.28770685	0.36167526	-0.19374657	3.2101045	0.19799852	0.5937872	-1.1217418	3.4675436	5.2134686	-1.4076562	-1.0498376	-1.774703	-1.1557765	-0.48644733	0.9991474	0.18267679	0.21690178	-1.2365036	-0.74868107	2.2689657
A_55_P2027895	-1.0275936	-0.80913067	-0.007864952	-0.31090546	0.3497429	0.6682892	0.2979312	2.4529285	0.8325038	0.5421505	-1.5838432	0.7357664	-0.87829685	-1.3742085	-1.4838343	0.22277689	1.6689763	-0.18708324	1.0604963	0.007863998	-1.1245651	-0.93875694
A_55_P2178201	-0.72838855	-0.8445289	-0.3602283	-0.38910937	-0.4122002	-0.67492175	0.0609653	2.23395	0.47743964	-0.29592204	-0.42730594	1.8902695	0.77849984	0.48885942	1.0647328	1.0442307	-0.9646151	0.28509068	1.9038823	0.30497432	-0.0609653	-0.26893783
A_52_P546660	-0.027684212	-1.0270677	-0.1263032	0.0544796	0.21009493	0.10651064	-0.620286	-0.038297653	0.42459106	-0.027274132	0.36512375	0.22904348	-0.019736767	0.44700527	0.43322945	0.22836828	0.7732525	0.019736767	-0.17041636	-0.046657085	-0.15355206	-0.4171915
A_55_P2026624	0.21427393	0.03979349	0.09163427	0.20785284	-0.59105635	-0.86156034	-1.1922936	-0.6533561	-1.4808612	-0.46645212	-0.03979349	0.20666265	0.3473029	0.05769396	0.77277136	0.62776804	1.9388328	-0.16426611	0.39205694	-0.1374383	-0.054292202	-0.34660196
A_55_P2076792	0.134202	-3.2577152	0.079208374	0.28443336	0.34112835	-0.5957928	-0.3438301	-0.3073244	0.009253502	-0.3469591	-0.59078217	0.28565502	0.24689579	-0.04687786	0.23158264	-0.5483656	0.9237642	-0.009253502	-0.016852379	0.24274921	0.045843124	-0.23950768
A_55_P2166703	-0.031938076	-4.1696053	-0.6202531	0.07442427	0.039827824	0.25505924	0.34312677	-0.07537842	0.16418314	-0.037308216	0.02336979	0.4876089	-0.13948774	0.42688513	0.06708622	0.30137444	-0.29720592	-0.03659916	-0.02336979	-0.22691107	0.044703484	-0.31814003
A_55_P2030775	0.033985138	-0.58366394	-0.14837074	-0.22874355	-0.31309223	1.8385506	2.913456	-0.5224676	-0.39099693	0.08234787	0.45532608	0.11033535	0.4624796	0.20554829	-0.044740677	0.20581627	0.6322231	-0.40067005	-0.17011261	-0.4416504	-0.033985138	0.40806866
A_55_P2001269	-1.3679414	-4.49255	-0.040954113	-0.24682474	-1.2489333	0.34778214	2.2826495	-1.0194092	-1.3109989	0.66169024	2.2848563	4.103702	0.3420205	1.5048137	0.040954113	0.11743641	-0.22840834	0.4039693	-0.7653794	-1.711153	-1.2461052	0.57535887
A_55_P1991964	0.16298342	-4.7658877	0.04517317	0.26847982	0.40598726	-1.237822	-0.86807394	-0.051179886	0.2817769	-0.18044233	-1.3694892	0.098068714	-0.04517317	-0.2880454	0.27484274	0.25062227	0.6855998	-0.20774603	0.14394331	0.26174974	-0.094902515	-0.9540248
A_55_P2112637	0.5808883	1.3727746	-0.2525816	-0.81230927	0.019638062	0.09024525	0.5170431	1.6342916	0.057670593	-0.22801876	-2.339404	-0.019637585	-0.5478821	-2.1166134	-2.2245684	-0.5321245	0.78429604	0.57143116	1.0945702	1.2969375	-0.06975031	-0.039878845
A_52_P353478	-0.06460261	-0.19352984	-0.24951148	-3.48221	0.3420756	-2.4926136	-1.9862192	-0.028913736	-0.36183476	1.0599625	-1.083255	0.36206746	0.02387166	0.6871216	0.9192774	1.6759293	0.004671812	0.7716353	1.804147	2.2062104	-0.004671812	-1.4038799
A_55_P2231244	-0.60945845	-0.2386961	0.052060127	-0.8390436	0.19701529	0.39312887	-1.7300496	1.1546264	-1.6934838	-0.052060127	0.20799255	0.2991786	-0.5564232	-0.2743721	-0.2452755	0.31764412	1.4583244	0.4610691	0.8847475	0.5687289	-0.57377243	-0.42574596
A_55_P2415736	-1.2945108	-0.9577856	-0.31054688	-0.08769131	-0.5084057	1.0747385	0.09710407	2.632224	0.66893816	0.16902876	0.79694986	0.38752508	-1.6158934	-1.8060274	-1.5547419	0.08769131	1.0996671	-0.37202644	0.5397167	0.2014556	-1.1830759	-1.0256252
A_55_P2006504	-0.15337896	-0.02138853	-0.23511076	-1.9957175	-0.03923273	0.64633036	0.31516314	-0.082493305	0.50978136	-0.01442194	-0.14245367	0.40144014	-0.043960094	0.33488417	0.40519	0.80809927	-1.3797717	0.15689898	0.41651297	0.26375723	0.01442194	-0.27835035
A_55_P2088410	-0.9683285	-0.62567234	0.030014992	-0.10346031	-0.2822132	0.983459	0.43151474	3.2684822	1.0126128	0.5133929	-1.6610518	0.73320293	-1.3314409	-1.4655819	-1.2102203	0.43813467	1.4247966	-0.030015945	0.8624759	0.19645882	-0.8446436	-0.68424225
A_55_P2098734	0.08460188	-0.05196619	-0.21892214	-0.44203615	0.050666332	0.5796151	0.28162622	-0.023622036	0.2667842	-0.45791388	-0.106548786	-0.44309855	-0.34010458	-0.15409994	0.15679693	-0.019712925	-1.1756058	0.055276394	0.11888361	0.022940159	0.019712925	0.04650259
A_55_P2051479	0.5271239	0.583303	0.45245504	0.36671305	0.17643976	-0.13251257	-0.35515356	-1.0597816	-0.67537975	-0.1683793	0.22294569	-0.78066206	-0.048580647	0.13630342	-0.22348452	-0.5588684	1.1623673	0.048580647	-0.10008192	-0.3494792	0.4549079	0.48615217
A_52_P393306	-0.23663998	-0.29127884	-0.48475647	-0.053315163	0.35905075	-0.5401535	-0.3778906	0.52097845	-0.09075403	0.7793484	-0.006088257	1.0075474	0.8623409	0.018146515	-0.26913452	-0.3966756	0.92859364	0.42296696	0.82987595	1.3749609	0.006088257	-0.31884384
A_52_P625431	0.09472942	0.20261002	0.2517166	0.39881134	-0.7160635	-1.4930725	-2.487821	-0.73895836	-0.74071693	0.91960907	1.1973047	0.16962624	-0.24962711	-0.09472942	-0.7267294	-1.2550573	2.1255016	0.62094593	0.5811329	0.76624966	-0.46378708	-0.3692112
A_52_P268231	-0.13292336	0.14691806	-0.15058255	0.1495626	-0.34314942	0.75163054	0.6237447	0.113281965	0.19034553	0.14415622	0.28643298	-1.3586562	-0.92838836	-0.27647805	0.34745288	0.30386806	-2.9788811	-0.35988736	-0.113281965	-0.29667544	-0.7112057	0.22092414
A_55_P2081405	-0.07056522	0.043310165	-0.053347588	0.24486732	-7.34E-04	0.5707979	0.62336445	0.04358864	0.39967728	-0.21596909	-0.5513325	-0.24985409	7.34E-04	-0.091999054	0.19808578	0.11859226	-0.6148281	0.105620384	0.16036797	-0.114398	-0.15305042	-0.10542965
A_55_P1998932	0.050339222	0.28743267	-0.27294827	0.005597115	0.24106598	-0.1842556	-0.44389296	0.45501494	-0.7426419	0.08944416	-0.13861895	0.41056633	-0.6076298	0.4984231	-0.11542034	-0.005597115	-0.021469116	0.49774218	0.76310873	0.6371217	-0.18924904	-0.100317955
A_55_P2158030	-0.5889411	-0.53819895	-0.2578845	0.057591915	-0.11058664	0.820209	0.89705324	0.06394911	0.27441454	0.16005659	0.13550901	0.4034257	0.1722579	-0.27316046	-0.4092965	-0.22475576	-1.8714843	-0.049093723	0.049093723	-0.2046895	-0.16792631	0.09899187
A_55_P2046448	-1.0274181	-0.66622543	0.029625893	-0.2838068	-0.33957863	0.99961567	0.40420341	2.6955976	1.023735	0.53975725	-0.53902054	0.7640805	-1.3114967	-1.4504795	-1.2092371	0.4692464	1.3727813	-0.029625893	0.7934084	0.20727634	-0.86502266	-0.69355965
A_55_P2149288	-2.5593271	-1.8804135	-0.50727034	-0.6673827	-0.6370554	-0.9109144	-0.011702061	2.4727192	0.026184082	1.0130601	0.625196	3.5408063	2.458777	1.419663	2.5923743	2.8888335	-2.5659242	0.011702061	2.256556	-0.037399292	-0.8843322	-0.52418375
A_52_P151528	0.5086055	0.03748226	-1.2592897	-0.88499737	-1.1337738	-0.34025908	-0.6171384	1.54709	-0.9029665	-0.22528172	0.54576015	-0.03748274	-1.0279584	0.28013325	0.23691273	0.44953632	1.0359049	0.14314365	0.198493	0.052922726	-0.28648806	-0.47380686
A_55_P2152672	-1.4515657	-1.2275352	0.08347273	0.204144	0.883121	0.43447208	-0.078485966	1.4138687	0.07848549	0.95233583	-0.7582059	-0.5701494	-0.45113802	-1.1901274	-1.1307545	-0.57764435	1.7891822	0.9291043	1.7316589	1.2591577	-1.2789059	-1.5035381
A_51_P450406	-1.6698928	0.17905378	-0.59199	-0.9446511	-0.97659826	3.583449	1.4048362	2.0733628	0.4034114	1.5720439	2.135594	0.15489149	-1.9203725	-1.4830117	-1.8390384	-0.1492753	0.7381792	-0.6535697	0.1492753	-0.4171157	-1.498879	2.1283212
A_51_P440743	0.13723326	-0.088982105	0.032688618	0.01683569	-0.01683569	-0.5014777	-0.7578063	0.05091238	-0.16834402	0.08020735	0.0529809	0.46493578	0.5180297	-0.3176093	-0.48552465	-0.18439627	0.57559156	0.27921057	-0.16142702	0.076014996	-0.13087797	-0.55293894
A_55_P2168048	0.9313464	0.8027625	-0.025501251	-0.08851957	0.058333874	-0.10968399	-0.22803831	-0.20055652	0.44354963	-0.01941061	0.01941061	-0.043035984	-0.275455	-0.0912652	-0.03477335	-0.30517244	1.1086206	0.047762394	0.04839468	0.049119473	0.65645075	0.4866681
A_55_P2186474	-1.0614462	-0.69458866	0.03209591	-0.34088898	-0.3630886	0.91537285	0.39080715	2.6940722	1.0266719	0.5620265	-1.6124516	0.78727055	-1.2863016	-0.5210495	-0.13881397	1.0415936	1.3541117	-0.03209591	0.75695515	0.20251942	-0.8854208	-0.70874596
A_55_P2113539	0.4915359	0.5877178	0.18859935	0.3075931	-0.111471415	-1.1526468	-0.67122006	-0.27894378	0.002981901	-0.8359711	-0.59646344	-0.2643969	-0.002981901	0.41181207	-0.18921733	-0.66623855	1.1987765	0.19265485	0.3030994	0.2596233	0.45940757	-0.101961374
A_55_P2295445	0.027204037	-0.23510599	-0.23744822	-0.2193141	-0.027204037	-0.4088397	-0.588027	1.6847858	-1.0003705	0.1855979	1.4119334	-0.14357567	0.9466882	0.66630316	0.49641752	1.4739032	0.33553457	-0.056473255	0.517241	0.21997023	-0.15718699	-0.19559622
A_55_P2121294	0.37210274	1.19067	-0.81557655	-0.24334717	-0.5745592	0.37574482	2.5987897	2.557563	-0.00440979	1.807158	-0.97631645	1.6498547	-2.7866821	2.4730005	0.5217824	0.25792694	-0.7302418	-0.6210594	-0.3256364	-1.2523155	-0.3195343	0.004409313
A_55_P1996683	0.37910223	0.25393343	-0.06302738	0.3052268	0.23930407	-1.4352288	-1.1272612	-0.630311	0.069042206	-1.0205479	-1.4765706	-0.36810923	-0.7387066	-0.41740513	0.11589956	-0.19626379	0.108142376	0.06302738	0.06516266	0.15641165	0.21307802	-0.5063839
A_52_P121800	-1.8419452	1.1489282	-0.7787633	-1.0892015	-1.1913648	0.08180857	-0.43036795	2.6748238	0.21069479	-0.23665476	-1.6517701	1.2568808	-0.7733321	0.13432121	-1.3008409	0.5406532	0.531013	0.19031	-0.08180857	0.14216185	-1.3059478	0.39222765
A_55_P2132604	-0.009327889	-0.6282501	-1.1574831	-0.2794404	-0.41849566	-0.30190086	-0.8110404	1.4911766	-0.1697793	-0.6132932	0.3676901	0.29988956	0.18731213	0.16496086	0.5998306	0.009327412	1.7593603	0.96044636	0.88234615	2.372552	-0.056512356	-1.1642504
A_55_P2186562	-0.16862822	-0.14921331	-0.08332205	-0.14634943	-0.25622988	-0.8926492	-1.4787478	0.008555889	-0.86598015	0.111059666	0.53088427	0.09198332	0.06726122	-0.008555889	-0.015655994	0.48756838	0.37460852	0.11872244	0.25368357	0.21727324	0.36405897	-0.16817427
A_55_P2050799	-0.14722443	-0.12891006	0.22402573	0.15604019	-0.025788307	1.2323351	1.0099468	0.39965057	0.30633163	0.51631737	0.42978	-0.41051197	-0.093138695	-0.46428204	-0.20795345	-0.3635006	-1.1000242	0.18386364	0.025788307	-0.1136961	-0.027433395	0.479434
A_55_P2008021	0.43871093	0.16425204	0.092725515	0.3395784	0.00112319	-1.568887	-1.0923631	-0.5811589	0.3226354	-1.1718028	-0.5240681	-0.00112319	0.16361976	0.22475505	0.18595672	-0.002515078	0.681051	-0.71167207	-0.3440678	-0.37316537	0.03396201	-0.9552634
A_55_P1995404	0.026604176	-0.14408779	0.276464	0.79705286	-0.2820425	0.14075184	0.05783367	0.73314095	0.38956165	-0.35037088	-1.348794	-1.1294904	0.6993699	0.29530048	0.51996183	-0.026603699	-0.6045499	-0.5693121	0.5376973	-1.002048	-0.2684946	-0.547338
A_55_P2139466	-1.115241	-0.7430849	0.03983116	-0.36014557	-0.3954773	0.86908054	0.3768301	2.6720061	1.0162926	0.5929136	-1.5802183	0.8138242	-1.2451706	-1.3891087	-1.2689753	0.45039177	1.3355865	-0.03983116	0.70119953	0.18027878	-0.92603683	-0.743351
A_55_P1958419	-0.13811445	-0.094715595	-0.03613043	-0.1343751	0.03613043	1.1096463	0.87372637	0.15790987	-0.75482225	-0.8427501	0.8720813	-1.2617912	0.4920087	0.37207937	0.4044013	0.6266551	-0.9455514	-0.3929515	-0.28194857	-0.7037444	0.04384184	0.40273428
A_51_P401987	0.06469011	-0.055258274	-0.19734716	0.1958232	0.19032335	-0.9020076	0.49067545	0.44510412	0.31917048	-0.2909646	-1.6847339	0.08542681	1.4250226	0.008196354	-0.10726786	-0.44261026	0.41837072	-0.07088041	-0.36661768	0.14420366	-0.008196354	-0.36628675
(+)E1A_r60_a97	-1.09656	-1.2158713	-0.41615248	0.020488262	-0.5465646	-0.83671427	-1.5001702	2.20581	-0.17844725	1.3344703	-0.59559965	1.6642232	-0.020488262	-0.4259677	0.5736604	1.9243932	3.2881494	1.9829907	2.4002004	2.490296	0.1588788	-0.6054187
A_55_P2090708	-0.33718538	-0.29686403	0.030944347	0.094398975	0.30937338	0.48705912	0.21425962	0.49277258	0.7570157	-0.20197058	0.10808802	-0.19083452	0.038535595	-0.5183253	-0.38762236	-0.030944347	0.5531068	-0.047834873	-0.12534761	0.17926645	-0.14174032	-0.13133001
A_55_P1953928	-0.03700137	0.06965947	0.49249482	0.41531682	-0.3754251	-1.5082915	-1.315141	-0.7014501	-1.0021813	-0.49686456	-0.66385436	0.24407554	-0.4819672	-0.097182035	0.03700137	0.20598197	1.692487	0.46032643	0.4968431	0.32373834	0.099662066	-0.74751735
A_55_P1980401	-0.033048153	0.18088531	0.033047676	0.33924484	-0.6500311	0.053435326	-0.41417027	1.8667951	0.21618223	-0.18122816	-2.3507128	0.03449154	-1.7917204	-0.57730675	1.3708334	2.2074604	1.9129491	0.32522964	-0.1177578	-0.6230669	-0.7056627	-1.5520573
A_55_P1955717	-0.42202854	-0.4983816	-0.17795658	-0.01760292	-0.02008152	-0.67942524	-0.5363693	2.482069	-0.69578934	0.6741419	0.85012436	0.4764099	0.5407629	0.36861324	-0.11293316	0.8376303	0.197793	0.01760292	0.5339308	0.40329647	-0.5733452	-0.5820761
A_52_P304991	-0.44836664	-0.71819353	-0.7300973	-0.20620632	-0.21953249	0.8583045	0.29331446	1.8680182	0.21876192	-0.16977835	-0.1274209	0.043935776	-0.043935776	0.051191807	-0.32899714	1.2426677	1.5571599	0.96594	0.3930068	0.3191886	-0.9139695	-1.1417613
A_66_P117543	-0.3653767	0.2403419	0.057512045	0.17437243	-0.27994704	1.405102	0.7638128	0.14494729	-1.1190155	0.607671	1.3832757	-0.27874112	-0.38311887	0.07498622	-0.42168307	-0.34065986	1.0588558	-0.057512045	-0.14590383	-0.28994298	-0.43999934	1.0222976
A_66_P135192	-0.13963032	-0.042365074	-0.470253	0.03780365	-0.16432285	-0.34930515	-0.7901473	-0.3759761	-0.6494117	1.2835445	1.9359674	0.25782633	0.28431034	0.98036194	0.63343143	0.9741087	-0.03780365	0.4392805	0.6060896	0.88357925	-0.14077282	-0.15425491
A_55_P2378707	-1.1709919	-0.7871933	0.05179596	-0.33323097	-0.4326496	0.8146033	0.4162922	3.091907	0.9878888	0.6128464	-1.5518627	0.8231578	-1.2116375	-1.3536892	-1.3278198	0.40040302	1.3211269	-0.051796913	0.64152145	0.14858055	-0.9712906	-0.7844734
A_51_P331098	-1.1757078	-0.79017735	0.053055763	-0.32957458	-0.43609333	0.8096204	0.37015152	2.6317234	0.9846773	0.61410093	-1.5494051	0.8232684	-1.2090368	-1.3506765	-1.3331585	0.39522457	1.320056	-0.05305481	0.63628197	0.14562893	-0.97525406	-0.78819084
A_51_P427953	-1.1803789	-0.79291344	0.054383278	-0.32582092	-0.43956375	0.8046169	0.3699937	2.6279454	0.98137856	0.6151738	-1.5471096	0.8232384	-1.2063484	-1.3478718	-1.3384848	0.38987446	1.3190022	-0.054383278	0.63094234	0.14266586	-0.9792614	-0.79191494
A_55_P2090787	-0.27012682	-0.3331828	-0.20390701	0.2498002	0.11150122	-1.9457765	-1.1705108	0.20365429	0.09694862	-1.2563729	-1.3538246	0.19130945	-0.2945485	0.6309185	-0.09694862	0.11465883	-0.4282012	0.43648005	0.32680464	0.1631341	0.12574625	-0.9827733
A_51_P169087	0.028034687	0.114533424	-0.24409008	0.25984144	-0.17349863	0.35051918	-0.2734537	-1.5795374	-0.7122116	-0.8729267	0.18294811	-0.5126567	0.17421341	-0.18820906	-0.25199032	12.608269	0.20926714	-0.26211214	0.0513587	-0.028034687	0.19287586	0.037650585
A_55_P2110076	1.0325036	0.32989025	0.69195795	0.7498379	0.46963692	-2.5229945	-0.36074305	0.03843832	-0.26662588	-0.68369246	-0.25369406	-0.03843832	0.7794442	0.87185526	0.3836093	-0.8319659	1.3095999	-0.41845465	-0.7955675	-0.4240384	0.23310614	-0.43414402
A_55_P2206491	-0.23662329	-0.37369013	0.35234213	0.25243902	0.1448369	1.7183022	-0.034053326	0.025640726	0.6216006	0.86603975	1.531064	0.07834339	-0.42940998	-0.34867096	-0.262496	-0.16977358	0.37907028	-0.025640488	-0.14465332	-0.03240347	-0.1343584	0.60989285
A_66_P140408	0.03587866	0.13281488	-0.18141985	0.099395275	-0.28656912	-0.48380327	-0.5679107	-0.4615798	-0.43210745	-0.3377099	-0.16904306	0.21679544	-0.03587866	0.16871214	-0.20868158	-0.16763926	0.8251891	0.54682684	0.60228395	0.5492835	0.350986	0.044995785
A_51_P483220	0.077576876	0.069525	-0.3320644	-0.027951956	-0.19800258	0.33730817	-0.008141279	0.008141279	0.25731778	0.03703904	0.06519437	-0.48034263	-0.7797086	0.051972628	-0.013171911	0.13981175	-2.0779393	-0.29866862	-0.23801875	-0.373739	0.2753861	0.08077741
A_55_P1958951	0.04871416	-0.21336937	0.048211575	0.36886406	-0.18556881	-0.30261898	-1.0916667	1.1378059	-0.5054507	1.309999	0.56125593	-0.6416311	-0.38798618	0.47834873	-0.91362906	-0.07472944	1.1095886	0.96720314	1.2906961	0.57760143	-0.04821205	-1.1394086
A_55_P1953377	-1.0114241	-0.7167635	1.3292456	-0.6827469	-0.35168266	0.07287216	1.1057482	1.0871458	-0.12353802	1.0276499	0.2449503	1.0232124	1.7367153	-0.069945335	-0.514905	-0.24497128	0.46272755	0.03506565	0.018013	-0.34122944	-0.050653458	-0.018013
A_51_P428102	-1.2440271	-0.83122253	0.036052704	-0.31836796	-0.49634743	0.7350545	0.34188223	2.562376	0.9203582	0.5916405	-1.5568686	0.79008245	-1.2140427	-1.0115643	-1.4103794	0.31360197	1.2845359	-0.03605175	0.5597811	0.087534904	-1.0419626	-0.8531437
A_55_P2029995	-1.228817	-0.8121767	0.054943085	-0.29625893	-0.48083687	0.7492304	0.3599763	2.575871	0.9345851	0.6095834	-1.5371504	0.80718374	-1.1938362	-1.334054	-1.3964291	0.3265581	1.3024511	-0.0829916	0.57394075	0.10263538	-1.0275116	-0.05494404
A_55_P2163596	-1.216444	-0.79560375	0.07047653	-0.27747822	-0.46829128	0.7604718	0.37490463	2.5861225	0.94564867	0.62424755	-1.5206614	0.821084	-1.1768255	-1.3172598	-1.3854618	0.3365245	1.3172855	-0.07047558	0.5851941	0.11453724	-1.0162039	-0.82736874
A_52_P63623	-1.3100948	-0.8849468	-0.020337105	-0.3649187	-0.5617695	0.6656413	0.28355265	2.4899416	0.85043097	0.5325489	-1.6104984	0.72866344	-1.2660837	-1.4066792	-1.480505	0.24035454	1.226141	17.825047	0.49049282	0.020336151	-1.1110506	-0.9222603
A_55_P2142226	-1.0158043	-1.8851404	-0.81625843	-0.74656487	-0.5323248	1.6735125	3.0197344	2.2424874	0.044424534	1.6877708	0.49630117	0.3755207	1.5190897	0.4914899	-0.044424534	0.34197998	0.17691422	-0.9070697	-0.05290079	-0.57130146	-0.24425173	-0.21392918
A_51_P441914	-3.390122	-4.168178	3.5075946	-3.7550912	0.56476927	0.1828723	2.064321	2.1046848	-2.554996	0.44964552	0.45501804	1.0596943	-2.4790344	-2.1353273	-4.88502	-0.1828723	-2.1708875	0.37678576	1.1876998	-1.6059794	-0.23610973	1.0888515
A_51_P247542	-0.017348766	-0.18903303	-0.04603672	0.16569662	-0.06826115	-2.1797853	-1.3085237	-0.23193312	-0.42365885	0.14967632	-0.96369696	0.31774044	0.062404156	0.017348766	-0.22037554	0.1942234	1.2622843	0.8306017	0.92782116	0.56056786	0.3985238	-0.9147053
A_55_P1971074	0.21515799	0.04314089	-0.23457384	0.25988913	0.3501315	-1.4861398	-0.6985135	0.00699091	0.17222261	-1.014749	-1.1272206	0.45997667	0.20525694	-0.00699091	-0.10120344	0.007758617	-0.3672843	0.11696005	-0.1251111	0.22103262	-0.008539677	-1.0518146
A_52_P645862	-0.02299881	-0.0799427	0.02299881	0.35682106	0.1428976	-1.4649987	-1.4535084	-0.04283333	0.38732815	-0.4521942	-1.3551903	0.8418741	-0.92422295	0.5503235	0.6753416	0.9130726	-0.65139246	0.4670601	0.29017544	0.4988203	-0.031701088	-0.85591984
A_55_P2182700	0.5854931	0.5238037	0.43406868	0.5213833	-0.1773777	-1.0477242	-1.3709416	-0.6292472	-0.056274414	-0.23503399	0.039450645	-0.4097252	-0.45331383	0.83921814	0.42903328	0.24497414	1.1517944	-0.070374966	0.0773716	-0.22027826	0.38263035	-0.039450645
A_55_P2278965	-0.21581054	-0.90933204	-1.4643643	-0.71481967	-0.38120723	-1.7279937	-2.9261024	-0.5573232	-1.3864357	0.5838306	0.632715	0.58032584	0.521724	0.55202556	0.41823602	1.3744347	0.38811946	0.21581054	0.8794949	0.5624645	-1.0540817	-1.7903373
A_55_P2039601	-0.12460089	-0.17977667	0.04386854	0.018425465	0.21552229	1.2424178	0.18994093	0.2130332	-0.077393055	-0.4210992	0.49950266	-0.8305969	0.30749083	-0.295815	0.07987547	0.19174528	-0.018425465	-0.25997972	-0.27271318	-0.41205835	-0.22011042	0.029211521
A_55_P1974602	-0.03920889	0.45551825	0.2405119	0.4486909	0.088173866	-1.1488805	-1.8057747	-1.62887	-0.789454	-0.16981506	-0.117219925	0.071342945	-0.57889366	0.037265778	0.19852829	-0.24628115	0.9270086	0.27487326	0.11431408	0.04094839	-0.037265778	-0.40462208
A_51_P316935	0.8053222	0.40922213	-0.48973036	0.4139676	0.20846319	-0.029225826	-0.27895117	-0.15410471	2.0129209	-0.50507593	-1.115725	0.029225826	-0.37600756	1.2169662	1.6336646	0.45419264	0.2794938	-0.97460604	-1.0253167	-1.1287045	0.32853174	-0.576324
A_55_P2136730	-0.80587244	-0.69271135	-0.5702863	-0.8806062	-0.26061487	0.28848505	1.5046344	1.8728404	0.45651865	0.57810736	-0.80562353	2.547152	0.075145245	0.23508835	-2.05788	-0.35272312	1.3613844	0.41840124	-0.075145245	-0.5681243	-0.66682005	0.28626966
A_55_P2043587	-2.0652866	-1.5658321	0.27869463	-0.14509535	-1.3215284	0.3914833	0.10386133	1.6589503	0.04583454	-0.24300003	-0.7435026	-0.04583454	0.28668165	-0.735075	-1.3066444	-0.5615139	0.6883755	1.4419103	1.4583759	0.54472923	-0.3299265	0.05728817
A_51_P244690	-0.32554913	-2.0756893	-0.21845913	-0.12232113	0.01943016	0.44876766	0.08616066	-0.23214531	0.022190094	0.09378147	0.22178078	0.18058395	0.005339623	0.03265953	0.021056175	0.14904404	-1.3894234	-0.055978775	-0.037857056	-0.005339623	-0.1277256	-0.039913177
A_55_P1955583	-2.169877	-1.6537514	-0.90929604	-1.1922407	-1.4277515	3.7319288	3.238083	1.5306296	-0.07375193	1.2117081	1.0486064	-0.16096783	0.7954068	0.0737524	-0.70864964	-0.6058769	0.37719727	0.31979084	0.4112258	-0.825593	-1.5842495	0.16761017
A_55_P2308488	0.36007404	1.3208399	0.31987762	0.04462433	-0.10841751	-1.0475845	-1.4060493	-0.33342457	-0.85129213	0.04051876	0.021550179	0.12286997	0.32902336	-0.8014388	-0.4231944	-0.9031153	0.4458804	-0.021550179	0.062763214	0.16373444	-0.31088352	-0.6037178
A_55_P2148921	0.7120447	-3.1508603	0.3629694	0.27180767	0.73581266	-1.1693788	-0.072975636	-0.4720497	0.63923407	-0.32377434	-0.679399	0.072975636	0.27517128	0.41186237	0.2775011	-0.50768995	1.2018609	-0.18777418	-0.64176846	-0.3899541	0.21765089	-0.14791727
A_51_P112182	-1.0136738	-1.0709038	-0.66805935	-1.0611773	-1.0242348	0.52204895	0.045737743	1.7865429	0.16078663	0.45733547	0.20320415	0.3956251	-0.5231085	0.20751667	0.29651308	0.712348	0.823555	-0.3298397	-0.045737267	-0.20116758	-1.0007763	-1.4074297
A_55_P2016222	-0.5706835	-1.5279827	0.4215455	0.54486275	-0.096716404	0.10359669	0.09671593	0.69669914	-0.57240057	-1.1712847	-0.60705996	-0.55278873	-0.57197475	-0.820848	-1.2790499	0.24914408	1.078268	1.5902629	0.8388357	0.9712105	0.13754702	-0.22475624
A_52_P235995	-1.9157987	-0.37098837	-0.7115512	-0.3161826	-0.79922915	0.8834863	-0.39118385	1.8426523	0.15542746	-0.15542746	-2.1845508	0.5633302	0.4110036	0.21874571	-2.0165887	0.722322	0.62170887	0.7754655	0.5649524	0.8553462	-1.6401763	-1.6496863
A_51_P108489	0.55299425	0.22161818	0.29280996	0.15903425	0.06211233	-0.32318068	-0.9643922	-0.6184268	0.16437292	-0.7413602	-0.45755816	-0.5379176	-0.60123396	-0.14293337	-0.25410032	-0.41076708	0.10398054	0.25452375	0.003387928	-0.003387928	0.7117362	0.22313166
A_55_P2027950	-0.95415497	-0.6232147	0.020695686	-0.02069664	-0.26334572	0.9890351	0.43401003	2.649569	0.9992366	0.49564314	-1.6800537	0.71464014	-1.2916546	-1.4746666	-1.2288933	0.4107809	1.442358	-0.039233208	0.88112545	0.17758179	-0.8514309	-0.69547844
A_55_P2056483	-0.64325476	-0.09532213	0.8721838	-1.3275595	0.49531364	0.039177895	2.16E-04	1.0011685	0.23231697	-0.78542995	-0.7548537	0.26034045	-0.9059124	-0.09990311	-2.16E-04	0.25424767	0.884789	0.3445649	0.3163023	-0.47521305	-0.26372242	-0.06927633
A_51_P278018	-1.0402327	-0.9660921	-0.3524828	-2.9721155	0.3748312	-0.07492828	0.12624836	0.6109352	-0.18340874	0.3060007	0.20115185	0.6154232	0.48725605	-0.43562508	-0.15186977	0.1846838	-0.43885326	0.07492828	0.5531397	0.4679346	-0.4824667	-0.6320114
A_51_P103780	0.59804726	0.5925741	-0.093182564	0.04693985	0.25131226	-0.62965584	-0.7122965	-0.43600082	0.12312889	-0.4412918	-0.22194386	-0.061104774	-0.5034466	0.20593262	0.28789425	0.2134037	0.10232258	-0.06402302	-0.2797451	-0.04693985	0.37256432	0.08792877
A_55_P2086153	-0.39892244	-0.26224184	-0.2491374	-0.85875654	-0.12783384	0.6361146	-0.20740366	-0.1102891	0.026704311	-0.19810152	0.48659372	0.15962172	0.18465662	-0.16595316	-0.17718649	0.05142069	0.5700574	-5.65E-04	0.035947323	0.05032587	0.05501795	5.65E-04
A_51_P106952	-0.5741191	-0.63598776	-0.45147848	-0.28969622	-0.18933249	0.656446	0.48386145	-0.084738255	-0.46348906	0.8674674	1.3639903	0.1936183	-0.052073	0.0979743	0.15430498	0.3919282	-2.3012576	-0.17600012	0.052073	0.1640172	-0.49130774	0.07191229
A_51_P261001	-0.2853017	-0.28414392	-0.10882616	0.17722654	-0.23912764	2.693111	1.0242038	0.2516775	0.20083475	1.1594605	2.232596	0.026961803	-0.12597513	-0.24016333	-0.026961803	0.46960688	-2.359683	-0.06688166	0.118994236	-0.058933735	-0.14575624	1.326405
A_51_P120093	0.43351936	0.38142204	-0.20287037	-0.14816761	0.010951996	0.32791042	1.2414589	0.30344343	0.43869305	-0.012593269	-0.49428368	-0.3326826	0.1688919	0.47581768	-0.010951996	-0.110598564	-1.2260847	-0.13452053	-0.18116188	-0.42761803	0.3228302	0.32112026
A_55_P2362635	-1.3304024	-0.97795105	2.1889277	-0.5377207	-0.6462641	0.8011589	1.0010691	2.3588586	0.6884527	0.19112492	1.0728889	0.41428137	-0.2945032	-0.7269497	-1.5383377	0.12502575	1.0654058	-0.35685062	0.49271584	-0.1250267	-1.1837807	-0.6301174
A_55_P1963384	-1.0071783	-0.6529503	0.02794075	-0.22626877	-0.32276726	1.4511995	0.41481495	3.7929564	1.0185895	0.5228605	-1.6492176	0.7464709	-1.3269615	-0.66535854	-1.2092571	0.4570508	1.3894477	-0.02794075	0.8150315	0.20509624	-0.8568468	-0.68898106
A_55_P2065716	0.011807442	0.02499199	-0.49079418	-0.29433823	0.083865166	-0.23995972	0.11232662	0.101444244	0.014142036	0.10717678	-0.32722855	-0.11660576	0.20633316	-0.23012543	-0.11763954	-0.15969849	0.14820862	-0.011807442	-0.11473751	0.14593792	0.12736225	-0.115982056
A_51_P505322	-0.2889533	-0.24995565	-0.41950178	-0.22413874	0.0825696	0.16627836	-0.27078772	0.013979435	0.008787632	-0.14010763	0.00493288	0.3105092	0.51317835	-0.3955903	-0.23526335	-0.2614045	1.0189185	-0.006046772	0.07861662	0.1978221	0.24693632	-0.00493288
A_55_P2166833	0.16813183	-0.026881218	-1.4534483	-0.19102192	-0.4484806	0.41856575	2.1863337	2.6048536	-0.39044666	2.2021246	0.7202635	1.4932518	2.5118337	0.96860695	0.17990446	0.026881218	-1.9455614	-0.82324886	-0.7001734	-1.1101995	-0.5494714	-0.028738022
A_55_P2367007	-0.012285709	0.012285709	-0.04834509	0.17156601	0.23044825	-0.29182434	-1.6248932	1.3134212	0.26793194	-1.7136235	-1.2486582	0.3404436	-0.42612505	-0.16675901	-0.1384921	0.39114475	-0.87490034	0.39263344	0.24694347	0.1340828	0.18487263	-0.3181882
A_51_P337662	-0.038131237	-0.18376207	-0.5308223	-0.19278479	-0.11872339	0.93881273	0.24836493	0.29987097	0.5921607	0.050011158	0.27005053	0.35009432	-0.1584897	0.20892572	0.1342578	0.36650229	-2.000053	-0.052601337	0.038131237	-0.11926031	-0.12999296	-0.3553481
A_55_P2133901	-0.1973629	0.041397095	0.17944336	0.089897156	-0.14111423	-0.11347103	-0.036723137	-0.187644	-0.18326569	0.025657654	-0.093894005	0.50129604	0.4398079	-0.1276598	-0.381155	-0.64243126	1.3896046	0.22772694	0.12521744	-0.025657654	0.091986656	0.13610458
A_55_P2378129	0.2352891	-0.41534042	-0.8196745	-1.1647387	-1.2012577	0.07887936	-0.44980335	1.8475661	0.17568827	1.768703	2.2904735	-0.07887983	-0.6913471	-0.646122	-0.97286034	-0.37816858	0.51512814	0.60378265	0.777925	0.57873917	-1.037487	0.36077356
A_52_P118958	0.56614876	0.77837944	0.3510313	0.20268536	0.23727036	-0.450346	-0.7747803	-0.44758177	0.30969524	-0.36195564	-0.49162674	0.06567097	-0.28200245	-0.16431427	0.2641449	-0.39801216	0.9338846	-0.06567097	-0.24233723	-0.25383186	0.24252605	0.119874954
A_52_P39157	0.28900862	0.16569185	-0.071568966	0.006931782	0.17370749	-0.15751028	0.042156696	-0.13165951	0.189219	-0.6756358	-0.3781352	-0.5859513	-0.44843054	0.3549161	0.45803308	0.69642687	-1.7475338	-0.14003134	-0.006931782	-0.02361536	0.34395266	0.14253473
A_55_P2013617	-1.9834166	0.4327216	-0.4004774	-0.79753447	-0.8137436	0.4046135	1.4550333	1.4366508	-1.3932171	-0.99978733	2.7096796	3.5090199	0.1710782	1.776185	0.079422	0.39928293	-0.6514549	-0.079422	-1.6645212	-2.2160206	-1.4855728	0.21857405
A_55_P2014149	0.10871601	0.45525837	0.24824715	0.2751627	-0.34012222	-1.5085621	-3.356649	-0.94181824	-1.227108	-1.8539295	-1.64816	-0.91893005	-2.087463	-0.10871601	0.6878376	0.23669577	1.1800866	0.75009346	0.4600687	0.6595688	0.2864113	-0.80036354
A_51_P106591	-1.341949	-1.3870506	-0.2700472	0.07093477	0.031153202	0.69610023	-0.052659035	3.0421104	1.4084139	-0.7737422	-0.25642967	1.6474538	-0.14885473	-0.031152725	-0.05003071	1.1108837	1.4119225	0.36779404	0.8651571	0.8771534	-0.8331108	-1.3269253
A_55_P2180789	0.2383461	0.09971142	-0.13895035	-0.1126709	0.03511429	-0.119981766	-0.2272129	0.1406107	0.058703423	-0.1145401	0.016513824	0.145648	-0.09614372	-0.2607546	0.10684109	0.18617725	-0.6504345	-0.016513824	-0.065089226	0.15633678	0.027628899	-0.06166458
A_55_P1988009	-0.21399212	-0.27679157	0.03936863	-0.2601843	-0.68669987	1.9033833	0.76183224	0.3405733	-0.52438116	0.4174347	0.86350536	0.23727179	-0.9508877	0.3721323	-0.03936863	0.20573568	-1.3734922	-0.13876438	-0.15777636	-0.91739225	0.24304008	0.5921793
A_55_P2042550	-0.1998663	-0.38108873	-0.7853956	-0.2146225	-0.39438772	0.00911808	-0.5001402	2.152183	0.7417722	-0.312747	-0.17569399	0.26177454	0.24608421	-0.00911808	0.23310423	0.95458364	0.68620014	0.09172726	-0.1550293	0.18322039	-0.5394249	0.8906393
A_55_P2032209	-1.2047281	-0.83644295	-0.079138756	-0.4773903	-0.49589348	0.77602005	0.26956034	2.571703	0.9091368	0.461092	0.25289154	0.686224	-1.3818531	-1.525053	-1.3601961	0.35057926	1.230133	-0.14823818	0.61094475	0.0791378	-1.0203419	-0.839838
A_51_P109369	-0.27482247	-0.25600743	-0.6305716	-0.4938681	-0.18489194	0.49146295	-0.06399655	0.06399655	0.2709725	0.110381365	0.6776788	0.63013196	0.64861465	-0.18277192	-0.31355357	0.48565793	-0.2358396	0.14392829	0.21651006	0.44541907	-0.13477921	-0.14050889
A_51_P101635	0.25713825	0.4333763	0.19943333	0.21794891	0.40575314	-0.5275221	-0.7836752	-0.2572136	0.2481451	-0.21648598	-0.5795927	-0.25322914	0.3567829	-0.2025547	-0.11027813	-0.42714882	1.0379629	0.11560917	-0.1327877	0.10658836	0.08483887	-0.08483887
A_51_P516615	-0.65478706	-0.40713692	0.11512947	-0.002343178	0.04519558	0.34178734	-0.19492531	0.179183	0.7089319	-0.30816078	-0.5795088	0.15535069	0.14046574	-0.4018383	-0.17687893	-0.09144592	0.12970066	0.20811653	0.002343178	0.10176182	-0.22521877	-0.32483673
A_55_P2264231	0.36597776	-0.006902695	-0.8630018	-0.061241627	-0.39619064	0.21145964	0.14963675	0.9474876	-1.5010133	1.6962633	1.6555448	0.07608509	0.46997738	0.5496149	0.006903172	0.8722205	-2.4165044	-0.020843506	-0.24992323	-0.27678823	-0.6515331	-0.08246946
A_52_P193925	0.47151375	0.5857773	0.03004551	2.59E-04	0.43780422	-0.8163271	-0.85555935	0.15423489	0.59031105	-0.49593544	-1.4650497	-0.27868462	-0.13068771	-0.41890335	-0.44725227	-1.0499115	0.63024235	0.5280943	-0.23726082	-2.59E-04	0.19903946	0.17064571
A_52_P669682	-1.125906	-0.75412655	0.04046154	-0.36287212	-0.40336037	0.8583913	0.37570667	2.6674647	1.0120373	0.59246254	-1.5784721	0.813406	-1.2431784	-1.3865805	-1.2792358	0.4428668	1.3334665	-0.040462494	0.68849945	1.2252727	-0.9340067	-0.75026417
A_55_P1973299	-1.4049673	-1.0324755	-0.23249435	-0.63520813	-0.6805229	0.57974434	0.10095596	2.390514	0.7359791	0.32068825	-1.8496866	0.5408683	-1.5137863	1.5688477	-0.16661453	0.4085436	1.058157	0.10103989	0.4093256	-0.10095596	-1.2120152	-1.0278282
A_55_P2130839	-0.756793	-0.22889423	-0.26364374	0.004295826	-0.24628782	0.17241573	1.2098227	0.17779732	-0.8934021	0.8672967	0.5378175	-0.44207382	-0.004295349	0.32049417	-0.89741564	0.21451187	-0.17188549	0.3975768	0.71724653	1.0492115	-0.5599599	-0.39912367
A_55_P1994569	-0.024258614	-0.7864065	0.024258614	-0.3763876	-0.4325285	0.8245735	0.35410595	2.6387844	0.98588896	0.579329	-1.515193	0.79774094	-1.2527485	-0.36599922	-1.3143578	1.2139139	1.3101025	-0.062833786	0.65314627	0.96356153	-0.9656286	-0.60305786
A_55_P2006210	-1.1832194	-0.87916136	-0.021378517	0.021378994	-0.39087963	0.6937847	-0.073729515	1.0967507	-0.7984562	0.89160967	0.5484648	1.1359386	0.52284527	-0.71293354	-0.30590773	-0.10432577	0.24438763	0.08482599	0.32514048	0.62448597	-1.1694403	-0.32105827
A_55_P1963439	-1.2096338	-0.8335533	-0.012433052	0.012433052	-0.47827816	0.77556896	0.3139596	2.5930662	0.9417124	0.54405165	-1.1738653	0.76049185	-0.14615154	-0.51704216	-1.3640842	0.36287498	1.2685723	-0.103915215	0.60333157	0.10317993	-1.0127802	-0.82710934
A_55_P1967483	-0.011710167	-0.001309395	-0.16175938	-0.25601387	-0.03933525	1.7972803	1.2563477	-0.023427963	0.020607948	-0.011024475	0.8652897	0.07012367	0.005945206	0.4479351	-0.067349434	0.2041378	-0.66772175	-0.028614044	0.15577316	-0.08682537	0.001309395	0.6451578
A_51_P362054	-0.7230773	-0.55693007	-0.013988018	-0.00342226	-0.039360523	0.103978634	0.00342226	0.4378581	0.1676898	0.06802893	-0.5599723	0.27507067	0.25013018	-0.5905957	-0.4517417	-0.23236418	0.15093279	0.24055147	0.18037367	0.38066912	-0.40999842	-0.3088317
A_55_P2028500	-1.3832846	-1.0034113	-0.16747856	-0.5593767	-0.6473694	1.8859158	0.1540122	2.4238997	0.77440214	0.3901229	0.7458453	0.6034608	-1.4356556	-1.5776186	-1.5390949	0.18943453	1.1062126	-0.26604557	0.4284668	-0.06414795	-1.1837292	0.0641489
A_55_P1985536	0.8407855	0.53110313	-0.035220623	-0.12404251	0.58421946	-0.18293858	-0.7579026	1.5052094	-0.14321947	0.5654974	-0.045829773	-0.3074479	-0.8635893	0.34894848	0.035220146	-0.732244	0.9638815	0.12824726	-0.49369812	-0.097174644	0.20014858	0.28500223
A_51_P246653	0.05743456	0.115152836	-0.31380415	-0.17978239	0.0915637	-0.7832923	0.8383651	0.54801416	0.2821126	-0.49116182	-0.02883482	0.83868074	1.4925771	0.9638028	-0.46513987	-0.18104601	-1.9299655	-0.35849333	-0.09908819	-0.47422838	0.02883482	0.032178402
A_55_P1988384	-0.8563843	-0.8163562	-1.0579844	-0.77035475	-0.94324017	0.70804167	0.5151911	0.85493374	-0.4617195	0.37145424	0.6355195	0.6137395	0.88476276	0.40091133	0.22285986	-0.071499825	-1.506206	0.07149935	0.13751602	-0.41070032	-0.7512889	-0.46424818
A_55_P1972436	-2.6605082	-1.9967141	1.0960989	1.380209	-1.0610528	5.727042	2.9210339	-0.04330206	-2.1925793	4.746134	5.8773603	0.79126644	0.6155572	0.46149826	-1.2832494	0.04330206	-2.3655252	-0.7075157	-1.0538425	-0.9238448	-1.7126455	3.9589243
A_51_P263749	-1.3328438	-0.9417019	-0.08154869	-0.45882607	-0.5899019	0.65047693	0.30564022	2.479517	0.8329296	0.47530794	1.4711328	0.681798	0.003800392	-1.4823275	-1.492629	0.2358613	1.1782589	-0.19576931	0.47522354	-0.003800392	-1.1292658	-0.42889786
(+)E1A_r60_a104	-1.3588858	-1.0277166	-0.16279507	-0.5363722	-0.5960789	0.6650696	0.2957096	2.4902263	0.754138	0.16279602	-1.5065584	1.0497708	-1.1199341	-1.3112326	-0.6748667	0.6060376	1.5237074	0.7815089	0.6388793	0.5307994	-0.9193182	-0.9686432
A_52_P469502	0.42097354	0.6604259	0.020812273	0.51416945	0.41913772	-1.4307015	-0.4697001	-1.2145312	0.003061533	-0.70626473	-1.8944814	-0.79564834	0.51139426	-0.7464745	-0.76814675	-1.1860402	0.9076793	0.2521088	-0.51522946	0.3473494	0.12945771	-0.003061533
A_51_P288828	0.07409859	0.109007835	-0.032954216	-0.021160126	0.04322815	-0.009884834	0.02708149	-0.46812344	-0.28053045	0.13123798	0.06564617	0.064219475	0.36086273	-0.040727615	-0.13942146	-0.33435678	0.93348694	-0.05393696	-0.22187233	0.009884834	0.043657303	-0.029270172
A_51_P475816	-1.2089949	-0.8066721	0.06298065	-0.3028469	-0.4631405	0.7717161	0.37094164	2.602799	0.95809364	0.61717606	-1.5342512	0.81940126	-1.1931486	-0.8622675	-1.3724098	0.937253	1.315156	-0.062981606	0.5959358	0.124025345	-1.0047922	-0.8158312
A_51_P138807	0.05307436	0.028661251	-0.08168602	0.30573654	-0.24895382	-0.5834656	-0.7300348	1.0288625	-0.34052038	-1.1168461	-0.09891224	1.0469685	0.08063841	0.4731946	0.3692522	0.62826014	1.0299349	-0.028661251	-0.06345749	0.4715376	-0.41725874	-1.0904675
A_55_P2433438	-0.7940948	-0.8336828	-0.20547748	0.16666341	1.2862914	0.041887045	-0.75088096	0.65799975	-0.33473563	1.7368948	2.1478903	0.66617465	0.5060246	-0.14707923	-0.30956054	0.1307261	-0.7628286	-0.041887045	0.4015696	0.6254847	-1.0013349	-0.51498294
A_55_P2161337	0.32053947	-0.103253365	0.024814129	0.3150959	-0.16793108	0.092234135	1.1050162	0.95485544	-0.68806696	1.8226242	-0.15750504	-0.23068285	0.3130765	0.28278208	-0.2716241	-0.11972952	-0.32083988	-0.024814129	0.80565786	0.3722701	-0.18285894	-0.06669712
A_51_P393454	-0.915473	-0.54983425	-0.043125153	-0.23949528	-0.46269512	0.71564245	0.34889317	2.4958668	0.8196516	0.36373806	-0.90555	0.6668401	-0.5342026	-1.0231943	-0.89806366	0.28285217	1.4163761	0.043125153	0.50664186	0.47573423	-0.9884453	-0.8893385
A_55_P2183383	0.5638313	0.610374	0.2602768	0.24582338	-0.40401793	-2.1953053	-1.4924574	-1.6531944	-1.164422	-0.99627256	-0.11787462	-0.30534935	-0.4809289	0.30581236	0.117874146	-0.2639799	1.2374401	-0.19736195	0.19959354	0.17394543	0.69200945	0.2964034
A_55_P1966102	-0.28277683	-0.37976074	0.40460396	0.3004322	-0.0642519	-1.0996838	-0.028694153	0.15632439	0.33662128	-1.0752993	-1.2485647	0.7365341	0.028694153	-0.03979969	-0.11152172	0.050014496	-1.0749617	0.7523117	0.29667854	0.091908455	0.3713665	-0.8271532
A_55_P2128994	-1.2214756	-0.79147434	0.074341774	-0.2689438	-0.4740343	0.75169563	0.38714743	2.57682	0.9376893	0.6227112	-1.5164757	0.98025465	-1.1720581	-1.3124332	-1.378849	0.99788	1.3203974	-0.07434273	0.5761399	0.109485626	-1.0235786	-0.83455944
A_55_P1957183	0.2208786	0.5157137	0.019702435	0.38605738	0.003518581	-0.39601374	-0.49412775	1.4268804	-0.21099472	-0.5227437	-0.83253956	-0.32679367	-0.44948435	-0.003518581	-0.10766554	-0.28925514	1.3039603	0.32525396	0.13619661	0.73225546	0.86854887	-0.05366516
A_51_P116007	0.3270588	0.3949685	-0.1271925	-0.31749487	-0.19660473	1.9282908	0.7102771	-0.811893	0.86488533	-0.025302887	0.73900175	-0.7031727	-0.64628744	-0.46155882	0.085784435	-0.4543457	-1.1890969	0.12074995	-0.059327126	0.025302887	0.037549496	0.7265301
A_55_P2062549	-0.21975422	-0.042897224	-0.11539364	-0.23066807	-0.30002213	0.7913132	0.60741425	0.08955431	-0.12483692	0.4485817	0.39910126	-0.3466406	0.1287489	0.1448822	0.06158352	0.09519291	-1.1368899	0.042897224	-0.056637764	-0.36136246	-0.27141762	0.16075802
A_51_P406796	-1.3053503	-0.8413296	-0.009214401	-0.32928944	-0.5599327	0.6578412	0.2932005	2.4622202	0.8336239	0.53524065	-1.5927725	0.7306919	-0.755785	-1.3855057	-1.4905281	0.22103548	1.2447271	0.14177895	0.4848261	0.009214401	-1.1252546	-0.9376726
A_55_P2394495	-0.5743809	-1.3426037	0.0508976	-0.60236454	0.5562892	0.72869444	0.60786676	1.9467945	0.32079124	0.024477482	-0.8319073	0.22030354	0.14293432	-1.8936396	-0.5446863	-0.2911253	0.7372894	-0.6930189	-0.024477005	0.03730917	-0.864583	-1.3739014
A_55_P2062314	-0.23094058	0.121457815	-0.420192	-0.34506917	-0.084308386	-0.09260917	0.46572852	-0.37691474	-0.007411718	-0.63261247	-0.331918	0.5348842	0.2310617	0.24221492	0.007411718	-0.47032094	0.32385087	0.417475	0.33684993	-0.017762423	0.20591092	0.13335156
A_52_P100199	0.65733576	0.46242762	-0.003507137	0.003507137	-0.06258297	1.2503958	0.8080983	-0.15238118	0.52198124	-0.004826069	0.42204	-0.64684105	-0.39401054	0.15006971	0.21100998	-0.07128239	-0.31483316	-0.2015295	-0.1787982	-0.4340062	0.42152643	0.8423352
A_52_P432780	0.005500078	-0.4179399	0.21520543	0.40077806	-0.045204878	1.2403233	1.3126738	0.038838148	0.32779908	0.15109181	0.23923135	-0.34224582	-0.30906224	0.03860879	-0.05278468	-0.052212477	-1.3449948	-0.005500078	-0.082432985	-0.2421658	-0.013622999	0.6184323
A_55_P1962602	-2.2818103	-2.8286843	-0.10971117	-0.3872981	1.0607953	-0.45127535	0.13786173	3.1899838	0.137259	0.49281168	-1.8760886	-0.3680377	0.3892846	-1.2993417	-1.1899343	0.5103116	0.10971117	0.9119201	2.1552215	2.007195	-0.33762503	-0.72233725
A_55_P2051840	0.41964626	-2.0356836	0.37031078	0.3977518	0.58811855	-0.013508797	-0.4464035	-0.15187883	0.33245754	0.013508797	0.36289787	0.2778268	-0.052500725	-0.24137402	-0.2233162	-0.31139565	1.085084	-0.13732433	-0.11490536	-0.049607277	0.18442345	0.28834724
A_55_P2068247	-1.9085855	-4.961444	-0.09887314	-0.38755512	0.34304237	0.006238937	0.69413376	2.738346	0.2484045	-0.022371292	-1.1132679	0.59267426	0.08414364	-0.48661995	-0.14570999	0.5985031	-1.952179	0.4580183	1.9480877	0.8132496	-0.22508335	-0.006238937
A_55_P2337765	-1.3218098	0.13775158	-0.07114601	-0.34910488	-0.58258533	0.6219015	0.23936796	2.3621635	0.76410675	0.47596836	-1.6386166	0.6796589	-1.2616539	-1.422348	-1.5357914	0.16338634	1.224935	-0.27159882	0.45761204	0.07114601	-1.1942282	-1.0118828
A_66_P110623	-1.5742054	-0.46504498	-0.83897686	-0.38465977	-1.3408575	0.64820814	-0.5266042	1.5899353	-0.002418518	2.7190452	2.4657793	1.6010332	0.79131794	1.2348862	-0.0184412	0.5088787	0.4659562	0.002418518	0.27317333	-0.022696495	-1.961092	-0.32713032
A_55_P1968982	0.4296503	-6.4139585	0.059589386	0.46439266	0.46420383	-1.4267693	-0.7733288	-0.22813845	0.007471085	-0.58505726	-1.0212564	-0.007471085	0.21089363	0.014686585	0.37779617	0.2493372	-0.41444302	-0.074438095	-0.054135323	0.0945034	0.2076788	-0.42891502
A_52_P512749	0.005581379	-5.3693843	-0.005581379	0.021726131	0.04880047	0.41922235	0.4680419	-0.40975094	-0.34777403	0.34503317	0.28750086	-0.5233216	0.32786226	-0.20448828	-0.26548958	-0.59703064	0.598052	-0.069559574	-0.0671711	-0.25675058	0.27047205	0.2956214
A_55_P1979728	-0.39899874	-0.17914534	-0.16174364	-3.858748	-0.013226032	0.013226032	-0.4914508	0.92375994	0.55094194	0.36365747	-0.5285888	0.2903161	0.06378603	0.057693005	0.12523985	0.35761595	-0.13777018	0.24765635	-0.48375463	0.09885454	-0.15870142	-0.35769987
A_52_P430169	0.75063705	0.64417076	0.22440147	-3.9395852	0.38261127	-0.5088291	-0.40310907	-0.5176225	-0.37283707	-0.015587807	0.056467056	-0.66397905	-0.2659874	0.018087387	0.020436287	-0.31711817	0.7436905	0.015587807	-0.053606033	-0.22785997	0.2393341	0.1670084
A_51_P187242	-0.017224312	-0.24969101	-0.77183914	-0.8349886	-1.06388	0.18996716	-0.3590622	1.973536	0.2086277	1.0907774	0.022082806	-0.07763815	0.29006004	0.40103817	-0.7389803	-0.37893772	0.76615906	-0.75978565	1.6898928	1.2074723	0.017223835	-0.3766384
A_55_P2175381	-0.54756546	-0.28221512	0.009325028	-3.0440588	-0.030395508	0.7548084	0.41352272	0.002719879	0.3012247	0.05137825	-0.23666096	0.5839405	-0.002719879	-0.15670776	-0.20541763	-0.23604012	0.5760679	0.1566019	0.33641434	0.13944244	-0.29390812	-0.19675446
A_55_P2021125	0.1799717	0.06079483	0.008860588	-1.7097583	-0.008860588	1.3550787	-1.2592812	0.3403306	-0.18765974	0.8956337	1.8786545	0.5829768	-0.1529603	0.018309593	-0.022191525	-0.9928255	0.48280382	-0.39853	-0.4713068	-0.8381195	-0.4934783	0.5675354
A_51_P184306	0.27930355	0.13763571	0.6809468	-0.999805	0.31126547	-0.2912078	-0.8341069	1.7281518	-0.25313425	-0.75820255	-2.2420611	-0.5364537	-0.37273932	-0.043993473	0.07079935	0.043993473	0.15493536	0.18456602	-0.11459684	0.06509924	0.28902245	-0.47393036
A_51_P113784	-0.33082175	0.21804833	-0.48302436	-0.036060095	-0.8661368	-1.5354116	-1.7536647	-1.5811591	-1.6787002	0.012830019	0.530885	0.3527162	-0.012830019	0.9424212	0.4527037	0.07460475	0.79988647	0.23405814	0.1845491	0.13003659	-0.1195333	-0.50241065
A_55_P2159575	0.21340036	0.37485647	0.51551867	0.29234648	0.14306116	-1.7076764	-2.0865512	-0.6356611	-0.059274197	-1.2164683	-1.6697993	-0.10862875	0.059274197	-0.52563906	-0.3557124	-0.5738168	1.5968843	0.63455725	0.119510174	0.49438238	0.8641658	-0.3352666
A_55_P2041150	-1.0168662	-1.3584924	-1.3073087	-1.5208468	-1.296865	0.081139565	-0.91253805	3.4705954	-0.06639433	1.4865117	2.2386827	-0.5978842	-0.28678322	0.7241235	0.48863125	1.070157	0.06639433	0.13075113	1.0012498	0.5958266	-1.1527038	-0.48483992
A_55_P2153907	-0.029316425	0.23212337	-0.50170946	0.19512081	0.029316425	-0.07658625	-0.22483683	1.186604	-1.2624402	0.33401155	0.21442318	-1.4643154	-0.10931873	0.76944447	-0.1783061	-0.08396816	2.0548253	0.36867046	1.0908399	0.39402533	-0.6940942	-0.30540752
A_55_P1986711	-1.1901746	-1.0585861	-0.88419056	-0.45673847	-0.7172036	0.35673285	-0.31598663	1.5036473	0.026062012	0.79003763	0.6200404	1.3476553	1.0477233	-0.13842344	-0.007622242	0.80498266	1.0530429	-0.5566678	0.6062665	0.007622242	-1.0452123	-0.9814029
A_51_P111544	-0.2890811	-0.25760984	-0.19970655	0.14866018	0.018663883	0.7800832	0.23253584	-0.022022724	0.36945295	-0.20428228	-0.32653952	0.04687071	0.22299051	-0.31874323	-0.019741535	0.13210726	-0.5384698	0.17723227	0.18689299	0.15090704	-0.03596735	-0.018663883
A_51_P437978	-1.441864	-0.34965897	-0.39590454	-0.6796789	-0.13656616	0.79710865	-0.011651039	2.269857	0.5966706	0.10081434	-1.0337534	0.5621824	-0.40485573	-1.8855219	-0.2747097	0.16087627	0.95842075	0.9925375	0.3772254	1.76651	-0.48560524	0.011651039
A_55_P1978615	-0.15643549	0.05578947	0.02971983	0.22570848	-0.035447598	0.86091757	0.9095464	-0.37524366	0.1137414	-0.10733843	-0.02971983	0.1131587	-0.12349367	0.10967016	-0.08554983	-0.30240202	-1.1572738	-0.062369823	0.04099226	-0.27182817	0.08054972	0.31791258
A_55_P2081697	-0.77989864	-1.077591	-1.0302753	-0.08718395	-0.56644726	0.6569791	-1.2848668	0.738533	0.065657616	0.027822495	0.691165	-0.29256916	0.26423645	0.2868805	0.3442793	1.0210915	-0.5827246	0.650908	0.5967665	-0.027822495	-0.28110456	-0.2398963
A_51_P290819	-0.49751377	-0.38889503	0.080869675	0.33091068	0.06477547	0.4278183	0.6108284	-0.06686592	0.07482338	0.059858322	-0.54583263	-0.048399925	0.100299835	-0.38159943	-0.6046562	-0.45382595	-0.4683962	0.12876034	0.048399925	0.11184597	-0.100097656	-0.09686375
(+)E1A_r60_3	-0.7693691	-0.5450306	-0.03666973	-0.37758923	-0.36603928	0.7058325	0.3181696	2.5038877	0.8048644	0.38306713	-1.113883	0.6452646	-1.1295719	-1.2456532	-0.9738836	0.35043812	1.6104875	0.036668777	0.4653597	0.2448492	-0.7530861	-0.8325949
A_55_P1991054	-0.73358345	-0.8043461	0.037078857	0.35194874	-0.059311867	-0.2457304	-0.037078857	0.38903236	-0.43336105	0.98065853	0.7171116	0.755445	0.60910606	-0.12293148	-0.14838696	0.094475746	-1.2316933	0.7972002	0.99163437	1.3125114	-1.0468903	-0.7295294
A_55_P2149993	0.18716049	0.119431496	-0.35716963	0.1780405	-0.041466236	-0.08960867	-0.51466465	0.006311894	-2.3592296	0.0918746	-0.45107222	-0.29692554	-0.3539486	0.07860851	-0.4436865	0.09593296	1.5892067	0.30668736	0.5308614	-0.006311894	0.030169964	-0.35373306
A_51_P520793	-0.24056959	0.025009632	-0.61718607	-0.51359653	-0.017142773	0.06623602	-0.16691399	0.025553942	-0.59619856	0.5667949	0.74556494	0.24102116	0.45716715	0.14459085	-0.09094286	-0.14455748	-0.0835948	0.006670475	0.05965233	0.3450861	-0.3824997	-0.006670475
A_51_P498591	-0.9194989	-0.73589134	-0.8830395	-0.4750414	-0.8972831	-0.9312334	0.03764057	2.2208972	0.009427071	1.1743441	-0.5693612	2.8105416	0.14006853	-0.009427071	-0.18906927	2.1316185	0.6323328	0.19940281	1.4423285	0.5216255	-0.7473755	-1.4069748
A_55_P2043782	-2.712638	-2.1372433	-0.427289	-0.72058487	-0.6438627	-0.82401085	-0.1096859	2.3283072	-0.17780495	0.43740654	0.13275433	2.7937908	1.8280029	0.882514	1.8823271	2.2098703	-2.217812	0.1096859	2.162942	0.16482353	-1.1026297	-0.8522768
A_55_P2156993	-1.2015142	-0.8366623	-0.103419304	-0.48509502	-0.50328255	0.77387714	0.25779438	2.560399	0.8911133	0.421144	0.24534035	0.6484747	-1.4257517	-0.06842518	-0.9440727	0.3363037	1.219284	-0.16356564	0.6133127	0.06842518	-0.97793293	-0.8453789
A_55_P2022678	-0.84841704	-0.607476	-0.6158531	-0.4551208	-0.08351016	-2.1131399	-1.5310271	0.38674378	-0.7046783	0.29403806	-0.5906279	0.23566222	0.10828042	0.35088563	0.25058293	0.3552916	0.8687074	0.26065278	0.08351016	0.64149547	-1.2213681	-1.8486011
A_51_P507023	-0.11962843	-0.24593592	0.04448366	0.11220312	0.18396902	-0.55732584	-0.5298724	-0.049674034	0.5134177	-0.864429	-0.7820811	-0.04448366	0.18421221	-0.14708662	0.1419034	0.46086168	0.7740178	0.4143424	0.1863637	0.22016287	-0.30157328	-0.6782212
A_51_P258768	-0.28721142	-0.21790361	1.6524167	-0.21680212	0.32771444	0.06313658	0.1210804	-0.07009125	-1.3310671	-1.0095272	0.17268133	0.4510336	0.51862	-0.19034052	-0.11349726	0.031660557	-1.4124851	0.51779556	0.7219844	-0.6049118	-0.031661034	0.08098459
(+)E1A_r60_1	-1.0099769	-1.1534934	-0.44431257	0.045491695	-0.50774527	-0.6747794	-1.475965	2.305735	-0.045491695	0.87009096	-0.5608258	1.7454658	-0.06304121	-0.27637625	0.67220354	2.034573	3.1260734	1.7046638	2.2766862	2.2070737	0.10849142	-0.6113696
A_65_P01247	0.13944387	0.42049456	0.08461475	-0.05905676	-0.3113122	1.0635567	0.28159285	-0.82590055	-0.061335564	0.68787384	1.9713941	-0.33013773	-0.088099	0.62426805	0.044158936	-0.3427744	-0.044158936	-0.14629078	-0.42689466	-0.3995719	0.3365307	1.1186652
A_51_P106799	-0.06177044	0.17574501	0.16145134	0.39727688	0.16147518	-0.5833683	-0.8101177	-0.21202993	0.4443388	-0.10981274	-0.863472	0.59865665	-0.024558067	0.80999756	0.6497345	-0.011595726	-0.7148533	0.18214989	0.011595726	0.09836292	-0.19737816	-0.033067703
A_55_P1967391	0.4702282	0.30169392	-0.6963606	-0.48815632	-0.39644814	0.1231575	-0.37496805	1.9254613	0.26341343	-0.15893078	-0.645298	0.044198036	0.44989204	0.13581657	0.44878864	-0.29765844	0.8123441	-0.79136467	-0.044198513	0.14090109	-0.25804234	-0.10734463
A_55_P2091963	-0.17640352	-0.35002232	-0.84435844	-0.0705719	-0.3581438	0.58822155	-0.4995966	1.7996073	0.138659	-0.30209446	0.0705719	0.5584774	-0.49682236	0.64213514	-1.857192	0.15114212	0.45980072	0.7469125	1.123889	0.11237049	-1.4332657	-0.47776127
A_52_P578840	0.7133994	0.8079505	0.20066404	-0.030124187	0.07661581	-0.37841558	-0.8701048	1.4277048	-0.23221636	-0.6689558	-0.5369935	-0.31852198	0.40096235	0.45592308	-0.10802126	-0.79619694	1.2785354	0.9572892	-0.5471978	0.15097952	0.030124187	-0.11877966
A_55_P2155002	-0.5057831	-0.57298374	0.038150787	0.24402809	-0.039578438	0.9750538	0.8575716	0.30362988	0.56331635	-0.2095232	0.21764469	-0.020876884	0.1040287	-0.1394453	-0.10091305	0.17115688	-0.3553524	-0.04865551	0.011713982	-1.79E-04	-0.40457058	1.79E-04
A_52_P425092	-0.7388096	1.3208613	0.18540192	-0.16448307	0.27044106	0.041519165	2.2730746	1.6768003	-0.7459574	-0.041519165	-1.4085054	2.4075541	-0.4271164	3.2117543	0.67710924	0.8667574	-1.3735685	-0.9248395	-0.55637693	-0.8457446	-0.22342443	0.32656336
A_52_P333825	0.5334692	0.25918627	0.35599422	0.30525446	0.09047985	-1.3048248	-1.1219077	0.5066948	-1.1503239	-0.09048033	-0.31271553	-0.6614008	-0.94629574	-0.39804173	-0.45154333	-1.0033584	1.4163127	0.774878	0.62078714	0.9837594	0.19354439	-0.6403246
A_52_P280360	-1.680057	-1.1978617	-0.25382805	-0.39174128	-0.3892088	0.5560684	0.3573346	0.88229275	-2.0944934	2.5890045	3.1264048	0.61125565	0.25382757	-0.6285615	-0.48076773	0.37355185	-0.31461143	1.0695052	0.74939775	1.4600406	-1.537446	-0.49109602
A_55_P2142818	-1.1364508	-0.76530457	0.04127121	-0.36480427	-0.41129875	0.84779406	0.37470293	2.662743	1.0075407	0.59199286	-1.5767365	0.81279325	-1.2412806	-1.3841152	-1.2896719	0.43494463	1.3316135	-0.04127121	0.6760874	0.17122364	-0.94192696	-0.7571745
A_66_P106814	-0.7447643	-0.46255684	0.07855606	-0.048324585	-0.15599728	0.7347717	0.79805183	0.4960003	0.07251549	0.33275223	0.021155357	0.43579292	0.44240475	-0.31641293	-0.55765724	-0.64083767	0.48362064	-0.017577171	-0.05904579	0.017577171	-0.4668045	-0.11684799
A_52_P386682	-0.31973314	-0.3691187	-0.68757343	-0.61080074	-1.1489973	0.9625397	-0.3577938	1.9252481	0.27162695	0.035066605	2.112176	0.08389187	-0.6416216	-0.035066605	0.11342716	1.2917609	0.59792805	-0.774395	-0.06567192	0.21578312	-0.60533714	0.2392025
A_55_P1995104	0.046994686	0.09094429	0.39452267	0.30186176	-0.17564917	-0.52198935	-1.1420884	1.1383276	-0.51464415	-0.91688585	-1.155642	-0.69891214	-0.5793705	-0.47027063	-0.046994686	0.69970655	1.6741142	1.3119097	0.33221626	1.1949315	0.32379198	-0.10663748
A_55_P1989544	-0.13723087	0.006521225	0.14685726	0.28382492	-0.025554657	0.9232912	1.283082	0.29276133	0.40957642	0.16063881	-0.21192837	-0.08792019	-0.45664692	0.08440685	-0.4524002	-0.54979515	-0.9159131	-0.006521225	0.07193565	-0.41980267	-0.109555244	0.32504082
A_52_P244463	-0.11381149	-0.19665718	-0.100709915	-0.13482094	-0.22110844	0.40744972	-0.103336334	0.18654156	-0.35425663	0.78389645	1.023407	0.22900248	0.13262272	-0.014919281	0.014919281	0.36558628	-0.98563576	-0.13050842	0.16439247	0.28861523	-0.26874638	0.23930073
A_51_P100776	-0.97966576	-0.5983467	-0.85373974	-0.25124454	-0.45694065	-0.38185453	-0.9186373	-6.23E-04	-0.82472754	1.8618112	1.8266964	0.63956404	0.2014556	6.23E-04	0.12336445	0.41658115	1.4170146	0.4488201	1.078938	1.3100739	-0.62847805	-0.8741317
A_55_P2018292	-0.055032015	-0.20526814	-0.018319368	-0.004309893	0.05440688	0.004309893	0.1412046	0.21041799	0.07323098	0.23249316	-0.13589978	-0.14293647	-0.016781092	0.07467532	0.21683383	0.21017003	-1.2040327	-0.018645525	0.057112932	0.2065475	-0.5001223	-0.2895863
A_51_P466229	0.33382988	-0.08053398	0.088214874	0.1697855	0.35677147	-0.6758857	0.20072937	9.94E-04	0.659544	-0.5177183	-1.3483562	0.037909985	0.27622414	-0.08220768	-0.16729069	-0.08309221	-0.49936962	0.09962368	-0.09317684	-9.94E-04	0.45602417	-0.31550312
A_55_P2128704	-0.3715744	-0.24666214	0.09052849	0.011766434	-0.01910019	0.816453	0.9480448	0.018904686	0.020256996	-0.34345055	0.21664715	-0.21205616	0.1789608	-0.011766434	0.04361534	-0.018396378	0.1418171	-0.015846252	-0.09072685	-0.19062996	-0.12569427	0.12952805
A_55_P1956097	0.010541439	0.071979046	0.20993662	0.26577425	0.15301561	-1.0542579	-0.7751565	-0.2617383	-0.010541439	-0.70535135	-0.6487193	-0.11204052	0.27725172	-0.39307356	-0.21052694	-0.37877035	0.8086457	0.2217679	0.08601332	0.4375167	0.098783016	-0.11350012
A_55_P2153743	-0.123162985	-0.331105	-0.30246997	-0.2506969	0.102529764	0.53121066	0.26934743	0.13979268	0.0230062	0.15417123	0.4359448	-0.16557002	0.5755999	-0.0230062	0.060594797	-0.15626502	0.26415515	-0.31620717	-0.22237468	-0.33165717	-0.13836169	0.0583508
A_55_P1991617	-0.14095306	-0.07902813	-0.2133894	-0.31286907	-0.36764717	1.0490713	-0.22571707	1.8988066	0.25078678	-0.11132431	0.07902813	1.1168056	-0.40171623	-0.4338236	0.7147045	14.694269	2.2043858	0.84383583	1.9226131	1.3156567	-0.70159817	-0.4683056
A_55_P2026425	0.6709418	0.70033216	-0.01045084	-0.39815092	-0.6337824	-0.8586979	-0.993011	-1.102149	-0.41832304	0.19391346	0.09410715	-1.7986712	-0.55546474	0.5669856	0.010451317	-0.19876051	0.1762271	-0.052485466	0.03127241	0.39557552	0.3071952	0.12435341
A_51_P208152	-0.06866956	0.028905153	0.004575968	-0.13627219	0.13583541	-0.6923206	-0.332381	-0.8535578	-0.49767995	-0.004575968	0.05120063	-0.2710836	0.42634702	0.20868707	-0.006778956	0.771672	1.4153574	0.17828631	0.17061639	0.5446608	-0.033569098	-0.64370656
A_51_P273326	0.32016468	0.18463326	0.17155361	0.13476276	0.3698225	-0.9040098	-0.9820366	-0.11495876	0.08510685	-0.4439497	-0.54259586	-0.35867405	0.35823822	-0.24557209	-0.060286522	-0.5468073	0.8832855	0.049687386	-0.14786434	0.1219368	0.17767143	-0.049687386
A_52_P578723	1.2338109	1.0373044	-0.14788961	-0.15312481	-0.6203551	-1.2376981	-1.7473326	1.6490374	-0.5841441	0.45635748	1.4391751	0.26563835	-0.6386061	0.5926757	0.18288422	-0.3824973	0.57127476	0.24974394	-0.4596038	-0.37494183	0.14788961	-0.9470482
A_55_P1980072	-0.013266087	-0.12244034	0.11382151	0.23195553	0.08057356	-1.5944486	-0.0311265	0.2886629	-0.61024046	-1.8661385	-0.97408056	0.013266087	0.350276	-0.8102851	0.20916939	0.6695299	1.6295276	0.17399645	-0.15365648	0.22453451	-0.24272871	-0.23598003
A_51_P109335	0.27384758	0.2760334	-0.088567734	0.08762741	-0.03354931	-0.46491146	-0.6313925	-0.32725048	-0.16712475	-0.14123726	-0.10505962	-3.12E-04	0.22313881	0.043278694	0.29616833	-0.2850113	0.48758793	3.12E-04	0.019618034	-0.016752243	0.1613388	0.06566429
A_55_P2012056	-1.017015	-0.8741374	0.07322693	0.029610157	-0.017707825	-0.48548508	-0.33088017	0.5200517	-1.1215982	0.7122612	-0.3341174	0.04113865	0.017708302	-0.22941875	-0.2946701	0.037170887	1.24652	0.21600437	0.4638381	0.3929162	-1.0554204	-1.4449906
A_55_P1971220	0.9440193	0.8937092	0.3826933	0.33911705	0.46415758	-0.16211557	-0.077280045	-0.0668931	0.84464407	-0.616086	-0.004725456	-0.020038605	-0.7646103	-0.18268442	0.38854504	-0.49410295	0.09442711	2.30E-04	-2.30E-04	-0.4455471	0.33173513	0.18156147
A_51_P126437	0.14069843	0.056051254	-0.31115627	-0.4665804	0.018409729	-0.036704063	0.72890663	0.37787914	0.4353342	0.16813469	-0.114504814	-0.3159523	0.97238827	0.002576828	-0.002576828	-0.10491085	-0.037398815	-0.29876328	-0.21116209	-0.12781906	0.56998444	0.13474655
A_51_P205524	-0.42159414	-1.370605	1.7397337	-0.58983564	-1.0451789	2.540422	2.9222574	2.014041	0.372025	0.0499053	-0.0499053	0.24850798	-0.4451146	-0.63619757	-1.9615722	-0.23915863	0.74949026	0.2510295	0.974689	-0.4568324	-1.5901256	0.39240122
A_51_P337675	0.76887083	1.1308913	-0.13138723	-0.4917922	-0.65057516	1.0332675	2.394342	0.38950348	0.004416943	0.26619196	-0.004416943	-0.28801394	-0.8180833	0.6957698	0.0625577	-1.0659337	-1.9947352	-0.76809454	-0.57251406	-1.4709897	0.47046995	1.2218986
A_55_P2036547	0.3511343	0.361475	-0.3910551	-1.1793633	0.6683793	-0.168509	-0.53902245	1.65902	0.05189991	-0.29624462	-2.4334679	-0.09877205	-1.6979132	-0.38437176	-0.3005104	0.10091114	0.40473557	1.0507593	0.083702564	0.41105175	0.07569647	-0.05189991
A_55_P2147812	-1.2243662	-0.7888851	0.07630348	-0.26517773	-0.47820473	0.7461481	0.37809896	2.571268	0.9328103	0.6204877	-1.5149336	0.81754446	-0.82998276	-1.3106365	-1.3991823	0.31958103	1.3227043	-0.07630253	0.5704365	0.106245995	-1.0282173	-0.8390312
A_55_P2160980	-1.4522057	-1.0112953	-0.15077686	-0.48857498	-0.7063732	0.51674604	0.15077686	2.3390512	0.7020931	0.39270115	-1.5538645	1.0041499	-1.1163797	-0.4796009	-1.4209585	1.3355141	1.8128557	0.45296764	0.34140682	0.8743782	-1.2585716	-1.0695972
A_51_P364421	0.10627556	0.17709541	-0.012087822	0.119068146	0.106882095	0.8026228	0.6906719	-0.14256287	0.5485573	-0.37368965	-0.27483845	-0.38821077	-0.7046461	-0.03999996	-0.13551521	0.012087822	-2.3133073	-0.02008915	0.017546654	-0.09756374	0.27826595	0.30978394
A_51_P425833	-0.28080273	-0.153162	-0.032455444	0.069369316	-0.28901482	1.8193521	0.6686821	0.25893116	0.45421886	0.4722185	0.90997887	-0.09752655	-0.015492439	0.007080078	-0.04305172	0.28503132	-2.3178039	0.028521538	-0.2866869	-0.4117508	-0.007080078	0.691206
A_55_P1958400	-0.33528996	0.17177057	0.036450386	-0.26648808	-0.82956266	2.802095	3.425332	2.2008367	-0.6724849	1.1609325	2.123395	-0.4859848	0.6374521	1.001801	-0.036450386	0.20704031	-0.6955991	-0.99797535	-0.6058898	-1.4006443	-0.36836433	1.1886454
A_55_P1958840	-0.025222778	-0.12758064	0.17500591	-0.016931534	0.21907043	0.6021843	0.7515335	0.7750416	0.35258198	0.016931534	-0.5077305	-0.306612	0.34281254	-0.21833515	0.5498209	0.24987411	-1.7598286	0.6548166	-0.18303394	-0.11941528	-0.5082426	-0.33143902
A_51_P145220	-1.5684538	-0.83804417	-0.13929272	0.68840504	-0.53019047	2.621234	0.048005104	2.2114506	0.68376064	3.678275	2.789678	0.3730569	-1.6301632	-1.7382307	-1.4196987	-0.048005104	1.0849423	-0.49662876	0.40243006	-0.100904465	-1.128005	2.6371636
A_55_P2078073	0.23013783	0.21663857	0.055607796	0.013311386	0.24561024	-0.058386803	0.3516674	0.24088097	-0.013311386	0.023228645	-0.48267555	-0.3238721	1.0210648	-0.17886639	-0.33429623	-0.7543125	0.7914095	-0.20438862	-0.39342976	-0.13089275	0.1149416	-0.035888672
A_66_P132222	0.19891644	0.004706383	-0.004706383	0.29850483	-0.0055089	-1.2900367	-1.1683812	0.08454418	0.11323309	-0.64591646	-1.0474663	0.5095129	0.43380165	-0.21351528	-0.024168491	-0.27705336	0.88128614	0.13873434	-0.12636995	0.3867755	0.16962051	-0.47712803
A_55_P2132756	-0.15865946	-0.11093712	0.4283867	0.03323698	0.5357146	-0.43340778	-0.024339199	0.57155514	-1.0441451	-1.3366785	-0.58589983	-1.1369028	0.2968917	-0.31509352	-0.59806204	0.057319164	1.0978837	0.33777952	0.090125084	0.024339199	-0.14238405	0.13008976
A_55_P2013833	-0.2546172	-1.6939282	-0.26197386	0.065858364	-0.12333822	0.48776102	0.02093935	-0.02093935	0.23583555	-0.2415576	0.33227587	0.71812296	-0.4794898	0.44726992	0.45490217	0.7572837	-1.881535	-0.07845926	0.29727793	0.18147898	-0.20371962	-0.204144
A_55_P2452914	-0.9034605	-3.6434884	-0.39490414	-0.1348629	-0.13845444	0.04612255	-1.3489814	-0.25199318	-1.1740093	1.6501179	2.7355394	0.8353071	0.23262978	0.3961935	0.19904804	0.52211666	-0.04612255	0.2275114	0.60434246	0.67966557	-0.9657631	-0.048168182
A_51_P302566	0.15751839	-5.8737803	-0.199749	0.17102146	0.16991806	-0.9922266	-1.2412767	-0.03332138	0.5196667	-0.87774277	-1.8817015	0.1650734	-0.6853504	-0.26550674	0.064380646	0.03332138	-1.065443	0.08756161	0.20150948	0.5132446	0.21835041	-0.44961262
A_55_P2108868	-0.067394495	-2.9770439	-0.28053737	-0.10726237	0.12177777	-0.1356461	0.009829283	1.033109	-0.21960425	0.29732585	0.44414973	0.70111537	0.29550433	0.4546497	0.28713346	0.33917832	-0.54851556	-0.030279398	-0.009829283	0.12027478	-0.031680822	-0.092417
A_52_P313102	-0.73107576	-2.4552994	2.4107642	0.49021196	0.69602823	-0.35646677	1.3351169	0.46180916	1.3820853	0.46831465	-2.3257008	0.9222107	-1.5747051	-1.4057679	0.20717525	1.190198	-0.65775204	-0.798944	-0.66615057	-0.20717525	-1.7624903	1.7131538
A_55_P2043147	-0.28477287	-6.0100017	-0.14513111	0.027231216	-0.111310005	0.2465105	0.67676926	0.39992523	0.7654753	-0.027231216	-0.9316931	0.22980595	0.42718697	-0.12699127	0.24991322	0.35725498	-1.8683629	0.09175682	0.21289253	-0.09602642	-0.081092834	-0.42771435
A_55_P2146500	0.012084961	-5.1044803	-0.07490206	0.26340723	-0.24581861	1.8765478	-0.04179287	-0.012085199	-0.4906907	1.1619315	1.943891	0.30362797	-0.16173506	0.08570099	-0.40342474	-0.06346893	0.20607853	0.11295986	0.38494205	-0.31463146	-0.04652691	0.53744745
A_55_P2028842	-0.9601517	-0.63359165	0.011329651	-0.011329651	-0.26829624	0.9782915	0.42987537	3.2658997	0.9913702	0.48182297	-1.5204992	0.7021785	-1.3528309	-1.4845295	-1.2437449	0.39643908	1.4390926	-0.0430851	0.87331104	0.16814137	-0.8616066	-0.70594025
A_51_P253697	0.003520966	0.12089348	0.001199722	-4.19622	-0.001199722	0.60317516	0.48416615	-0.062777996	0.109721184	0.18716812	-0.07713413	-0.06328249	-0.20073032	-0.01419735	-0.097167015	-0.27703953	-0.15639591	0.018449783	0.08483124	-0.24150753	0.16483402	0.17138863
A_55_P2043723	0.4460969	0.76186514	0.2797799	-4.137672	0.2551303	-0.3437333	-0.8097501	-0.6472888	0.35877085	-0.60108423	-1.4571157	-0.49670172	-0.9301076	-0.2345643	-0.02787447	-0.42974806	1.0851026	0.2500806	0.16914892	0.02787447	0.31888723	0.16312075
A_51_P107433	-0.10321283	-0.042598248	0.23799658	0.06689501	0.042598248	0.26450014	-0.45756674	-0.6942797	-0.21907377	-0.28070498	0.27246428	-0.5061116	0.36448908	-0.342319	-0.1945939	-0.6393542	0.81718683	0.11287546	-0.08622885	0.056856632	0.28245306	0.3675046
A_55_P2341243	0.30765772	0.14284658	-0.014655113	-1.0451174	0.12159157	-0.6129055	-1.984015	0.29610968	-1.4407167	-0.6340327	-0.31948566	-1.7263184	0.06773996	-0.37717342	-0.09548569	-0.1457367	1.2362909	0.2593994	0.0748539	0.2925024	0.2185893	0.014654636
A_55_P1954633	0.48333502	0.34042883	-0.4263873	-0.9777856	-0.10471487	-0.40225935	-0.2898755	0.103765965	-0.003831387	-0.02029562	-0.26336718	0.15790701	-0.3608241	0.40993643	0.49339056	0.47234106	-0.25167704	-0.04360342	0.013121128	0.2982459	0.26463747	0.003831387
A_55_P2169980	-0.99042606	-0.6456032	0.025569916	-0.16208458	-0.30639267	0.96140957	0.4254341	3.5770764	1.012733	0.50601006	-1.664588	0.7295947	-1.3294859	-1.4728279	-0.93561363	0.83905125	1.4071388	-0.025569916	0.8324919	0.19949818	-0.7173977	-0.68941593
A_51_P316173	-0.026713371	-0.22227812	-0.3866744	-0.33736515	-0.66268635	0.9650583	-0.24701452	1.5288677	0.13075495	0.5629382	0.23204947	-0.045544624	-0.50953865	0.19323874	0.026712894	0.44343615	0.7081127	0.032740593	0.09825373	-0.45641184	-0.112564564	-0.39742708
A_52_P538390	-1.0029526	-0.65370274	0.025452614	-0.20386505	-0.31938267	0.95270157	0.4198141	2.6858845	1.0148907	0.5106735	-1.6593151	0.7353287	-1.3367367	-1.4710283	-1.2155209	0.44743538	1.395689	-0.025453568	0.8175583	0.2025919	-0.8574619	-0.69051075
A_51_P190753	-0.41661167	-0.6325197	-0.055843353	-0.3040104	-0.40650082	1.1084166	0.34348488	2.7755337	0.93464565	0.43188953	-1.7379751	0.657053	-1.4161329	-0.1866169	-1.296402	0.3695798	1.3093548	0.011334419	0.8532171	0.12289429	-0.011335373	-0.77248096
A_51_P303238	-0.015820026	-0.19432974	-0.12800455	0.19885969	0.51502657	-0.21020555	0.030991077	0.096423626	0.2474637	-0.5703025	-0.4510188	0.014700413	-0.07286501	0.21130133	-0.18139887	-0.014700413	-0.49331236	0.1269908	0.10585737	0.18258142	0.2933898	-0.19876528
A_51_P365409	0.0895257	0.016541004	-0.16109896	-0.031937122	-0.007769108	1.2014203	-0.08286619	-0.5437226	0.073525906	0.1884408	0.65120363	-0.60515594	-0.31225634	-0.22554922	-0.35690737	-0.342093	0.16327333	0.007769108	0.06251478	-0.17976809	0.4630456	0.76065683
A_55_P2004576	-1.0253811	-0.6694498	0.025714874	-0.27066994	-0.34016705	0.9371538	0.40974808	2.6933656	1.0190368	0.52147007	-1.6481428	0.7479954	-1.3276968	-1.4641628	-1.2155199	0.45919657	1.3776479	-0.02571392	0.7916384	0.20630741	-0.8656101	-0.6945343
A_51_P234956	-1.2714577	0.040222168	0.031757355	-0.13258362	-1.0740275	2.3613453	4.294504	3.2746696	-0.21499062	3.0110865	0.04446745	0.25999117	1.7980108	-0.031757355	-0.63674784	-0.45768166	-1.2169242	-0.6570506	0.113613605	-0.78952837	-0.100534916	0.97903347
A_66_P116998	-0.08093953	0.14494777	-0.24225354	0.38761115	0.27080703	-0.26552844	-0.7607243	-0.4095955	0.52192616	-0.419338	-1.0170505	-0.26035523	-0.51325727	0.6239259	0.76492476	0.6562159	0.90887284	0.3636806	0.014662981	-0.014662981	0.3329351	-0.33495927
A_55_P2100008	0.06956053	0.014483929	-0.026986599	0.003618717	-0.07359362	0.2641225	0.26345396	-0.28111792	0.103786945	-0.003618717	0.57050943	0.3175664	0.4349017	-0.111858845	-0.04567957	-0.5495057	-0.46807718	-0.16876078	-0.2540908	0.021107197	-0.17939901	0.20380354
A_55_P2063490	0.24236083	0.20508265	0.06577039	0.26639104	-0.21857142	-0.36836648	0.21175933	0.82487035	-1.2370145	0.22514701	-0.3937471	-0.06577039	-0.53107905	-0.1465118	0.19501424	0.08739686	1.4420078	-0.1128881	0.24193501	-0.11162543	-0.11986804	-0.49262834
A_52_P657360	-0.57628727	-0.12151289	1.1747522	-0.029323101	0.029323101	1.4658284	0.43726444	1.118051	-0.47324896	0.6866112	0.25669956	0.7259402	0.029780388	-0.894248	-0.6477237	-1.0102181	-0.24745798	0.08366442	-0.19958353	-0.4536109	-0.8847575	1.4905033
A_66_P136632	0.16067672	0.61243796	-0.12043595	-0.21226287	-0.25342393	-0.33019376	-0.66762996	-0.24850392	0.54855514	-0.1274736	-0.38033652	-0.32553983	-0.032040358	0.36936164	0.35498977	-0.27580523	0.7841103	0.38681006	0.2099297	0.74941945	0.20164084	0.032040358
A_52_P262930	0.26538658	0.08923769	-0.24797058	-0.5733242	-0.8445711	0.94748306	-0.08322096	2.2170095	0.5445709	0.06434536	-1.3238096	0.29262638	-0.48604584	-0.9677658	-1.0712061	-0.010475159	1.5235872	-0.50680065	0.76457596	0.010474682	0.28525066	-0.9009266
A_55_P2068414	0.84387803	0.6921971	-0.21830487	0.026358843	0.24581409	-0.8219311	-0.6854532	0.20742917	-0.27276874	-0.8149016	-0.23260045	-0.66969943	0.5175359	0.28547978	0.28573585	-0.026358843	0.7153728	-0.04370761	-0.23825479	-0.27332616	0.46450114	0.13608861
A_55_P2014100	0.32374	1.1193671	0.16706562	0.6279559	0.06128168	0.77053833	-0.21626854	-0.06128168	-0.3862872	-0.6040292	-0.99911594	-1.0578208	-0.92634916	-0.87026215	0.064962864	-0.62895584	0.5796089	0.6300826	-0.25031233	0.59854174	0.44082308	-0.4074297
A_55_P2133549	-1.1888924	-0.61099625	-0.085775375	-0.4743433	-0.48972034	0.78648996	0.2754345	2.5779834	0.9082236	0.43727493	-0.415102	0.6656866	-1.4083929	0.6334152	-1.3491154	0.35247803	1.236095	-0.144763	0.6242914	0.08577442	-0.56991386	-0.8298769
A_51_P423976	-0.027001858	-0.20273542	-0.015618801	0.08054018	-0.07668543	0.46389437	0.6888881	0.5738702	0.33901596	-0.003306866	-0.59101725	-0.04284668	-0.0279603	0.118742466	0.2515502	0.4626298	-1.506824	0.003306866	0.4017887	-0.10224962	0.29753256	-0.03317499
A_55_P2011210	-1.1972256	-0.83187866	-0.083610535	-0.48125648	-0.4944191	0.779901	0.27337503	2.5762134	0.9084215	0.44428825	-1.7260323	0.67243433	-1.3997784	0.47707272	-1.3547153	0.3514428	1.2336807	-0.14508247	0.61550856	0.08360958	-1.0141869	-0.83444214
A_55_P2159381	-1.5332499	-1.1677313	-0.41424465	-0.81530476	-0.82845116	3.956191	2.4977694	2.4128356	0.57653713	2.4966474	2.527762	0.6433921	-0.01872921	-0.3631935	-1.6896095	0.01872921	0.90071344	-0.47703934	0.2794237	-0.24948215	-1.3489456	1.599513
A_55_P2095498	-0.18374062	0.53037596	-0.44651365	0.10765648	-0.685936	0.08789921	0.16863155	1.8885279	0.22287035	0.8511267	-0.03172016	-0.006376267	0.48160505	-0.7472601	0.15836334	-0.33590555	0.7580981	0.00637579	-0.078345776	-0.48971653	-0.24442387	-0.3086543
A_55_P1998115	0.09081626	-0.15145278	-0.17377973	-0.0841763	-0.17478251	-0.4407165	-0.009835482	0.67586946	-0.02750659	0.09706044	-0.4011705	0.29840207	0.009835482	0.22766185	0.6020024	0.35849166	-0.8131511	0.6994779	0.37012982	-0.14127803	0.5766809	-0.5004318
A_55_P2110455	-1.1590271	-0.876668	-0.10777187	-0.5159807	-0.5326376	0.7369566	0.24103785	2.5415587	0.8780408	0.42882204	-0.048672676	0.6556821	-1.4117022	0.7157521	-1.3973446	0.31697607	1.200582	-0.17503357	0.56902695	0.048672676	-0.97776794	-0.4954586
A_51_P484671	1.2166352	1.3287053	0.014389515	0.16870022	-0.08946276	-0.59794855	-1.4476457	0.14125896	0.41760302	-0.5142889	-0.06831312	-1.2086024	-0.7035341	1.4310722	0.5840502	-0.22956562	0.9678683	-0.014389515	-0.07919979	-0.1894083	0.5673804	0.49494886
A_51_P435817	0.805104	0.64134	-0.29645944	0.020723104	0.13766456	-0.96797633	-1.3882263	-0.17882085	0.424464	-0.41535306	-0.9224031	-0.57380366	-0.55758214	0.2115066	0.28074336	-0.18038774	0.86779904	0.10932469	-0.020723104	0.20721364	0.38073802	-0.04346776
A_51_P120615	0.3968835	0.38999033	-0.14076328	-0.16460896	-0.31005287	0.2616501	0.05156088	-0.30888772	0.008004665	-0.23277521	-0.008004665	-0.20023775	0.16384459	-0.055861473	0.21014166	-0.017613888	-0.23905706	0.025992393	-0.12511015	0.01460886	0.1740079	0.28201914
A_55_P2186514	-0.004860401	0.036940098	-0.8431697	-0.16888523	-0.39011574	-0.38129234	-0.4920559	0.070168495	-1.5623193	1.9551349	0.68363285	0.049829483	1.0256	0.70058393	-0.2941904	-1.767787	0.48084354	0.004859924	0.07833004	0.42105532	-0.42921972	-0.52459097
A_51_P182993	0.018117905	-0.070913315	-0.7617779	-0.018117905	-1.0590234	-1.7974086	-1.5610628	-0.033073425	-1.8628054	0.84749126	0.98150396	0.4234395	0.23565054	0.32436752	0.69889116	0.42075586	-0.63268805	0.56436825	0.80837345	1.0891967	-0.72604275	-0.775404
A_55_P2031501	-0.6783333	-0.46549034	5.63E-04	-0.039544106	-0.018906593	1.0786152	0.99335575	0.46700478	-0.09125042	0.6418886	1.0683737	0.25436592	0.506135	-0.05135727	-0.32506466	-5.63E-04	-0.82747173	0.18213463	0.1139555	-0.06593037	-0.46159554	0.4367714
A_55_P2037737	0.27529478	0.3636408	0.085264206	0.030976772	-0.012947083	-0.5080328	-0.60445213	-0.7484102	-1.8254948	-0.33170605	-0.35341978	-0.04548216	-0.5534706	-0.36104393	0.049227238	0.012946606	1.5070567	0.5802145	0.58719206	0.9303551	0.26616192	-0.1399455
A_66_P110606	-0.006337166	0.11590433	-0.25363493	-0.06378698	0.006337643	0.40247488	-0.34803534	2.9706445	0.642921	1.3029633	2.055419	0.13121271	-0.62944937	0.5961714	0.08093166	-0.05086708	0.5806346	-0.18098068	-0.52138615	-0.30496645	-0.5225563	-0.93284273
A_55_P2110185	-0.5747585	0.08876419	0.24771214	0.49852562	-0.17414522	-0.066765785	-0.13978386	0.9768319	0.11837292	0.053444386	-0.024450302	0.591424	-0.3765669	-0.013658524	-0.17708445	0.07570839	-0.693419	0.45799828	-0.03475237	0.20095158	-0.37030125	0.013659
A_66_P123449	-1.1520138	-0.77955055	0.0432415	-0.36322975	-0.42269707	0.8322482	0.37313318	2.6543708	1.0000482	0.5932312	-1.5724659	0.8128147	-1.1079235	-1.3784828	-1.3055544	0.42205763	1.3284402	-0.043240547	0.6584916	0.16350174	-0.9539032	-0.7678337
A_55_P2130870	-0.10109711	0.0631237	-0.8473244	-0.012391567	-0.79345894	-0.06450462	0.87403965	1.7592006	0.10556555	-0.2969122	0.987278	-0.03530836	0.01239109	0.4495592	0.5938673	-0.07524061	0.86027384	0.55766344	0.98387814	-0.32312346	-0.85422707	-0.876091
A_55_P1963198	0.16365099	0.19652128	-0.1743474	0.29373074	-0.2419548	0.560246	-0.018712997	-0.25636625	0.3231287	-0.7300482	-0.12014675	-0.30821848	-0.60152674	0.36663103	0.4785385	0.73822594	-1.1017342	0.4316454	-0.44494724	-0.5321417	0.018712997	0.069826126
A_52_P671625	0.388983	0.3540113	0.22838712	0.27436233	0.23710608	-0.38125777	-0.7809775	-0.30890322	0.3275087	-0.61122394	0.020338297	-0.52454877	0.034373045	-0.034513712	-0.31346583	-0.45142007	1.0946667	0.24171376	-0.14465117	-0.07675481	0.52851176	-0.020338297
A_55_P2094262	-0.64895964	0.1444521	0.40116692	0.20218801	-0.22329044	3.0190053	0.88395786	0.3712535	-1.2805681	2.7128043	2.0452104	-0.09456873	-0.7838936	-0.21844578	-1.0678768	-1.8666706	0.094569206	0.6273837	-1.6322346	-1.3499737	-1.9878845	1.9062953
A_52_P183826	-0.94398165	-0.47183895	-0.34377623	0.033931255	-1.5222154	1.5500369	3.07228	1.2469659	-0.40433168	1.5328622	1.6269169	1.5669103	0.7229471	1.0537319	-0.909925	-0.99242926	-0.06745958	0.10012102	-0.033931255	-0.1411395	-1.7406535	1.0185313
A_55_P1972720	-0.2711053	0.03167677	-0.077227116	0.10222578	-0.00190115	0.21080256	-1.60E-04	-0.354589	0.19031477	-0.067348	0.12133074	0.13718271	-0.09745455	-0.099603176	0.11007357	-0.1894126	0.5415826	1.60E-04	-0.22552824	0.118801594	-0.21656942	0.09295511
A_55_P1995060	-1.1865883	-0.804719	0.051854134	-0.34014988	-0.4474802	0.7970805	0.36991072	2.629222	0.9789038	0.6034641	-1.4085903	0.8157177	-1.2173576	-1.3575172	-1.3436623	0.38676548	1.5286784	-0.05185318	0.6208811	0.5073538	-0.9824295	-0.7941742
A_51_P136411	-1.4434547	-1.0597038	1.0482988	-0.5885668	-0.49336243	0.53983307	0.11741209	2.3731766	0.72325325	0.3522997	0.11282539	0.5633764	-0.52407646	-1.6069279	-1.6012039	0.12920189	1.0665097	-0.30550957	0.36341095	-0.11282635	-1.2386351	-0.72670746
A_52_P106537	0.008761883	0.015175343	0.014706135	0.14300299	-0.008761883	0.31015253	0.0779767	-0.13212872	0.23772478	-0.28775835	-0.3442645	0.015308857	-0.39036226	-0.33597422	-0.49401712	-0.71320295	0.09313536	-0.16144228	-0.052763462	-0.048573017	0.104261875	0.19795084
ERCC-00043_129	-0.9954195	-0.64298534	-8.79E-04	-0.13422966	-0.3381405	0.9574475	0.5216093	2.744134	1.4670072	0.33844566	-1.5800943	0.85869217	-1.0784874	-1.338294	-1.2283869	0.45456886	1.5198765	8.79E-04	0.56770754	0.19740772	-0.94149303	-0.8052473
A_55_P2079928	-0.1581459	-0.21837425	-0.15897179	0.13532448	0.018659592	-0.4856758	-0.069298744	0.30973434	0.51863956	-0.33299065	-1.1263618	0.07441616	-0.3151617	0.28682232	0.36162472	0.6361828	-1.8813648	-0.018659592	0.2504406	0.31533813	0.32690907	-0.27264977
A_51_P156927	0.102006435	0.16476297	-0.46884108	-0.5417161	-0.24634695	0.96320677	0.36071157	0.08569002	0.5867734	0.124120235	0.38698912	-0.26820278	-0.54595804	0.078550816	0.26805067	0.2654872	-1.8758726	-0.29861975	-0.31142282	-0.45077372	-0.078550816	-0.08292532
A_51_P309530	-1.521122	-2.1767244	1.3518319	-0.5204096	-0.87388945	0.5715275	-0.36854362	1.8575225	0.43279028	0.8398099	1.797976	0.61090946	-0.3351469	-0.21968412	1.2278008	0.057686806	-0.057686806	0.15013075	-0.75297594	-1.6989918	-2.4307604	0.353055
A_66_P101764	-1.4175434	-1.2137098	-0.20908356	0.079833984	-0.52085876	-1.110158	-0.95920086	1.2662191	-1.3375235	0.5158806	0.14512825	1.1953659	1.8598661	-1.0128069	-0.5609455	-0.079833984	4.293085	1.7922688	2.8424673	2.4555836	0.15376854	-0.3901949
A_55_P2172852	-0.9169464	-0.82210827	-0.31074238	0.014029503	0.5260525	-1.8303895	-0.951601	0.66583824	-0.25852633	0.8324213	-0.6253214	1.101058	0.9600544	0.14991093	-0.014029503	0.2091937	-0.9644537	0.88692665	0.96805096	1.3308706	-0.66546917	-1.3706656
A_51_P165602	-0.17396712	-0.07604289	-0.08632541	0.19297719	0.39872098	-0.75709414	-0.6024473	0.122457266	0.7388098	-0.70240855	-0.86418986	0.41429305	-0.08568835	-0.092606306	0.34115243	0.07604289	1.2162316	-0.09768367	0.40386128	0.3469603	0.29539418	-0.31130958
A_55_P2087157	0.32913184	0.5018289	-0.012240648	0.2592733	-0.011740923	-0.48214602	-0.07429576	0.15744185	-0.011483431	-0.069126844	-0.21809316	0.25807023	0.2667997	0.10295844	0.29846168	-0.13762307	0.42786193	0.011483431	0.04629588	-0.17680812	-0.06065488	-0.30266595
A_51_P366207	0.071205616	0.26025105	0.90480614	0.15624952	-0.07198477	-0.028831005	0.7480235	1.1551733	0.7289367	-0.81920433	-0.865108	-0.6182051	-0.029400349	9.97E-05	-9.97E-05	0.15748453	-0.1165452	0.79062605	-0.09983778	0.9393449	-0.12638569	-0.4488063
A_66_P116512	-1.2261763	-0.8091879	0.06979942	-0.28726578	-0.48039532	0.7485647	0.37330723	2.5837197	0.93997097	0.6139431	-1.5267687	0.8141241	-1.1857529	-1.3242636	-1.3950081	0.32868814	1.3164759	-0.06979847	0.57137537	0.11128807	-1.0226307	-0.8327408
A_55_P2122429	-0.303025	-0.019716024	0.6643841	0.70515466	0.1715672	-0.52339053	-1.0985806	0.56116986	-1.2117059	-0.89027953	0.7937033	-0.52046657	-0.02336669	-0.30396152	0.52979684	0.5672071	1.5172217	0.05851865	0.6815913	0.019716024	-0.22508216	-0.2136724
A_55_P2006832	-0.1391182	-0.07318878	-0.11855888	-0.46546555	-0.67579746	0.5495496	0.18303823	2.3794222	0.73899746	0.4230671	-1.3313093	0.6215296	-1.3628225	0.07318878	-0.27897072	0.12542105	1.1275253	-0.2683115	0.37314272	1.0082388	-1.22262	-1.0329151
A_51_P114005	0.48534536	0.4794469	0.61833715	0.45336294	-0.018371105	-0.9741421	-1.5027785	-1.113584	0.30269957	-0.64635134	-0.7405882	-0.67513895	-1.4351387	-0.19448853	0.018371105	-0.40333223	0.5419555	0.19066	-0.05219221	0.044392586	0.34502363	0.09730911
A_55_P1977593	-0.3461585	-0.12441015	0.37254095	0.489326	-0.22993708	-0.83594084	-0.8668294	-0.10037184	-1.0463796	-0.012853146	0.11293459	0.62083197	0.55116415	0.012853146	0.48800135	0.69226694	1.4513202	-0.07498789	0.40457678	0.01567316	-0.48817205	-0.68216467
A_52_P618728	-0.9731643	1.477175	0.749799	-0.6925638	-1.7124236	0.3047154	1.9644177	-0.042753458	-1.0614412	0.7994511	0.5605519	3.1235821	0.124275446	0.042753458	-0.44889617	-0.4881742	-1.0483453	0.39313722	-1.0148814	-1.9547598	-1.5761068	0.8586724
A_55_P1975115	-1.1058111	-0.76826954	0.08187008	-0.24969387	-0.4777956	0.74257135	0.3826189	2.5589485	0.9255252	0.6209836	-0.09885025	0.8188019	-0.26298428	-1.3012695	-1.4032555	0.31148672	1.332303	-0.08187008	0.56799984	0.10159302	-1.0343685	-0.8457136
A_66_P136735	-1.4153881	-0.95602894	-0.11358547	-0.4410076	-0.6723728	0.546659	0.1872282	2.3583307	0.72726774	0.42509937	-0.6726246	0.79860497	0.31671333	-1.49469	-1.5997038	0.113584995	1.1390495	-0.28114986	0.8211508	0.5636306	-1.2323093	-1.0440769
A_55_P2019009	-0.5086782	-0.7734287	-0.7725804	-0.5075753	-0.05398202	-0.46354127	0.3438046	1.0591381	-0.9734261	1.9043224	0.7735622	0.8196819	0.53995633	0.05398202	0.18379664	-0.274925	-0.65937495	0.084555864	0.26715207	0.9162657	-0.8770249	-0.7082584
A_51_P116687	-0.21640444	-0.46673298	-0.10128784	-0.080620766	-0.24027586	1.4718146	0.34259415	0.23409963	-0.108923435	0.52333164	1.3980432	0.7138729	0.7240839	-0.10310507	-0.005590439	0.10615635	-0.44600964	0.09729099	0.005590439	-0.027161121	-0.1614809	0.3736806
A_51_P430552	-0.22875357	-0.5086694	0.059229374	0.19254255	0.34345675	-0.57154703	-0.32192945	0.40082312	0.25978708	-0.21862173	-0.76706266	0.25666666	0.7061591	-0.28167105	-0.2652049	-0.20662165	1.1519551	0.33316088	0.18229055	0.3112445	-0.059229374	-0.6144357
A_55_P2132902	0.023139954	-0.74416447	-0.117497444	-0.019684792	0.012342453	1.003624	-0.28898048	-0.117155075	0.7313032	-0.027525902	0.19674969	-0.035201073	-0.36680984	0.23448658	0.5024433	0.6833105	-1.6023417	-0.012342453	0.25792694	0.20851421	0.13519287	-0.13136864
A_55_P2164764	-1.1792364	-0.67548466	0.09541035	-0.20252037	-0.44120407	0.768878	0.39993858	2.5383377	0.9277258	0.63495207	-0.9750614	1.2157536	-1.1151114	-1.2687035	-1.3831224	0.3210497	1.3738041	-0.09540939	0.60115147	0.103217125	-1.0312366	-0.846344
A_55_P2060849	-0.31512594	-0.7705045	-0.014794827	-0.023204327	0.15031052	-0.3253641	-0.58839655	0.7846527	-0.8211727	-0.04476309	-0.3027482	-0.90855455	0.7968545	0.11103916	0.014794827	0.7617965	1.9252143	0.5643406	0.20035315	0.9857373	0.17349243	-0.4807992
A_51_P104681	-1.1102057	-0.56859016	0.055036545	-0.38365746	-0.35768604	0.85014343	0.44111824	2.5993638	1.0719452	0.45084	-1.3204536	0.7882886	-1.2233496	-1.352972	-1.2683344	0.38223267	1.4630003	-0.055036545	0.6045542	0.15937805	-0.96673584	-0.7839451
A_55_P2052131	-1.3646469	0.90390635	-0.11752796	-0.39678097	-0.62971115	1.3958087	1.2297444	2.3119607	0.71709394	0.42556763	-1.6864243	0.6341047	-1.1054668	-1.4691811	-1.5821857	0.11752796	1.183507	-0.3206749	1.7223034	0.9332104	-1.2430115	-1.0609169
A_55_P2247235	-0.3494482	-0.38148737	-0.48036575	-0.017233372	-0.44645166	-2.166121	-2.6253872	-0.22144318	-3.0448623	1.355371	0.017233849	0.46679187	1.4058604	0.47672558	0.5286565	1.1784992	3.240162	0.81304073	1.2477136	1.284337	-0.33573246	-1.1705856
A_52_P300376	-0.44316292	-5.760602	-1.0716257	-0.3490095	-1.035284	0.5469041	0.01344347	-0.97296524	-1.8945489	2.3870897	2.4881916	0.822526	-6.228448	1.5578184	1.1569157	1.3268981	-0.01344347	0.3499236	0.76720905	0.8680062	-0.88942003	-0.05811882
A_55_P2151521	-1.2843304	-0.13964653	-0.07587242	-0.3330412	-0.5526848	0.64523745	0.54257107	2.340763	0.7662673	0.47347355	-0.40102768	0.69006157	-1.2395077	0.40667343	-1.5187521	0.17678547	1.2559347	0.06736946	0.4884658	-0.06736946	-0.48938942	-0.993886
A_66_P137775	0.23254633	0.40400648	-0.47873926	-0.8877406	-0.095665455	1.2490711	-0.5412092	2.1412883	-0.67714834	-0.7004738	0.96859074	-0.9686675	-0.470428	0.008778572	-0.008778572	-0.3560567	-0.22712135	0.40290594	0.9433818	0.20609665	0.6948118	0.40274858
A_66_P128963	-0.045772552	0.002369881	-0.49530363	-0.31254005	0.3223009	0.5801158	-0.22196531	2.776825	-0.28314686	-0.002369881	-0.2173357	-0.5744257	-0.14907217	-0.41582966	-0.3700695	0.037562847	1.3719339	0.25669575	0.62587357	0.43278503	0.4687271	0.24292803
A_51_P518926	0.62172556	0.7633748	0.36979055	-3.8157434	0.48931742	-0.878953	-1.144525	-0.81492186	0.29467058	-0.64128065	-0.4828334	-0.2502432	-0.2002902	0.20547915	-0.14017439	-0.44721317	1.2552724	0.045734882	-0.035454273	0.035454273	0.46008825	0.06771517
A_55_P1987499	-0.26639032	-0.16167688	-0.14978552	-1.6854291	0.067976475	0.06950712	0.5166564	0.40806532	0.6075759	-0.124613285	-0.9414954	0.046224117	-0.21498156	-0.32368517	0.16314363	0.062056065	-0.50011396	-0.006802082	0.032886982	0.006802082	0.024800777	-0.26268244
A_51_P475995	0.32437468	0.21022558	0.062372684	-0.14608812	0.7019334	-1.4065719	-1.470345	-0.19217634	0.75326777	-0.7903056	-0.8108659	-0.06351137	-0.062372684	-0.15037489	0.32854605	0.06557608	1.0733857	-0.20295572	0.103498936	0.38268042	0.15316057	-0.48912954
A_51_P274504	0.27159595	0.22733498	-0.11748314	3.79E-04	0.11369324	-0.054581642	-0.31237984	-0.4058876	0.24464417	-0.6474867	-0.5321493	0.062101364	0.2072382	0.11182499	0.15184307	-0.25365162	0.8348093	-0.008043289	-0.012678146	-3.79E-04	0.41206455	-0.051368713
A_51_P115374	-0.43225574	-0.158144	-0.34375572	0.10766363	-0.3732438	-0.0712986	-0.4004593	1.5585713	-0.14070034	0.7416582	1.5239773	-0.1234498	0.035070896	0.6445527	0.64187336	0.49744034	0.43544245	-0.035070896	0.651649	-0.14809704	0.17960644	-0.055262566
A_51_P107808	0.029938221	-0.043038845	0.250669	0.25182247	0.16072512	-0.74645853	-0.73120975	-0.024662971	0.046613216	-0.039940357	-0.27015495	0.02138853	0.40120363	0.025784492	-0.02138853	-0.20528507	-0.17186546	0.10971975	0.14683867	0.27222347	-0.26254463	-0.318758
A_55_P2012979	-1.6716356	-0.5888939	-0.51109695	-0.9150953	-0.71974754	3.1300373	1.5285368	3.6089516	0.3726344	-0.12881517	0.24789	2.450181	-1.9772873	2.456492	-0.24227047	-0.18245268	0.73279905	-0.669981	0.14391756	1.4621916	-1.0195389	0.12881517
A_52_P675530	0.6944301	0.41555	-0.43294072	0.038183928	0.25442004	-1.0804956	-0.63029313	0.7954681	0.34376502	-0.045759916	-1.1602018	0.011486292	-0.037643194	0.33269954	0.7552736	0.40572667	-0.055341005	-0.48230004	-0.011486292	-0.032622576	0.4315307	-0.38873696
A_55_P2137049	-0.76596403	-1.053122	-0.4281621	-0.23794317	-0.17822218	2.0703473	4.0659842	3.5473275	0.3520937	2.9525285	0.851686	1.4069695	3.4127421	1.2772365	0.17530775	-0.17530775	-1.6221628	-0.4443469	-0.55729055	-0.7074475	-0.7669158	0.22601748
A_55_P2231750	-0.15066528	-0.74187756	-0.6861944	0.48432732	0.07641125	0.33221245	-0.30707073	1.9844332	0.30906868	-0.042483807	-1.8731499	0.042484283	-0.73145294	0.6608391	-0.55716324	-0.24893284	0.65657616	0.3505993	0.18421793	1.5039043	-0.32074165	-1.1510592
A_66_P133202	-0.31122684	-0.36147976	-0.26374722	-0.056165695	-0.17697334	0.4525318	-0.0721302	0.29824162	0.27369213	0.22798729	0.2783804	0.43574524	-0.04340744	-0.28511238	-0.116885185	-0.13443089	0.34755325	0.09223366	0.04340744	0.27133274	-0.051293373	0.061663628
A_52_P329367	1.0098605	0.13371849	-0.81928635	-0.04381609	-0.18504477	-1.9810495	-1.626195	0.31103373	-0.7758355	-0.3093958	0.06654215	0.9680104	0.3608036	1.6120663	1.0176768	0.9202056	-0.68070555	0.043816566	-0.23683167	0.37389278	-0.82688046	-1.3656793
A_51_P346445	-0.8803654	-0.23997688	1.6450706	0.7533617	0.37791967	-2.036284	-1.2091355	-0.4433632	0.083491325	-0.5405135	-0.21161366	0.5559168	-0.15979385	1.0000005	0.026071072	0.21149445	1.0919633	0.028876305	-0.5225048	-0.026070595	-0.6168194	0.33608484
(+)E1A_r60_a135	-1.06076	-1.2561736	-0.56336546	-0.07818031	-0.628633	-1.3123846	-1.9681249	1.8411374	-0.63797617	0.87816477	-0.5463462	1.6967788	0.07818031	-0.21341515	0.77955294	2.1603823	3.3881483	1.946734	2.3812823	2.403409	0.17948055	-0.6570468
A_51_P137336	0.6541352	0.4584689	0.08776331	-0.001916409	0.18723059	-1.5628057	-0.6770463	-0.5845504	-0.29568338	-1.1051526	-1.4405408	-0.6007333	0.12136221	-0.24974394	-0.02280283	0.021347523	0.30849028	0.42753363	0.001916409	0.17740107	0.44881105	-0.16043043
A_52_P69194	-0.4619608	-0.26639318	-0.58212423	-0.56503963	-0.07866335	1.3121672	0.6104808	1.5008347	-0.11474228	0.32784748	0.9307666	0.7937708	0.92647505	0.12009621	0.15665722	0.37401342	-0.5190654	-0.03716421	-0.03675747	0.007832527	-0.27918577	-0.007832527
A_52_P459276	-0.19464827	-0.1821599	-0.3578372	-0.1738019	-0.17683554	-1.034874	-0.9450426	0.1732068	0.051385403	0.20067453	-0.40919352	0.7928281	0.027509212	0.3476615	0.23351812	0.5320916	-1.5415545	0.5842128	0.58308935	0.8281045	-0.027509212	-0.7642522
A_55_P2116748	-1.5503073	-1.1867619	-0.44240665	-0.83786774	-0.85023594	1.8272657	0.056853294	2.5559158	0.5510273	0.16833591	1.4808912	0.8982048	-1.7653685	-1.9061937	-1.7092667	-0.005680084	0.8788552	0.005679607	0.2611513	-0.2712946	-1.3680744	0.272789
A_55_P2052101	0.060508728	0.4484048	0.72126245	0.33040237	-0.18087721	1.0816793	0.054862976	1.5746169	-0.315701	-0.7841902	-0.054863453	-0.55484486	-0.13936377	-0.17189503	-0.24120998	-0.8730421	0.79959774	0.31544685	-0.6101332	0.47007084	0.17479277	-0.73441887
A_55_P2056566	-1.2663927	-0.9548626	-0.9591007	-1.3625116	-1.3737221	-0.032102108	-0.60188913	1.7004414	0.032102585	0.1604371	0.7288747	1.5366526	1.8283873	-1.4340324	-1.1968069	0.17344093	4.041859	1.6732383	3.3028264	3.317418	-0.18003559	-1.3603935
A_55_P1967481	-0.02287817	-0.5446067	-0.016221523	0.6042228	0.20205069	2.9210753	-0.68589354	1.278976	-0.7283573	0.88863707	1.2526541	-0.96078634	-0.8037734	-1.3398027	-0.37400198	0.47023344	1.3640819	0.016221523	1.0406041	-0.7104311	-0.3162465	1.6990356
A_66_P131137	-1.0956297	-0.8419409	-0.07767296	-0.4867363	-0.49929237	0.7716389	0.27542925	2.7175817	0.9105549	0.4530182	-0.82631016	0.68156195	0.07767296	-0.55236626	-1.3616104	0.97859	1.2346897	-0.14080715	0.604095	0.08357048	-1.019845	-0.83827496
A_55_P1953475	-0.04959011	0.12170696	0.002476692	-0.027797699	-0.0679121	0.12730694	-0.21010494	0.021226883	0.04270935	-0.15094471	-0.10473442	-0.20946407	0.16292667	0.010485649	0.00124836	-0.14980316	0.74004173	0.07889557	-0.00124836	-0.060383797	0.19647789	-0.0269804
A_55_P2018393	-0.39671183	-0.18412066	0.12162733	0.087090015	-0.57743216	0.68967295	0.452209	-0.18731165	-0.18222666	-0.5475812	-0.08566809	0.29537153	0.21969175	0.016664028	-0.016664028	0.19842958	-0.1792016	0.2618909	0.27212095	0.027498722	-0.13520575	-0.11401415
A_51_P135389	-0.12477255	-0.26471663	0.46389818	0.13875532	-0.16453409	-1.5325727	0.023085117	0.10140467	0.034005165	-0.5206437	-1.0738988	0.25251102	-0.1060729	-0.120250225	0.16670561	0.23714161	-0.6451049	0.54619837	0.12577534	-0.023085117	0.42322683	-0.7376256
A_55_P2050843	-0.65660954	-0.75057507	0.03491783	-0.37967682	-0.4014902	0.86412525	0.38000584	2.6767864	1.0148067	0.57303476	-1.5461988	0.79976034	-1.2640791	-1.4064064	-1.2697144	0.7012911	1.3386226	-0.034916878	0.6932883	0.18379307	-0.92558575	-0.7421236
A_52_P348214	-0.17641258	-0.10806942	-0.64937925	-0.5880985	-0.6833472	0.6737447	0.1044364	0.027581692	-1.6981492	1.5755758	2.1946135	1.5363097	0.42336464	1.3572035	0.47160244	0.20805073	-0.15799904	-0.15936327	-0.12164259	0.3799739	-0.6746869	-0.027581692
A_55_P2135383	0.2828579	0.54333067	0.33713293	0.42913342	0.15013027	-0.4238367	-0.4443841	-0.38399935	-0.8452511	0.3734517	0.62102365	-0.40724754	0.279212	-0.19268227	-0.46143103	-0.48681593	1.2589908	-0.07934427	-0.17027283	-0.10889149	0.07934427	0.3157053
A_51_P106428	-0.45983648	-0.33773565	-0.36766386	-0.107179165	-0.18855333	0.69898367	0.3136487	0.1490283	0.25975657	-0.028642178	0.27534437	0.19555807	-0.24326468	-0.21851015	-0.10175657	0.037998676	-0.9754157	0.028642178	0.05061674	0.14591742	-0.30993032	0.03536749
A_55_P1982234	-0.27168798	0.09829807	-0.14633083	-0.031264305	-0.585629	0.8885045	0.2215991	0.03126383	0.08922577	-0.10321903	0.516726	-1.0650291	-0.5628314	-0.34010792	0.8026905	0.680943	-2.841382	-0.108801365	0.14708757	0.405519	-0.42941952	0.31090784
A_55_P2019254	-0.4282174	-0.31750917	-0.23363066	-0.13841867	0.37694025	1.0005679	0.29643297	0.07652235	-0.1941762	0.59068537	1.4320407	-0.013114452	0.013114452	-0.7466922	-0.39012957	-0.50655127	-0.9961524	0.059437275	0.40040445	0.45460367	-0.74010134	0.5121131
A_55_P2160421	0.047885895	-0.044303417	-0.17050982	-0.30184317	-0.41632032	1.8944788	-0.34834528	0.3181529	-1.656559	1.5590291	2.8896093	-0.6706929	0.047095776	0.006937981	0.06944895	0.4778223	0.14582825	-0.006937981	-0.15271187	-0.27631474	-0.37017488	0.9015765
A_55_P2119761	-0.51430726	-0.4890778	-0.90218854	-0.7697766	-0.9248469	0.55959916	0.670099	1.9892066	-1.5446303	0.7674272	0.5317304	0.0579226	-0.4296987	0.45476127	0.09375739	0.57541156	0.2314589	-0.12622237	0.50088096	-0.0579226	-0.79593873	-0.7603915
A_55_P2034858	0.11365318	0.50842094	0.34463024	0.46686935	0.18532181	-0.9510317	-1.3426175	-0.59857845	-0.60722256	0.06903458	0.39714527	-0.24366331	-0.002291679	-0.6690178	-0.42832088	-0.9272833	1.3205395	-0.20944738	0.011048794	0.002291679	-0.003750801	0.003907204
A_55_P1961983	-0.78519154	-0.48613644	0.121684074	0.046289444	-0.09590626	0.009960175	-0.26471138	0.048286438	0.1409378	-0.35899734	-0.6010294	0.2269001	0.20300007	-0.50820637	-0.083768845	0.005361557	0.55813694	0.11301041	-0.005361557	0.0838356	-0.4421358	-0.51976395
A_51_P282523	-0.2773056	-0.20354557	-0.08000374	0.43244743	-0.042556763	-2.0129266	-0.9544654	0.015565872	-1.3546705	-0.015565872	-0.83623886	0.49237633	1.0965004	1.0856304	0.96265316	1.3571033	1.3405037	-0.06635189	0.653203	0.5377922	0.065086365	-1.3496523
A_55_P2016119	-0.22929382	-0.35284996	0.14134789	0.2103033	0.3492689	-0.108626366	0.6184044	0.4455166	0.4754572	0.040367126	-0.48074818	-0.1272068	-0.25143242	-0.24462318	-0.279912	-0.3471141	-0.040367126	0.18829727	0.07972813	0.13267994	0.085009575	-0.49943542
A_66_P118047	-1.1772861	-0.8011122	0.047986984	-0.32728863	-0.44159794	0.8062382	0.619483	2.6382866	0.9855771	0.5965109	-1.5636606	1.4340515	-1.1706448	-1.3673544	-1.332612	0.3979845	1.3229709	-0.047986984	0.6298361	0.1495018	-0.9740658	-0.7862253
A_52_P540219	-0.02577591	0.008758545	-0.19492245	0.10596752	0.49707508	-2.073697	-1.8872433	-0.26722717	0.35337543	-0.62382317	-1.1041317	0.1611042	-0.008758545	-0.19329834	0.07988739	0.0516901	0.93236256	0.12717819	0.14912891	0.7785511	-0.29036808	-0.969903
A_55_P1971966	0.10401726	0.21987343	0.13108253	0.08696365	0.18562508	-0.033423424	-0.1507597	-0.088173866	-0.020504951	-0.05985546	-0.003288269	0.028018951	0.07245827	0.024970055	0.040081978	-0.62476635	0.621047	-0.07398605	-0.29576492	-0.07817078	-0.038451195	0.003288269
A_55_P2044533	0.04741144	-0.23315954	-0.63764334	0.041424274	0.1837802	-1.3428974	-1.3207288	0.2350769	0.4657235	-0.54121447	-0.971231	0.7230077	-0.041424274	0.3967967	0.35080385	0.88711977	-0.6697116	-0.4556737	0.20395708	0.2859969	-0.15389204	-1.1151376
A_55_P2091427	-1.2950325	-0.9099426	-0.039913177	-0.4288168	-0.5539484	0.68697023	2.0486755	2.5248852	0.87452793	0.5077939	-0.7616825	1.6626005	0.76575184	-0.4998703	-1.4536619	0.2770748	1.2229834	-0.14927006	0.5093503	0.039913177	-1.088316	-0.8991804
A_55_P2073930	-1.4488506	-1.0614376	-0.18809414	-0.5743036	-0.70695496	0.53271484	0.12517881	4.7745214	0.7215252	1.9642563	1.8361397	0.5686822	-1.4561243	0.11259413	-1.6083117	0.12217474	1.0725136	-0.3003168	0.35488605	-0.112594604	-1.2416859	-1.0523176
A_55_P2001828	-0.39721775	-1.1008987	-0.3078165	-0.08223438	-0.8313446	0.40701008	0.004110336	2.2465143	0.5970073	0.23893261	-0.47442913	0.44739342	2.38128	-0.24835205	-0.11128616	-0.004110336	0.95065737	0.16929674	0.22927952	1.4048033	-0.13689327	-1.1768913
A_51_P186053	-0.43663073	-0.39255667	-0.21263742	-0.25854158	-0.122080326	1.6567502	1.7075982	0.19711018	0.23287153	0.2122941	0.31283808	0.07496786	0.06949663	-0.15492678	-0.38832235	-0.19631004	-0.69731665	-0.031095982	0.08012724	-0.15317297	0.031095982	0.4527011
A_52_P177847	1.4552252	1.0692542	0.4152472	0.4239447	0.63228536	-1.6021497	-2.3295767	-2.1287248	0.6513841	-2.1482842	-1.6633966	-1.8311327	-2.5541146	-0.05184388	0.32633662	0.05184388	0.5346968	-0.20133662	-0.22298455	-0.09478927	0.55799365	0.08027911
A_55_P1954156	-0.16376162	-0.21753168	0.02649641	-0.07310057	-0.29835367	1.3647628	1.7210698	0.37055016	0.16966677	0.62818956	0.98882246	0.5719838	0.14511347	0.29968977	-0.02649641	-0.055309772	-1.8416734	-0.28197145	-0.22888231	-0.409019	-0.2872758	0.7646041
A_55_P2048928	-0.37585974	-0.5313659	-0.27660227	-0.23996878	-0.1353116	1.0734143	0.6331477	0.02786684	0.16606474	0.11491442	1.1467261	0.22335863	0.20578814	0.109185696	-0.18233156	0.26995897	-0.7763915	-0.02786684	-0.058043003	-0.092971325	-0.22778559	0.27429438
A_66_P118752	0.30410814	0.33330584	0.22762918	0.3205552	0.16155195	0.51132154	0.3523507	-0.06846142	-0.036793232	-0.8095498	-0.0357728	-0.68586874	-0.46271276	-0.37911654	-0.23990583	-0.5243006	-0.4023733	0.0357728	0.17586374	-0.12298918	0.11550379	0.40818548
A_52_P442852	0.5762019	0.3284812	0.008285999	-0.008285999	0.12542582	-0.14719915	-0.41408348	-0.5961752	0.16359854	0.057449818	0.17429113	-0.64018106	-0.85214233	-0.03594017	-0.37197208	-0.08382511	-2.1768274	-0.14980412	0.035392284	0.31542158	0.22870493	0.3151288
A_55_P2245904	-0.84766436	-0.7166929	-0.83317804	-0.33543253	1.5008383	-1.6100078	-1.0763674	1.0303545	-0.5551586	1.0821519	-0.24462748	0.5277815	0.55158854	0.33738756	0.4499898	1.3183813	-2.0707736	0.24462748	0.9537387	1.6965389	-0.6406145	-1.7792096
A_55_P2032423	-1.2308245	-0.8045349	0.07349682	-0.278697	-0.48624706	0.74011135	0.37499714	2.574419	0.93214226	0.6124735	-1.5226078	0.8125081	-1.1810217	-1.3195229	-1.4032125	0.3183565	1.3193331	-0.07349682	0.56290674	0.10608673	-1.0298729	-0.839839
A_55_P2201470	1.2398062	1.1590862	0.21025181	-0.07353163	-0.27921534	0.5039344	-0.014609814	-0.78190994	-0.09001207	0.6819105	0.79002666	-0.7133999	-0.49850464	0.67335033	0.47035408	-0.29783297	-1.4913716	-0.16316986	-0.12672424	0.014609814	0.67126465	1.0391226
A_55_P2143219	-0.44619465	-0.28744698	-0.3323021	-0.17069817	-0.22103119	0.31173992	0.1516037	-0.22185135	-0.13817024	-0.118891716	0.35932922	0.37500763	-0.62306976	0.17098522	0.036884308	0.136343	0.7614956	-0.12690544	0.14062786	-0.00803566	0.045145035	0.00803566
A_66_P123989	-0.021644354	-0.005882025	-0.24499774	-0.1386087	-0.13633323	0.40788102	0.41515136	0.42061925	0.45382476	0.81446576	0.38390183	-0.154289	-0.05624938	0.09059739	0.051736116	0.36844373	-1.8312757	-0.06481242	0.005882025	0.14891839	-0.13071704	-0.047319174
A_55_P2143976	0.13190985	-1.2626595	-0.021091461	0.41209698	-0.12854242	-1.7293286	-0.6790247	0.0885272	-1.5450811	-0.031039715	-0.31347036	-1.358541	0.2720523	-0.50257874	0.09564018	0.021091461	2.4148211	0.9528465	0.67170143	1.245894	0.38895512	-0.7131939
A_55_P2096283	-0.3366027	-0.14084864	-0.0902257	0.050031185	-0.25101805	0.320642	0.31012774	-0.48689985	-0.51974916	-0.16089392	0.06701517	0.3166461	-0.07389498	0.01709795	-0.21385813	-0.45322943	0.7005553	0.21725225	0.26657724	0.18421984	0.13703299	-0.01709795
A_55_P2090798	0.19637775	-0.032834053	-0.15135956	0.018424034	0.02145195	-1.8792124	-1.5661039	-0.3863325	2.57E-05	-0.9039087	-1.5739927	0.009432793	-0.37223625	0.1281929	0.07705498	0.4472704	-0.3908949	0.11995411	0.08858585	0.21175194	-2.57E-05	-0.84670544
A_55_P2103948	-1.8132014	1.6990752	0.43273306	-0.5852914	-1.9250331	0.72973967	2.1628299	-0.6069579	-0.76467323	0.8437886	1.1958232	2.690473	0.16911268	0.001752377	-0.001752377	-0.3364725	-1.141324	1.071033	-1.2518239	-2.5544357	-1.5551004	1.0026803
A_55_P2048650	-0.5387831	-0.609046	-0.43885517	-0.34399986	-0.7406311	1.6347151	2.2244673	0.8344164	0.38131905	0.8411226	0.32963943	0.8906164	0.78961277	0.12463474	-0.036862373	0.43318653	-0.1577177	-0.11751747	-0.11114502	-0.30771828	-0.54526424	0.036862373
A_55_P1985825	-0.42181182	-1.2282293	0.44133973	0.009772062	0.40673614	0.4273541	-1.8498266	-0.27846694	-0.5913546	-1.5973938	-1.5985892	-1.4019454	-0.37722135	-0.6237328	0.39568877	0.99401927	2.6617382	1.102844	0.5865948	1.2593162	0.040475607	-0.009772062
A_55_P2049922	-0.82742834	-1.4616399	-0.29061556	-0.14567804	-0.08584595	0.057142735	0.59741163	1.1137149	-0.37424755	0.080358505	0.09555578	-0.057142735	0.43246794	-0.50446796	-0.442842	0.111983776	0.52789783	0.08113003	0.5490184	0.39754725	-0.29037333	-0.6807518
A_55_P1954788	-1.1780596	-0.6728878	0.096084595	-0.20303917	-0.44209766	0.7681427	0.39954853	2.5369558	0.927382	0.6331339	-1.4816713	0.8381996	-1.1149588	-1.268755	-1.3834848	0.32096386	1.3760552	-0.09608364	0.6007848	0.10268021	-1.0324497	-0.84742737
A_52_P498128	0.30167842	-2.6612523	0.26165986	0.43504024	0.21848035	-0.18222404	-0.34333205	-0.5452907	-0.14713359	-0.12857556	0.13229251	-0.2496407	-0.23482537	-0.057601213	-0.3393066	-0.6546967	1.229922	0.057601213	0.24688935	0.11374307	0.45854545	0.40580535
A_52_P64570	-1.1559019	-0.6330528	0.10010052	-0.18666553	-0.4221182	0.7845192	0.406291	2.53197	0.9328108	0.6396251	-1.4724722	0.848331	-1.0973663	-1.2564468	-1.3703661	0.3311615	1.3949032	-0.10010147	0.62040424	0.10591984	-1.0278893	-0.8446264
A_52_P136709	0.77300024	-5.416865	-0.016277313	0.016277313	-0.14807367	-1.6796794	-1.2952704	-2.0965424	-0.30998373	-0.8822489	-0.7139821	-0.22566795	0.3848834	0.08348656	0.035535812	-0.3449254	1.3181224	0.17046547	0.19266367	0.3324647	0.6314254	0.29247713
A_51_P125986	-0.015926838	-3.122466	-0.4717641	-0.19025898	0.3179407	-2.1171227	-1.5473342	-1.6931028	-1.6526861	0.15748835	0.32608175	0.15362358	0.120461464	0.19490528	-0.15635538	0.015927315	1.3454561	0.16159487	0.40418386	0.80766964	-0.41509533	-1.44029
A_66_P105874	-0.12878036	-5.049856	0.34959888	0.41013145	0.053530693	-1.5529599	-0.12144756	0.051519394	-0.0721221	-0.8412819	-1.3469582	0.29796886	0.03958893	-0.05113697	-0.14156628	0.22270918	0.636518	0.49206066	0.23849773	-0.03958893	0.26535416	-1.150765
A_55_P2396335	-1.0326619	-1.7698736	-2.1776733	-1.3057375	-0.77117443	0.3444152	0.41173077	2.1226726	-1.3342247	0.9677	0.058556557	0.52972364	0.44697094	-0.09732056	0.17171812	0.72557926	-0.8419938	-0.058556557	0.37818336	0.61083746	-0.793272	-1.0774789
A_52_P150950	-1.0458527	-0.72386074	-0.077962875	0.8290615	-0.3526373	2.0430784	0.3449707	2.8107662	0.90320826	0.3878107	-1.7864838	0.6098914	-1.4431372	-1.5739689	-1.3390903	0.30186749	1.3558679	-0.12727833	0.7860265	0.077962875	-0.9518757	-0.79632664
A_55_P1958986	0.14626169	0.007776737	-0.031446457	-3.6204524	-0.007776737	0.24350882	0.07974577	0.06888008	0.52269745	-0.44647837	-0.78475237	0.15256739	-0.048802853	-0.035404682	0.0161829	0.06442261	-1.7617455	-0.06537819	0.045527935	-0.088226795	0.1433053	-0.3906026
A_52_P665202	-0.59344816	-0.6001582	0.001876354	-3.5173545	-0.10983515	1.0893826	0.847775	0.50904894	-0.30824518	1.0000234	0.95373297	0.35878134	0.5718732	-0.087292194	-0.14940786	0.11778784	-0.95508814	-0.001876354	0.16042852	-0.15653276	-0.5207896	0.36930227
A_55_P2412859	-0.8882346	-0.7194681	-0.6926546	-3.8878565	-0.64620686	0.2425685	-0.07303572	0.35345793	-1.4747572	1.2128634	1.9158401	0.18541145	0.4782529	0.6582084	0.07303572	0.74664783	-2.4222727	-0.22245646	0.12961292	0.4742198	-0.7816253	-0.30665112
A_55_P2103452	0.59579253	0.4508779	0.66939235	-1.8466103	1.1780488	-0.48927617	0.1508801	0.64163613	0.55601287	-0.05793786	-1.6175687	-0.2769115	-0.3360741	-0.009510279	0.004987478	-0.004987478	-2.5626385	0.7443073	0.1668756	0.46592784	-0.038636446	-0.68447423
A_51_P219505	0.71461225	0.4206879	-0.059487104	-2.1021755	0.35934186	-0.9801252	-0.1065557	0.059487104	-0.08174348	-0.09588504	-1.0516937	-0.26756454	0.30138993	0.15150094	0.19567704	0.1293652	-0.5563042	0.32981992	-0.10825944	0.16502309	0.32253385	-0.26065612
A_55_P2371984	-1.4293451	-1.4484239	-0.93846273	-1.8863912	-1.0270853	0.5819559	-0.013046742	0.43129158	-1.1303506	1.2153277	1.915297	0.7119856	0.5784087	0.3551407	0.013046742	0.43270063	-3.0498605	-0.5516491	0.40686703	0.28869915	-1.0780139	-0.6766372
A_55_P2364916	-1.0570483	-0.11033392	-0.55736494	-0.75686884	-0.11119223	0.95918846	0.392941	2.764452	0.43116522	-0.08111906	0.20232534	0.14438295	-0.6949363	-0.114304066	1.2464671	2.038652	0.82232285	-0.6033311	0.24084139	-0.3811679	0.08111906	-0.9503932
A_52_P420504	-0.34138298	-0.26565552	1.118207	0.51428795	0.10139465	-1.2018051	-0.21014881	0.072161674	-0.07205963	-0.39842892	-1.3650208	0.55721664	0.8346052	-0.2981987	0.07205963	-0.22243977	1.3488445	0.67698956	-0.13337708	0.3914938	0.4799366	-0.8127394
A_55_P1996791	-1.0102854	-0.662323	0.022969246	-0.21760845	-0.3271351	0.94360256	0.419312	3.4653091	1.0136232	0.5037842	-1.6638832	0.73038816	-1.342474	-1.475872	-1.2211971	0.44427204	1.391727	-0.022969246	0.80659294	0.20269966	-0.8619499	-0.6936455
A_55_P2306690	-1.1469293	-0.5158167	-0.8276	0.062069416	-0.88130283	-0.13599157	-0.8181033	1.4535303	-0.22022867	0.6130395	0.13265657	-0.5014272	0.8426328	-0.22508669	-0.6549063	0.46937418	2.6430144	1.3967271	2.036735	1.709269	0.20902395	-0.062069416
A_55_P1955931	0.66821766	0.33117008	0.99339676	0.6167536	0.5970936	-0.17241287	-1.516746	-0.733284	0.24570656	-0.19847965	0.17483044	-0.18518686	-0.49450588	-0.22563744	0.6318083	-0.23491192	1.0233965	-0.27045727	-0.40234613	-0.05154133	0.31018353	0.05154133
A_51_P109421	0.3030491	0.32098198	-0.01266098	0.19731236	0.18492413	0.36898994	0.20781517	-0.20595741	0.36611652	-0.5319023	-0.004575729	-0.20888805	-0.06398296	-0.15840054	-0.041669846	-0.54441404	0.38564587	0.004575729	-0.043462753	-0.15233326	0.37435627	0.25862312
A_51_P129360	-0.050753117	0.6079087	0.35616922	-0.15759087	0.25439787	0.3950448	0.03228712	-0.22307038	-0.19390106	0.2799368	0.70179605	0.6680851	-0.34353542	0.576684	-0.374609	-0.28092575	-0.03228712	0.13655949	-0.11762428	-0.46451902	-0.09609318	0.44915533
A_51_P113072	-0.12884665	-0.088263035	-0.048665524	-0.07176542	0.006174564	0.72397757	0.46500063	-0.1729188	-0.04918146	-0.2106328	0.33297396	-0.006174564	0.28866625	0.067680836	-0.0748868	-0.03831911	-0.82561827	0.14675951	0.06048155	0.064033985	0.20431566	0.24365091
A_55_P1983237	0.042229176	-0.39161062	-1.1968851	-0.22813272	-0.38494682	0.9906254	-0.285738	2.716154	0.14188766	1.0245328	1.0507278	-0.07412672	-0.28540707	-0.6268902	-1.6448631	0.040934086	-0.002586365	0.8393545	0.40755653	1.417644	-0.14734554	0.002585888
A_55_P2025006	-0.41143203	0.118288755	0.11194587	-0.001816511	-0.40668464	3.0379617	1.3187754	1.7064745	0.001816511	1.7592475	1.3938386	0.31575036	-0.3762324	0.40999532	-0.57889915	-0.5525191	-0.8597343	-1.2162392	-0.46624112	-0.88024163	-0.5351813	1.3377655
A_55_P2013840	-0.04662752	0.25006914	0.078968525	-0.047884464	-0.023071766	-1.1853538	-0.5057101	0.2575736	-0.40245485	0.13575983	-1.0057635	0.40817118	0.41068792	0.023071766	-0.7152257	-0.46909475	1.3130813	0.34857893	0.036319256	0.08028364	-0.17072058	-0.40109015
A_55_P2368941	-1.056778	-0.6972122	0.025066376	-0.33827305	-0.3659277	0.91148424	0.39959478	2.9468274	1.0209141	0.5296774	-1.6375046	0.75981045	-1.317318	-1.4555845	-1.2268867	0.46390772	1.3602972	-0.025065422	0.7542505	0.20550156	-0.8822918	-0.7059469
A_51_P165435	-0.06308746	0.07997131	0.3229599	0.17595959	0.31454372	0.21975613	-0.4696989	-0.42865658	0.10508919	-0.39983273	-0.40010166	-0.08684158	0.21617985	-0.13057995	-0.30108738	-0.46987724	1.4169407	0.057276726	-0.0959177	-0.057276726	0.27107716	0.065439224
A_55_P1981529	0.20793724	0.28298855	0.5678997	0.3912096	-0.02286911	-1.5213394	-1.1646881	-0.3008113	-0.42694092	-1.3987241	-0.9987507	0.60208416	-0.10053921	0.02286911	0.18550205	-0.055005074	-0.80094385	0.7595968	0.31934643	0.3134308	0.7866392	-0.4225998
A_55_P2053814	-1.0705996	-0.7091389	0.026509285	-0.35947227	-0.37497234	1.1337175	0.39440155	2.8207188	1.0216141	0.5391264	-1.6282854	0.76966095	-1.3063412	-0.51066875	-1.233448	0.46502733	1.3540459	-0.026510239	0.7394757	0.29480267	-0.89089584	-0.7125292
A_55_P2044669	-0.31016064	-0.17443895	-0.75976133	0.003050804	-0.38638735	-1.6599331	-1.5355773	0.13912916	-1.4820404	0.6624384	-0.3864293	0.556252	0.11146784	0.37956762	-0.003050327	0.21275616	0.57616377	0.70938396	0.7599859	1.1742473	-0.45666647	-0.8588667
A_55_P2030040	-1.1938448	0.2339735	-0.086400986	-0.48361588	-0.49465084	1.2268348	0.27721786	2.5790892	0.9073734	0.43130064	-1.7361879	0.7026763	-1.4127493	-1.5531063	-1.3531351	1.0556259	1.2364178	-0.14171505	0.615901	0.086400986	-0.11834717	-0.83159924
A_52_P16877	0.36334395	0.19244647	0.24057364	0.16755366	0.28793502	-2.0632532	-1.4725645	-1.1036994	-0.19035506	-1.1963665	-0.9380028	-0.5062773	-1.5566113	0.5569923	0.6498811	0.068161726	0.6136968	-0.31315446	0.017499208	-0.017499208	0.1594398	-0.5052836
A_51_P264495	-0.98514676	-0.32766557	2.0873382	0.47976756	1.026221	-0.28664613	0.4316113	-0.14653611	0.8016412	-0.17474389	-0.9028542	1.204016	0.11998248	-1.6805298	0.009171248	0.7040899	0.5319698	-0.30753493	-0.009171248	-0.71653104	-0.6744597	1.3070371
A_55_P2121466	0.5558107	0.36677146	0.005223036	-0.005223036	-0.100114584	0.09049773	-0.5302551	-0.09033847	-0.41317344	0.01575017	0.31206012	-0.25060916	-0.49128318	0.23491073	0.024799109	0.020834208	-1.5732353	-0.038821936	-0.018262148	-0.11983371	0.26242328	0.31660533
A_52_P245415	0.3697152	0.15742159	0.10158491	0.14219809	0.1550479	-0.5672054	-0.60778236	-0.11997986	0.10637808	-0.44657755	-0.31385183	-0.337739	-0.37377024	-0.1975646	0.16621923	0.11035967	-1.3182669	-0.012142658	0.012142658	0.16549253	0.40256834	-0.018052578
A_55_P2049086	-0.4747038	-0.60766697	-0.091781616	-0.022206306	0.089024544	0.2856331	0.017230988	0.16201925	-0.09758949	0.08840752	0.6605854	0.56060696	0.31209183	0.005123138	-0.29466152	0.054301262	-1.257143	-0.007985115	-0.005123138	0.28252316	-0.31817818	-0.23465824
A_51_P110814	-0.019515991	-0.03345394	-0.045740128	0.013325691	0.12364197	0.23376751	0.47765732	0.00130558	0.5598612	-0.29230213	-0.25559044	-0.4893465	0.20785618	0.21940613	0.21293163	0.06643009	-0.35820484	-0.025019646	-0.21290112	-0.13823605	0.18455696	-0.00130558
A_55_P1955736	0.039609432	-1.164855	-0.38420296	-0.8015137	-0.81696606	0.5036578	-0.035109997	3.829216	0.59876585	2.3010383	1.537158	0.37703562	0.83671665	-0.20549107	-1.6825047	0.035110474	0.9234128	-0.44996452	0.27925253	-0.2299242	-1.1953516	-0.16845417
A_51_P144632	-1.1293828	-0.23987651	1.3787825	1.1921408	-0.67695546	4.681322	2.0681527	-0.7631135	-1.719692	3.294927	4.3090305	0.85585904	0.23987651	0.57458425	-0.7588861	-0.99274707	0.80673003	-0.43930125	-0.66791415	-1.2607987	-0.89896464	3.9307406
A_55_P2115136	0.14204931	0.61796904	0.07135534	0.048432827	-0.23995638	0.056123257	-0.010269642	-0.21398783	0.010269642	-0.33837938	-0.2367053	0.21802378	-0.06543112	0.8930135	-0.38968897	-0.6569133	1.2272496	-0.45795965	-0.34338236	-0.62691736	0.1748147	0.27772665
A_55_P2047788	0.016559124	-0.016559124	0.028293133	0.38560343	0.28038454	-1.3370357	-1.2055955	-0.23390341	-0.2072773	-0.3399949	-0.29143095	0.3145156	0.172647	-0.11662054	-0.10622358	-0.142941	0.98149157	0.4780717	0.49636126	0.88161993	0.22307539	-0.30665064
A_52_P619248	-0.39528275	-0.538517	-0.17185974	0.10834408	-1.154666	2.3749943	-0.025357723	3.466289	0.0253582	1.5928736	1.4482965	0.75162125	0.2257595	0.57278347	-0.120209694	-0.54443264	0.3515377	-0.54605865	-0.30746508	-0.4031849	-0.48550797	0.85082674
A_55_P2102936	0.29978752	0.48012257	-0.0952301	-0.17131805	0.05232525	0.29011536	-0.4269371	-0.36931133	0.91574764	0.02884674	0.2719164	-0.02884674	-0.51898193	0.094815254	-0.06313324	-0.65579605	0.4352789	-0.21913624	-0.3906498	-0.3122673	0.07614231	0.30217838
A_55_P1995572	-0.06887627	-0.17342377	-0.12675667	0.075320244	0.09324074	-0.73408127	-1.0137091	0.43922997	0.727128	-0.21150589	-1.1082478	0.39097786	-0.057064056	0.1510315	0.53114605	0.8580971	-0.34447765	-0.055999756	0.1644268	0.4591322	0.055999756	-0.46788788
A_55_P2097367	-1.0669003	-0.68595695	-1.387495	-0.6820984	-0.6570158	-0.06652212	-1.0521498	1.2333698	-0.42470455	0.34537315	0.2437892	0.002100468	0.49549007	1.0927949	-0.002100468	1.7805281	0.61215496	0.62470484	0.8789635	1.3888988	-0.9021025	-2.0421991
A_55_P2102182	0.2095499	0.16802311	-0.06742954	-0.06793499	-0.5006094	-0.95233965	0.51733017	0.048629284	-0.8666167	-0.18422222	0.1876936	-0.048629284	1.2065935	0.82245064	0.39703274	0.38682556	1.4456749	-0.60985947	-0.323596	-0.8328519	0.21262169	-0.09716129
A_51_P179241	-0.1791172	0.067806244	-0.049286842	0.077604294	0.07232571	0.13403034	-0.071743965	-0.15250397	0.046875	-0.077682495	0.22618389	0.343853	0.568429	-0.22493362	-0.2524023	-0.32540798	1.0605536	-0.00537014	-0.067230225	0.00537014	-0.071866035	0.016064644
A_51_P454190	0.68028426	0.54113746	-0.52796197	0.27938056	0.21508098	-0.8969643	-0.96396947	-0.1866324	0.4207518	-0.9849093	-1.2895896	-0.29036403	-1.2413123	0.53885055	0.6501663	1.0199025	-2.2419913	-0.11720824	0.14895988	-0.15547252	0.8105295	0.11720824
A_51_P101196	-0.16592216	-0.1555233	8.34E-04	-8.34E-04	0.028471947	0.519289	1.2861004	0.95172596	-0.038912773	0.7261677	-0.13334942	0.23952293	0.53465366	-0.19891834	-0.08901119	-0.40298557	0.25238037	-0.18299198	-0.12106037	-0.21362019	0.052527428	0.007148743
A_55_P2150612	-0.10873222	-0.1704731	-0.5480652	0.5315213	0.12500477	-0.24034739	-0.67043114	1.5951424	-0.058393	0.39449978	0.2442832	-0.23066378	0.40247774	-0.21090126	0.39025116	-0.5247836	1.7914228	0.7145057	0.05839348	2.377698	-0.46736526	-0.64827156
A_51_P498483	-0.003962517	-0.16822672	0.003962994	0.17710257	0.75530624	0.14115	0.5839639	0.5972829	0.97648144	-0.44542265	-1.0628438	0.4987774	-0.9682307	-0.05114937	0.3462367	-0.39054012	-2.3647695	1.1466961	-0.42063856	0.5800686	-0.458488	-0.81646204
A_55_P2240823	-1.005141	-0.6962192	-0.43867755	-0.14079213	1.4031832	-0.5834	-1.4241235	0.07486844	-0.98736405	0.7473929	1.3921273	0.87421536	-0.22741342	-0.007067919	0.007067919	0.1994636	1.0107667	0.21736789	0.51736856	1.1067708	-0.7098148	-0.5140021
A_52_P318955	0.6198902	-0.43727398	0.19730568	0.2152996	0.007256508	0.95571136	1.1517391	-0.61696196	0.675951	-0.9757118	-0.8931236	-0.12636566	-0.1639862	-0.91508865	0.28827763	-0.007256508	-2.0046892	0.058098793	-0.044270515	-0.34888268	0.6300869	0.79296494
A_55_P1997061	0.019157887	0.27367735	0.33387232	0.18349695	-0.028028011	0.45081282	0.9275985	-0.50617075	-0.43079042	-0.043152332	0.12712526	-0.073266506	0.04398966	-0.019157887	-0.32034063	-0.7210374	0.79053926	-0.08266783	-0.21069002	-0.45191908	0.07244921	0.47065496
A_51_P124345	0.41982126	0.411366	-0.08696604	-0.14326048	0.32074022	-0.15988588	-0.54892874	-0.15266228	0.18905306	-1.4706321	-1.2597156	-0.012300968	-2.057714	-0.06280184	0.012300968	-0.09114981	1.3749242	0.3276868	0.3833127	0.499784	0.4509673	0.33317423
A_55_P2088750	0.06981206	0.24384713	0.12150788	0.2774222	0.23206162	-0.009785891	-0.3335278	-0.986711	-0.19841218	-0.5816562	-0.2962873	-0.38584208	-0.40800452	-0.385679	0.03587365	-0.002177477	0.29318452	0.002177477	0.12706828	-0.16589332	0.46074605	0.06408048
A_55_P1970131	-1.228589	-0.91587734	-0.034521103	-0.41986084	-0.5630207	0.6747246	0.27691936	2.517477	0.86698914	0.5088606	-1.6406193	0.71798086	1.8870773	-1.4413757	-1.4660683	0.264472	1.2234063	-0.1501379	0.4959731	0.03452015	-1.0967875	-0.90687275
A_51_P118650	0.6113968	0.48985577	0.27218437	0.27658558	0.2824583	-0.4153862	-1.3327618	-0.6837492	-0.24347878	-0.49010277	0.15235901	-0.21950722	-0.1075201	-0.49006748	-0.03538513	-0.5924797	0.84257984	0.09152603	-0.012989044	0.012989044	0.23649883	0.027759552
A_55_P2334177	0.20498037	0.24884892	0.097465515	0.14335442	0.21292591	0.021193027	-0.36928034	0.30185556	-0.17196131	-0.021193027	-0.40480852	-0.59309053	-0.26587057	-0.915339	-0.24119997	-0.52246904	1.7841587	0.7273698	0.6152015	0.2957263	-0.1762948	-0.29620886
A_55_P2182423	-0.5280943	-0.3872509	0.20712471	0.14385796	0.036694527	0.8274603	0.5120878	0.24481678	0.36751747	0.4197569	0.009843826	-0.15831947	-0.009843826	-0.43305206	-0.15457726	-0.10394859	-0.50184345	0.029338837	-0.03752041	-0.10430813	-0.27772236	0.044938087
A_55_P1955587	-0.61966944	-0.5018172	0.16809607	0.07275629	-0.14740038	0.6860986	0.94073725	0.30379152	-0.106958866	0.092008114	0.3150611	-0.06105566	0.11216593	-0.19755983	-0.22939444	-0.11511278	-1.2407508	0.12092924	0.06105566	-0.09373045	-0.29035425	0.23878431
A_51_P108266	-0.8667369	0.16350079	2.4682498	0.62970066	0.7598624	-0.0115242	0.26475	-1.1879706	0.56410646	-0.23808908	-1.113544	0.51979065	-1.120038	-0.83899784	0.01770401	0.0115242	0.25867796	-0.33794546	-0.4482956	-1.0958638	-0.48477602	1.5981746
A_55_P2085195	-0.742548	-0.43412018	-0.24960995	0.062542915	0.3011589	-1.9880338	-1.2896328	0.17643261	-1.5150719	1.0943842	0.7618604	1.0174828	0.46154785	-0.14167309	-0.09559631	-0.062542915	1.9413018	0.93006706	1.3962607	1.7811937	-0.46112967	-1.2834587
A_66_P119283	-0.16705847	0.10969734	0.13559437	0.1617136	-0.1457901	0.060588837	3.2065945	2.6783671	-0.61269	0.40573263	-0.67152166	-0.82238674	-0.060589314	1.0052719	1.5226583	1.7655692	-1.6209726	-0.68013525	0.24027824	-1.7893448	-0.7116289	-0.8850317
A_55_P2001481	-1.2336712	-0.806921	0.07395363	-0.28000736	-0.49013424	0.73604584	0.3747182	2.572444	0.92960644	0.6095362	-1.5236349	0.81057024	-1.1826124	-1.3207417	-1.4066591	0.31500292	1.3196254	-0.073952675	0.55843925	0.104460716	-1.0325041	-0.84216404
A_55_P2004224	-0.09178543	1.4931912	0.14297056	-1.124939	0.17206621	-1.3774476	1.7831059	1.9569755	-1.1849904	0.9704504	-1.1165533	1.4148035	-2.7475305	2.067851	-1.043571	-1.7999806	-0.7908163	-1.8259654	0.38232565	-0.7995162	0.09178543	0.8976264
A_52_P406507	0.47556615	0.71972966	0.20517755	0.3439467	-0.065490484	0.10560155	-0.8939359	-0.7249253	0.065490484	-0.27511764	0.48782563	-0.38766074	-0.23612094	0.16735005	-0.10981727	-0.35687852	0.91766286	-0.0952127	-0.13359761	-0.26093507	0.5548928	0.62268186
A_51_P244396	-2.0006456	0.20726919	-0.592505	-0.20726871	-2.202157	1.8771954	0.9726443	0.62755346	-1.0104418	1.6139436	1.9984345	3.805273	-0.89357996	1.3212595	-0.42643356	2.137545	0.3023138	-0.7413416	-1.3761086	-0.658617	-1.4052267	0.25577688
A_55_P2072666	-0.7464037	-0.7792282	0.08120823	-0.25771904	-0.4861498	0.735384	0.38034105	2.558817	0.9229059	0.6143398	-0.13526726	0.81473494	-0.24396896	-1.3067579	-1.4086561	0.30769348	1.3303857	-0.08120918	0.55984974	0.42661524	-1.0377798	-0.7757797
A_51_P359237	0.3470626	0.30555296	0.115585804	0.31603098	0.1529746	-0.32095957	-0.64040804	-0.37021542	0.03350115	-0.41213083	-0.49439764	-0.10510492	0.03493929	-0.3689208	-0.11727953	-0.31095362	0.8853507	0.21238756	-0.001243115	0.3156047	0.001243115	-0.09018755
A_55_P1974134	-0.43074226	-0.45593262	-0.17988586	-0.16197968	-0.13714981	0.92158604	-0.077275276	0.03858757	0.06531811	0.068338394	0.5159426	0.32830334	0.3300848	-0.31036282	-0.31162357	-0.29974747	0.33764935	0.01752758	-0.08120823	0.07410145	-0.01752758	0.13733196
A_51_P125260	0.1978774	0.059375286	0.5978799	0.3184495	0.30697107	0.35841417	-0.3009429	-0.65895414	0.5941062	-0.42785215	-0.30618906	-0.3517413	-0.6521535	-0.001781941	0.36518717	-0.32418203	0.001781941	-0.19440985	-0.3808694	-0.44307947	0.24557066	0.06022024
A_52_P459259	-1.2097645	-0.7345152	0.088624	-0.23276138	-0.47160053	0.7448187	0.38819647	2.5463347	0.9213338	0.62107944	-1.4983606	0.823266	-1.1440849	-1.2900467	-1.4018259	0.30870867	1.3490362	-0.088624954	0.57272434	0.09870434	-1.0385981	-0.85081863
A_55_P2021603	-0.7494302	-0.97420835	0.64111423	0.7210951	-1.3372979	5.380032	2.7476654	0.47670937	-1.5636792	3.4988623	4.3267217	0.5608516	-0.3594756	0.8036113	-0.87720823	-1.6303468	-1.1303091	-0.32706118	0.32706118	-0.42452002	-0.6246309	3.425838
A_55_P2070352	-0.1467433	-0.52618456	-1.1143479	-0.4848523	-1.2826552	-2.0776725	-1.7074761	1.398561	-2.4273353	0.4348588	1.3652864	0.45984316	0.50738573	0.8294225	0.08252478	0.8505864	0.6122594	-0.08252478	0.56501245	0.4703498	-0.26067972	-0.49014235
A_51_P497317	0.7968726	-0.13730001	-0.054194927	-0.11951685	-0.002021313	0.35889864	-0.3496604	-0.3670106	0.73546934	-0.6076007	-0.33531332	0.43599463	-0.52608633	0.2956605	0.52861166	0.38214827	-0.06709623	0.033177853	0.002021313	-0.06805277	0.5834594	0.20544863
A_51_P235002	-1.2297978	-1.8569965	-0.9496789	0.33402872	-0.6569605	5.5392923	-0.20565891	2.0165787	0.1975689	3.3360877	3.7116838	0.25124502	-1.7210321	-0.07093382	-1.025526	-1.3281808	1.3198147	-0.6034584	0.070934296	1.0231743	-1.102931	3.4400449
A_55_P1997648	-1.3472385	-2.9157548	-1.4398818	-0.6390877	-1.2369103	0.11184645	3.0920992	1.4533639	-1.3535767	0.27587318	1.1151571	2.3909497	0.39379692	0.8842497	-0.07710028	0.28252888	-0.8887968	-1.3923268	0.07710028	-1.9068246	-0.9848132	0.3545437
A_51_P110395	0.09520674	-0.001028538	-0.25973558	-0.101243496	-0.015360355	0.26523638	-0.0738101	-0.015136242	0.02447462	-0.11104059	0.5098796	-0.20148802	-0.021638393	0.3215556	0.3690009	0.4743638	-1.408359	-0.06888628	0.001028538	0.08493948	0.17936277	0.05548334
A_55_P1961903	-1.3403816	-0.64746284	-0.12456989	-0.38973713	-0.61228275	0.58800936	0.18636036	2.292706	0.7155938	0.41957235	-1.5984545	0.63891983	-0.8535023	-1.4652653	-1.5732822	0.12457085	1.2026291	0.4469037	1.1490984	0.69343376	-1.2487774	-1.069108
A_51_P391445	-0.32815266	-0.34975052	-0.45623016	-3.7612238	-0.1270647	1.3568449	0.33569717	0.30117035	0.47844315	0.42740536	0.5511379	0.026219368	-0.29545307	0.26595592	0.12125301	0.26644707	-1.0418663	-0.2693863	-0.037403107	0.02081585	-0.117134094	-0.02081585
A_55_P2059040	-3.1846027	-0.93102884	1.928154	-1.4219732	1.2017722	1.6719246	3.2231526	0.85951185	-1.2176495	-0.063439846	1.0190935	2.8870902	0.5437093	-3.7009764	-3.4592514	2.7855005	-0.7831321	-0.89150715	0.06344032	-1.4023647	-0.6436186	0.15280294
A_55_P1970414	-0.24340701	-0.11114097	-0.021725416	-3.922869	0.1873486	0.5794966	-0.55592227	-0.017582178	0.054175615	0.19070172	0.50894	0.32812476	-0.03653407	-0.19645476	0.3506167	0.21674848	-0.019734621	0.017582178	0.24692369	0.24089551	-0.093013525	-0.11831355
A_55_P1988998	-0.97686195	-0.64304924	0.022184372	-0.09617996	-0.29074097	1.083498	0.4348364	3.1396866	1.0079002	0.49012375	-1.1534405	0.7147441	-1.348546	-1.4794273	-1.2308569	0.42069435	1.4241982	-0.022183418	0.84590673	0.19176483	-0.85560226	-0.69358444
A_51_P475291	1.0912921	0.72380805	0.14570642	-1.3576725	-0.0279181	0.66771054	0.08138871	-0.22967982	0.10511756	-0.21513295	0.70312667	-0.8700907	-0.4677503	0.0279181	-0.04983735	-0.39056277	0.1794498	-0.29888606	-0.31688237	-0.53572965	0.6515062	0.8595207
A_55_P1998651	-0.17799997	-0.24327421	0.4311509	-0.22890997	0.11856985	0.29305983	-0.11284685	-0.081094265	0.091107845	0.08331919	0.71910715	-0.025537968	-0.1970191	-0.1565404	-0.15318441	0.18631029	-0.11462355	0.2043643	0.038196087	-0.04084158	0.025537968	0.11492205
A_55_P2015122	-1.3766088	-1.0322428	-0.35020542	-0.5659723	-0.69345	1.7864137	0.051175594	3.8765492	0.6398411	0.39348125	-0.29847717	0.35207844	-1.356679	0.3423853	-1.1698627	0.065700054	1.0259066	-0.051175117	0.4402485	0.47648144	-1.2333231	-1.0661182
A_51_P334174	0.34178305	0.08363199	0.37351847	-0.05122471	0.05122471	-0.1334877	-0.65441513	1.6103292	-0.062157154	-0.5755067	-1.524426	-0.34812546	-1.6550736	-0.10516024	0.23166418	-0.6335411	1.0849166	1.273561	1.0117717	0.8029914	1.0431223	-0.28183508
A_55_P2054992	-1.0166492	-0.66828537	0.021793365	-0.23344803	-0.3336048	1.254139	0.6581707	4.173605	1.013721	0.5018492	-1.6645527	0.7297244	-1.3440571	-0.6924553	-1.0251637	0.44472647	2.615018	-0.021793365	1.093215	1.0687151	-0.81972885	-0.6953869
A_51_P458451	-2.638988	1.4015269	0.5488982	0.527575	-0.01926279	0.41943026	-0.34073877	0.3963132	0.8757396	0.4357438	-1.8678126	-1.988409	-4.1735888	1.9795709	0.519114	-1.7046828	0.01926279	-1.5814538	-3.7003045	-4.8611927	-2.7605615	0.25045156
A_55_P2170454	-0.59911084	-0.40590882	1.3803442	0.4654901	0.37685084	0.49544787	0.1894939	-0.004060507	0.5944917	-0.9158728	-1.1341326	0.004060507	-1.4774096	-0.620003	-0.41709065	0.19797397	-0.77361274	0.51135135	0.4598043	0.26044345	-0.24824166	-0.45440125
A_55_P2136184	0.16987753	0.35572243	0.07851887	0.46907616	0.21741533	0.74234676	2.1900558	-0.07851839	-0.62011576	-1.4006033	-0.8940449	-1.2960491	-0.104012966	0.26075506	0.3277874	0.24816895	0.7555566	-0.8275337	-0.79009247	-0.89506435	-0.113535404	-0.109892845
A_55_P2131105	-0.060504436	0.015467167	9.23E-04	0.021308422	-0.18767881	0.9470897	0.84344625	-0.65640783	-0.71434927	-1.2189593	0.19392157	-0.8636737	0.065544605	-9.23E-04	0.1461854	-0.06604719	0.71827936	-0.12507582	-0.10616827	-0.52420664	0.32433462	0.42565012
A_66_P121924	-0.77525043	-1.0195065	-0.3091526	-0.6404228	0.21014166	1.0162783	0.7184768	2.8425298	0.6860733	0.18355846	0.38217545	0.41373587	-1.213275	-1.7995977	-1.1467438	0.12563038	1.036706	-0.35476398	0.43568468	-0.12563038	-0.81861115	-0.91861534
A_55_P2121682	-2.111103	-2.0762534	4.1581573	-2.0371838	0.999362	-0.04379797	1.9952865	-0.48672962	-3.2122293	0.9580741	0.96069574	1.9912076	0.043797493	-2.1027856	-2.262834	0.35253143	-0.18073654	0.573503	0.91359997	-0.07512951	-0.2545166	1.4216833
A_55_P1998943	-0.49523258	-0.9393959	-0.34052277	-0.10378933	0.029607773	1.3668747	3.5501099	3.9385586	0.40549564	2.9412012	0.03721428	0.7064867	2.026824	0.57321453	-0.43150902	-0.41073895	0.60474014	-0.6850796	-0.22601414	-0.78156185	-0.029607773	-0.37186813
A_55_P1999408	0.8737068	1.1240349	0.7682476	0.84069633	0.02713871	-0.8338289	-1.0504627	-1.3607521	-1.5102587	-1.7766714	-0.38349342	-1.0016813	0.10771656	-0.00228405	1.3566971	0.5399256	1.664278	-0.35370827	-0.17705154	-0.7395706	0.20752907	0.00228405
A_55_P2058201	-0.10156393	-0.03289938	0.49909163	0.01553297	0.19667196	0.3126111	-2.1479988	0.008306026	-0.46023417	-1.2291608	-1.2804203	-1.1983213	-0.8319826	-0.6198983	0.4459815	1.1256828	2.486113	1.1123357	0.64577675	0.85639334	-0.114654064	-0.008306026
A_52_P371063	0.21521163	0.3267629	0.3259771	0.39076018	-0.014660597	-0.42323184	-1.1549733	-0.14346671	-0.18475461	-0.06208396	-0.042644262	0.014660597	-0.4399197	-0.2689507	-0.2992742	-0.34869695	0.7046721	0.533077	0.49019217	0.49061847	0.44327712	0.20694137
A_52_P433817	-0.21633053	-0.12911797	0.11261082	0.02046585	0.24706793	-0.13105106	0.07066774	0.45371485	-0.25719786	0.33509636	0.15174103	0.7764325	0.09897423	-0.06054306	-0.028587341	0.49859858	-0.5335798	-0.16431999	0.41133833	-0.02046585	-0.07588959	-0.09512997
A_55_P1968743	0.52837276	0.4199543	-0.28640366	-0.26572037	-0.46241283	-0.99251175	-0.8948097	-0.23587322	0.00592804	0.25580978	0.09816742	-0.463274	-0.61426353	0.35986137	0.012488365	-0.3288374	0.7682848	-0.19545841	-0.00592804	0.35509586	0.453763	0.09096527
A_51_P127756	-0.024883747	-0.020184994	-0.06781626	0.004206181	-0.034977436	1.0016541	0.665298	-4.83E-04	0.027846813	0.11530733	0.7907748	0.08588457	-0.013277531	0.058781147	4.83E-04	-0.00273943	-1.5071025	-0.10536432	0.04185438	-0.21609926	-0.020336628	0.37227774
A_55_P2039878	0.06422186	-0.004258633	0.004258156	-0.47201252	-1.088911	-0.10854292	-0.44876528	1.6971164	0.025920391	-0.44763088	-0.22316027	-0.21612549	0.4512086	-0.06384182	0.31629944	0.3180194	1.5649147	0.019895554	-0.27553844	0.11981058	0.4359312	-0.23490429
A_55_P2076989	-0.3713727	-0.12711954	-0.106135845	-0.09597921	-0.2958436	0.20866442	0.47368574	-0.9122038	-0.88945436	-0.9955983	-0.4481473	-0.31059504	0.49755526	0.18550253	0.4772582	0.92611265	1.2080159	0.2923894	0.61811686	0.071674824	0.19292879	-0.071674824
A_55_P2157765	-1.6825085	-1.3196297	-0.55434227	-0.96878433	-0.976676	2.6819983	0.14108896	2.730659	0.4349246	2.0357852	1.4415112	0.6430106	0.13407755	-0.92933655	-1.8370771	-0.12532854	0.7614474	-0.18982983	0.12532902	-0.38926506	-1.4943075	1.6081729
A_51_P497395	-0.8448949	-0.31495714	-0.04673624	0.22851324	0.368752	2.4179935	-0.58562136	1.7148533	0.04673624	1.1122499	1.0198913	-0.18506193	0.4698949	-0.7203479	-0.49617147	-0.5144849	0.37294817	-0.46389055	-0.2668252	0.3967824	-0.90317583	1.1726155
A_55_P2126185	-0.51163006	-1.0318966	-0.25629616	-0.19705296	-0.68566513	0.58292294	0.09693432	2.3965282	0.729445	0.2707944	-1.8949108	0.5011177	-1.5676842	0.2749486	-1.5485458	0.16710567	1.0554028	0.45589495	0.41231108	-0.09693527	-1.2049551	-1.0221376
A_52_P67643	-0.24041176	-0.26110506	-0.078167915	0.20085192	-0.046949863	0.462564	0.58491707	0.71886396	0.47898626	0.67911625	0.12508106	0.39578247	-0.022673607	-0.053864002	0.022673607	0.11647606	0.37626362	-0.05022621	-0.22140694	-0.17596197	-0.44298315	-0.033626556
A_51_P119597	0.013473511	-0.10723114	-0.3843336	-0.33746815	0.015735626	0.1968584	0.13605976	0.051802635	-0.08636284	-0.12816715	0.27474976	0.13907433	0.4081688	-0.013473511	0.06753445	-0.09432125	-0.83568	-0.19398785	-0.11691475	-0.13845539	0.13903427	0.01642704
A_51_P439996	0.13305068	0.3510158	0.25032735	-0.16548896	0.22451997	-1.1709111	-0.9501202	0.24770331	0.035823584	-0.5402415	-0.7103431	-0.6208613	-1.0352209	-0.51263213	0.11605334	0.08510232	1.1830432	-0.5597069	-0.09697795	0.24391723	-0.035823584	0.22572589
A_52_P553316	0.83617544	0.6015229	0.14568472	0.23791933	0.28225565	-1.7285752	-1.721211	-0.9996419	0.13588667	-0.8474498	-0.9861016	-0.22448492	-1.2200942	0.38262415	0.027933598	-0.57609797	0.7253127	-0.57136106	-0.4387536	-0.027933598	0.67053556	0.13073397
A_55_P2140656	0.12768888	-0.07282877	0.0936203	0.20535994	0.090895176	-0.16800165	-0.076378345	0.6467047	-0.039871693	-0.645298	-0.5187111	-0.19626856	-0.09458208	0.007196903	-0.04724455	0.26688242	0.5342879	-0.007196426	0.3953557	0.16498947	0.18250942	-0.31319904
A_55_P2004062	-0.6687336	0.019760132	-0.74447346	0.2429266	-1.1971302	0.08306885	-0.4032483	1.8872781	0.22608328	-0.20784283	-0.009435177	0.01909256	-1.3944654	0.0094347	0.44108486	-0.34514332	0.5541005	0.91726685	-0.11126995	0.43884087	-1.7217703	-1.5210695
A_55_P2087796	0.012201786	-0.1778245	-0.07108545	0.29443216	0.36976194	-0.79820776	-1.1092534	-0.21201468	0.1821084	-0.8362708	-0.84637403	0.21280622	0.2845273	-0.101017475	-0.012201786	0.20660639	1.2874169	-0.12977648	0.236547	0.31388617	0.16560888	-0.7230315
A_51_P306658	-0.23892689	-0.18089199	-0.19966698	-0.12210655	-0.35496235	1.7286692	1.409605	0.32798672	0.6040325	0.8534889	0.91626835	0.08773613	-0.06618786	-0.2711239	-0.3655262	0.14298534	-1.0418634	-0.036964417	0.036964417	-0.03763485	0.14919662	0.7142925
A_55_P1978810	-0.44046497	-0.39894295	-0.48790598	-0.27277613	-0.98681927	0.6557703	0.4308257	0.16234279	-0.22373581	1.0440426	0.8257632	0.5098181	0.19901228	0.027130604	-0.30703878	-0.027130604	-0.8562465	0.24774218	0.12363577	0.0701642	-0.6674309	-0.12700224
A_55_P1976849	-1.1575232	-0.7892885	0.040737152	-0.37676048	-0.4295063	0.82520294	0.37421322	2.6743464	1.01155	0.58122396	-1.5803833	0.8047395	-1.2469072	-1.3876581	-1.3101931	0.41894007	1.3299074	-0.0407362	0.6487732	0.1637497	-0.95688343	-0.7700224
A_52_P446457	0.36423254	0.038689613	0.191288	-0.08396578	0.3279853	0.075894356	0.20643091	0.6318712	-0.31149054	-0.31367254	-0.90277004	-0.7080612	-0.7512269	-0.88080883	0.3869424	-0.038689613	0.7640505	-1.0148778	-0.6175246	-0.933506	0.22167397	0.36908245
A_51_P108334	-0.08598471	-0.07748842	0.31997633	0.06746721	0.39406157	-0.053555965	0.21862364	0.036617756	0.5978637	-0.31619883	-0.5895047	0.24889994	0.16562891	-0.2869048	-0.019256115	-0.11127901	-0.1635127	0.007526875	-0.05569887	0.10470915	-0.007526875	0.12635088
A_55_P2192662	0.7965379	0.7920079	0.003716946	0.3837037	0.30162477	-1.4949551	-0.4999299	0.12049866	1.0353703	-1.2165504	-2.063869	-0.83448315	-1.6827817	0.6099639	0.6206002	0.12587118	-2.4141827	-0.21977186	-0.003716946	-0.30933714	0.8388114	-0.06788778
A_55_P2087989	-0.08733511	0.03298998	-0.19140959	-0.032990456	-0.1686616	-0.89595413	-1.2623467	-0.21432972	-1.8697844	0.58930063	0.2852049	-0.057780266	0.8446026	0.45479155	0.68312216	1.1368618	2.7761698	1.21274	1.127193	1.419002	-0.05528164	-0.5747237
A_55_P2105963	-1.4685311	-0.83333826	-0.56249094	-0.43223524	-1.2128911	3.0399804	2.4186978	1.0820556	-0.1791501	1.4340863	2.5535035	1.3428931	0.1791501	1.4499698	0.62246084	1.2007022	-2.8845239	-1.2590804	-0.45114088	-1.2244792	-0.82836676	1.254394
A_55_P1987645	0.21695757	-0.03605604	-0.11448145	0.006315708	0.2593913	-1.5240216	-0.9667077	0.01182127	-0.006315708	-0.88912535	-1.6820617	-0.039147854	-0.07814932	-0.026227474	0.10562658	0.30053854	0.1665225	0.2846923	0.23847532	0.4027419	0.28059816	-0.5898242
A_55_P1993879	-0.8917713	-0.5336876	-0.025461197	-0.09153652	-0.13625145	0.8944359	0.89697266	0.8353548	0.40778732	-0.10634422	0.041937828	0.26426983	0.08099556	0.08780098	0.025461197	0.47435856	-1.9695425	-0.09842205	0.11503029	-0.2616911	-0.49804592	-0.27075958
A_51_P214725	-0.20276165	-1.2256184	-0.48556614	-0.71562004	-0.99473476	1.5445642	-0.13039684	2.0903525	0.43681145	0.05676174	0.13691425	1.4071536	0.2724452	-0.7729883	-1.8900318	-0.15781784	1.3592405	1.4800425	1.6287165	1.4088273	-0.056761265	-0.15563965
A_51_P110841	0.3148985	0.292037	0.13477135	0.063568115	-0.04826927	0.19505215	0.075037956	-0.54909897	-0.16723728	-0.3089714	0.07973671	-0.3627	-0.101263046	-0.11047459	-0.106803894	-0.3103094	0.26801777	0.03837967	-0.03837967	-0.07434368	0.15824986	0.43802643
A_55_P2066444	-1.2057037	-0.8236475	0.053604126	-0.3418455	-0.46545124	1.1543341	0.36935663	2.6191735	0.96645784	0.5953407	-0.5359974	0.8082433	-0.31542778	-0.59531784	-1.3639393	0.3680215	1.317944	-0.053604126	0.5963192	0.13340664	-0.99684715	-0.8071041
A_52_P484442	0.07222891	0.019690514	-0.23205185	-0.026220322	-0.4822154	0.23351622	-0.4151473	0.7509155	-0.25217676	0.2835045	0.73553467	0.66246176	-0.38887644	0.049287796	-0.01969099	-0.03580475	-0.99214697	-0.19504166	0.37322855	-0.19212532	0.25564146	0.37173748
A_66_P125405	0.45329332	0.5624995	0.042693615	-0.33644915	-0.5383868	-0.36607838	0.2851596	0.86999846	-0.7818847	-1.1443038	-1.0821805	-0.9335394	0.55399704	-0.28564882	0.48826313	-0.19563723	1.7255082	0.072443485	0.30638218	0.2336955	-0.042693615	-0.42447424
A_55_P2279777	-0.4641137	-0.6373763	-0.026479244	-0.6314149	-0.77783537	1.6898494	0.49674463	2.3053913	0.6539388	0.29570103	0.026479244	0.5054774	-0.93074846	-1.6266084	-0.64919806	0.22123337	1.0132475	-0.3603406	0.27972937	-0.1329894	-0.9526229	0.07342863
A_55_P2009588	-0.33847475	-0.07086611	-0.27883577	0.16357279	-0.47226572	-0.766418	-0.5746341	-0.06212473	-0.53124666	0.15671492	0.17661524	0.9191642	0.2978568	-0.052881718	0.034062862	-0.021853924	0.8281846	0.30581522	0.38836432	0.29783392	0.014183521	-0.014183521
A_52_P465971	0.8422246	1.0752916	1.4540606	0.053908348	-0.2808628	-0.2929988	0.2937169	0.66062355	-0.2063098	-0.11220169	-0.17649794	1.0594134	-1.2786422	-0.4122944	-1.137589	-1.4246354	2.365048	1.0898566	-0.053908348	-0.18073225	1.0669093	0.27193642
A_52_P496870	0.49392128	0.654685	0.33336163	0.5681286	0.047112465	-0.3393855	-0.7553768	-0.86498404	-0.047112465	-0.56134033	-0.1955843	-0.39522076	-0.3436594	0.11281967	-0.14420414	-0.54038954	1.4339533	0.15053177	0.07715225	-0.112215996	0.4316635	0.30631924
A_52_P256279	-0.73169327	-0.6756172	-0.39768314	-0.32545948	0.11212444	-0.21100426	0.06809425	0.071125984	-0.4259143	1.0018721	0.77837276	1.0121002	0.79205894	-0.06809425	-0.09871864	0.09002638	-1.6849608	0.40241337	0.5855999	0.68049717	-0.76457405	-0.43989563
A_52_P306305	-0.08309078	-0.20843697	-0.05579281	0.44921875	0.57449055	-1.9799938	-0.828043	0.10338211	0.2992363	-0.1866188	-0.889657	0.37282467	0.3659811	-0.16986847	0.05579281	0.25235462	-0.44897652	0.15257931	0.06869793	0.44120598	-0.31898117	-0.90630245
A_51_P225903	0.16021967	-0.35891485	-1.0618997	-0.49028063	-0.69383955	1.9281583	1.0651193	2.7519355	-0.35335493	0.7824068	2.630611	0.2101469	-2.039226	1.3094382	-0.2625203	0.9955611	0.2590561	-1.078362	0.70022345	-0.5177336	-1.1408811	-0.16021967
A_51_P221651	-0.004693985	0.42931557	1.8254299	1.134366	0.19614315	-0.5731087	-0.6308327	-1.6930101	0.3820653	0.004693985	-0.4662962	0.31717777	-1.3539872	0.2553959	0.37178802	-0.66063213	2.0952501	-0.1969614	-0.4891491	-0.7355881	-0.28246307	0.14710712
A_55_P2021861	-1.1528769	-0.8746872	-0.21144676	0.13641739	-0.082120895	1.5041456	1.3569069	4.089772	2.278458	0.32229376	-1.6612606	0.5253749	-0.03534794	-0.20435143	-1.0352468	0.03534746	1.4042292	-0.35309792	1.0652633	1.2772112	-1.3133793	-1.1226063
A_55_P2106763	-0.041237593	0.34592843	0.50336576	1.0634711	0.15236974	-1.0846236	-0.57268643	0.041237593	-0.5024216	-1.9738581	-1.9236233	-1.7727921	-0.5786607	-0.24521327	0.6082041	0.70369935	0.9101956	0.40468907	0.36164308	0.06801343	-0.9462774	-0.7709787
A_55_P2125144	-0.3023286	-0.48256683	-0.1364212	0.06986809	-0.11621094	1.0738897	0.8934641	2.6450036	-0.13988495	1.586865	0.59734964	-0.3822794	-0.3078642	-0.670568	0.46476793	-0.06986809	1.0434461	0.73197174	0.9626169	1.2374225	-0.24721336	-0.37072372
A_55_P2204676	-1.3210335	-0.8887396	-0.009372711	-0.36132336	-0.5792618	0.94174004	0.35739374	2.5847435	1.3175249	0.5221987	-0.48532486	0.842391	-0.055179596	-0.8992615	-1.4456949	0.8387041	1.2366462	0.009372711	1.0807967	0.3968954	-1.1221609	-0.9318199
A_55_P2179335	-0.19031572	-0.10399866	-0.12480688	0.1715703	0.098172665	0.009178638	-0.07208395	0.030946255	0.3878188	0.049883366	-0.1483531	-0.009178638	-0.35061312	0.17771864	0.040438175	0.2298913	-1.7227683	-0.018716335	0.115526676	0.12789106	-0.17142916	-0.43004847
A_55_P1992720	0.038502693	-0.47073698	0.8324337	0.16981745	-1.092299	-0.7117276	2.0882998	1.1131997	-0.5229354	0.26627302	-0.44517088	1.8936696	-1.1254506	0.9868126	-0.16071844	-1.1386533	0.7850752	0.6475749	-0.038502693	-0.081208706	0.10507727	-0.29654455
A_55_P2201866	-0.32731795	-0.965163	-0.009778261	0.033799887	-0.09062314	-0.85804296	-0.5581653	0.4421034	-1.4448092	0.7554476	0.62731004	-0.15069795	0.16237473	-0.26251101	0.009778261	0.19411016	2.5030687	1.0747468	1.6980264	1.6385119	-0.5142596	-0.58968854
A_52_P381418	0.54704547	0.6610105	0.09616923	0.05577159	0.031632185	-0.45567822	-0.9991796	-0.61100984	-0.12596297	-0.016054392	0.4878099	-0.5579207	-0.01978898	0.20240188	-0.21174169	-0.83856845	0.29833198	0.016054392	-0.25913453	-0.17133069	0.11933398	0.32463717
A_55_P2057189	-1.3971238	-1.7196059	-0.34921837	0.100880146	0.089280605	0.9070835	0.6083174	3.3343291	1.8329725	-1.1998215	-0.42603445	1.4650116	-0.12645292	-0.2943921	-0.08928013	1.3584895	0.42016602	-0.10480499	0.45424652	0.8464174	-0.8931675	-1.1765237
A_52_P217437	0.010251522	0.5149851	0.3547659	0.25398684	0.14159727	-1.0776863	-1.0912066	-1.4908323	-0.08828735	-0.5142603	-0.6696634	-0.75032663	-0.55927515	0.61915016	0.26627493	0.06424093	1.3578959	0.068353176	-0.05565071	0.112686634	-0.010251522	-0.062273026
A_55_P2072722	0.008260727	-0.9353862	0.29799318	0.37456608	0.13827229	-0.14906979	-0.4747038	-0.008260727	-1.4276361	0.3032465	-0.13677406	-0.24120998	0.0589056	-0.13347578	-0.064642906	0.45972157	2.4964476	0.71502495	1.0015364	1.2962961	-0.24369383	-0.11976814
[truncated: 37,953 more rows]
